# Supplementary material for: Introducing a new type of alternative laryngeal mucosa model
Source: PLoS One. 2023 Jun 30;18(6):e0287634. doi: 10.1371/journal.pone.0287634 (PMC10313048; doi:10.1371/journal.pone.0287634)
Supplement: S1 Table — (XLSX) [file pone.0287634.s001.xlsx]

## Sheet: Supplemental Data Table S1
Supplemental Data Table S1. Raw qPCR data from descriptive cell characterization
Cq	B2M	UXT	CCR2	CDH1	CK13	CK14	CK5	THY1	Tp63	VIM	VWF	IVL		geo. mean HKG		delta Cq	CCR2	CDH1	CK13	CK14	CK5	THY1	Tp63	VIM	VWF	IVL		delta delta Cq	CCR2	CDH1	CK13	CK14	CK5	THY1	Tp63	VIM	VWF	IVL		2^(-delta delta Cq)	CCR2	CDH1	CK13	CK14	CK5	THY1	Tp63	VIM	VWF
hOME 1	21.5196	23.1614	0	23.7527	29.8005	17.0229	19.1031	32.83	22.0854	23.0912	32.4468	27.5072		22.3254		hOME 1	0	1.42728	7.47508	-5.30253	-3.22226	10.5046	-0.24	0.765772	10.1214	5.18178		hOME 1	-4.40765	-2.98036	3.06744	-9.71017	-7.6299	6.09696	-4.64765	-3.64187	5.71378	0.774134		hOME 1	0	7.89184	0.119291	837.631	198.075	0.0146094	25.0658	12.4828	0.0190538
hOME 2	21.4219	23.7062	39	22.9613	30.0424	18.1359	19.1338	32.2088	21.8546	22.7417	32.5215	23.2092		22.5351		hOME 2	16.4649	0.426186	7.50723	-4.39923	-3.40138	9.67364	-0.680541	0.206589	9.98638	0.674091		hOME 2	12.0572	-3.98146	3.09958	-8.80688	-7.80902	5.26599	-5.08819	-4.20106	5.57873	-3.73355		hOME 2	0.000234648	15.7957	0.116663	447.852	224.259	0.0259884	34.0171	18.3926	0.0209235
hOME 3	23.3508	25.3573	39.3896	24.8538	28.9205	18.61	20.2327	37.9004	23.9207	25.4695	34.0834	24.6943		24.3334		hOME 3	15.0562	0.520384	4.58716	-5.72337	-4.10071	13.5671	-0.41263	1.13616	9.75003	0.360909		hOME 3	10.6485	-3.88726	0.179511	-10.131	-8.50836	9.15942	-4.82028	-3.27149	5.34238	-4.04674		hOME 3	0.000622979	14.7973	0.883002	1121.34	364.142	0.0017488	28.2519	9.65641	0.024648
hOME 4	23.028	25.2094	36.1933	24.7242	31.8322	18.8864	20.0534	32.8632	23.3416	24.0644	33.934	25.7219		24.094		hOME 4	12.0992	0.630158	7.73812	-5.20765	-4.04064	8.76915	-0.752459	-0.0296335	9.83992	1.62787		hOME 4	7.69157	-3.77749	3.33047	-9.61529	-8.44829	4.3615	-5.16011	-4.43728	5.43227	-2.77978		hOME 4	0.00483735	13.7132	0.0994097	784.318	349.291	0.048647	35.7558	21.6648	0.0231592
HaCaT	23.8968	23.1596	0	24.2434	19.0944	16.4864	16.5886	0	24.0515	33.7225	29.0361	26.6313		23.5253		HaCaT	0	0.718067	-4.43098	-7.03896	-6.93678	0	0.52616	10.1972	5.51072	3.10598		HaCaT	-4.40765	-3.68958	-8.83862	-11.4466	-11.3444	-4.40765	-3.88149	5.78953	1.10307	-1.30166		HaCaT	0	12.9025	457.816	2791.07	2600.24	0	14.7382	0.0180792	0.465525
HUVEC	24.5537	25.2768	0	35.5805	0	34.2988	34.9464	36.2931	0	20.466	21.738	0		24.9127		HUVEC	0	10.6679	0	9.38617	10.0338	11.3805	0	-4.44668	-3.17469	0		HUVEC	-4.40765	6.26022	-4.40765	4.97853	5.62614	6.97284	-4.40765	-8.85432	-7.58233	-4.40765		HUVEC	0	0.0130462	0	0.0317186	0.0202471	0.00796095	0	462.825	191.651
THP-1	19.567	22.2659	24.1601	34.1722	39	37.2062	37.6637	33.2472	28.2451	23.4455	29.9112	0		20.8729		THP-1	3.28718	13.2993	18.1271	16.3333	16.7908	12.3743	7.37216	2.57266	9.03829	0		THP-1	-1.12047	8.89163	13.7195	11.9256	12.3831	7.96667	2.96451	-1.83499	4.63065	-4.40765		THP-1	2.17418	0.00210549	7.41363e-05	0.000257054	0.000187201	0.00399754	0.128113	3.56769	0.0403679
hVFF	20.1131	22.7592	0	32.8156	0	34.8864	37.8901	25.4711	34.3014	17.8033	31.6228	35.01		21.3953		hVFF	0	11.4203	0	13.4911	16.4948	4.07583	12.9061	-3.59197	10.2275	13.6147		hVFF	-4.40765	7.01265	-4.40765	9.08344	12.0872	-0.331813	8.49841	-7.99962	5.81982	9.20704		hVFF	0	0.00774432	0	0.00184337	0.000229826	1.25859	0.00276517	255.933	0.0177036
																								mean	4.40765
[truncated: 1 more columns]
