# Supplementary material for: Introducing a new type of alternative laryngeal mucosa model
Source: PLoS One. 2023 Jun 30;18(6):e0287634. doi: 10.1371/journal.pone.0287634 (PMC10313048; doi:10.1371/journal.pone.0287634)
Supplement: S2 Table — 3072 unique proteins were identified after removing proteins identified only by site, reverse hits, and potential contaminants, FDR <1%. (XLSX) [file pone.0287634.s002.xlsx]

## Sheet: Supplemental Data Table S2
Supplemental Data Table S2. Total proteome list of identified proteins in vocal fold (VF) tissue and co-cultivated construct (CC) samples (3072 unique proteins, after removing proteins identified only by site, reverse hits, and potential contaminants, FDR <1 %)
LFQ intensity of samples						N: Peptides	N: Razor + unique peptides	N: Unique peptides	N: Sequence coverage [%]	N: Unique + razor sequence coverage [%]	N: Unique sequence coverage [%]	N: Mol. weight [kDa]	N: Q-value	N: Score	N: Intensity	N: MS/MS count	T: Protein IDs	Gene name
CC 1	CC 2	CC 3	VF 1	VF 2	VF 3
131400000	138950000	124050000	225140000	222230000	129390000	100	100	100	382	382	382	34367	0	32331	4819200000	1686	P12111	COL6A3
0	0	0	24078	26178	0	2	2	2	122	122	122	40545	38624	22047	195050000	3	P55263	ADK
104230000	121820000	172810000	99735000	207950000	82468000	46	46	40	835	835	738	53651	0	32331	3689700000	870	P08670;P14136;Q16352	VIM
84570000	90927000	98133000	19034000	25395000	33008000	138	138	138	507	507	507	33177	0	32331	3083000000	1490	P15924	DSP
82679000	99252000	98272000	84446000	162410000	89590000	24	24	24	617	617	617	38604	0	32331	3134400000	713	P07355;A6NMY6	ANXA2;ANXA2P2
64105000	89939000	87447000	52849000	112270000	58819000	40	40	39	595	595	583	74139	0	32331	2624800000	797	P02545	LMNA
47883000	53884000	34503000	5669700	3029000	7426700	15	12	12	565	492	492	27774	0	26834	1094700000	257	P31947	SFN
53027000	0	0	0	0	0	1	1	1	21	21	21	7052	48443	21359	79590000	5	Q9BRD0	BUD13
43497000	54515000	51609000	22478000	23706000	37562000	26	26	26	548	548	548	57936	0	32331	1178700000	537	P14618;P30613	PKM
48126000	69032000	61519000	44700000	78145000	44490000	93	92	78	481	477	408	22653	0	32331	1869000000	1221	P35579;REV__Q9UKV3	MYH9
56321000	74197000	80028000	56794000	52781000	63867000	183	183	177	453	453	438	53178	0	32331	1834100000	1636	Q15149	PLEC
44575000	61800000	21844000	53036000	33452000	61295000	14	14	14	51	51	51	36053	0	32331	1312000000	417	P04406	GAPDH
26202000	22681000	23063000	19816000	25486000	26930000	27	27	18	546	546	421	70897	0	32331	936980000	372	P11142	HSPA8
37479000	51305000	40778000	682700	2013000	425450	23	23	23	249	249	249	10954	0	73976	124740000	105	P15144	ANPEP
63415000	49718000	35280000	33961000	63015000	76580000	22	22	22	63	63	63	38714	0	32331	2327900000	548	P04083	ANXA1
23376000	24323000	27987000	2758400	2902800	3884600	14	14	13	385	385	359	42741	0	32331	425570000	214	P30740;O75830	SERPINB1
26478000	0	32382000	0	0	0	2	2	2	16	16	16	18363	96681	18949	36176000	3	Q96Q42	ALS2
34975000	31468000	37453000	211800	1739700	132190	27	27	27	11	11	11	36665	0	63596	84498000	88	Q16787	LAMA3
32827000	34312000	42791000	69362000	122070000	99070000	202	202	202	587	587	587	62909	0	32331	4206000000	2428	Q09666	AHNAK
27865000	35783000	29526000	22578000	13702000	28229000	21	21	20	618	618	618	47168	0	32331	940450000	422	P06733	ENO1
18752000	15915000	19320000	10077000	8615300	12453000	11	11	10	301	301	265	36688	0	91143	413800000	172	P00338;Q6ZMR3;P07864	LDHA
47383000	41857000	57970000	5428000	3234000	13965000	9	9	9	689	689	689	15164	0	32331	953270000	283	Q01469;A8MUU1	FABP5
22161000	20346000	26048000	13033000	14694000	18722000	9	9	9	673	673	673	18012	0	1005	680750000	230	P62937;P0DN26;A0A0B4J2A2;A0A075B767;A0A075B759;Q9Y536;F5H284;P0DN37	PPIA
22086000	28385000	30010000	1895200	358420	5503200	15	15	15	584	584	584	421	0	32331	341360000	205	P36952	SERPINB5
24217000	20707000	30842000	79947000	34204000	93841000	25	25	25	537	537	537	5975	0	32331	1184000000	419	P25705	ATP5A1
20959000	17780000	21613000	14561000	6615300	14157000	11	11	11	568	568	568	31566	0	30029	340200000	232	P45880	VDAC2
16575000	29261000	18907000	11742000	12975000	22745000	18	18	18	523	523	523	44614	0	2615	495790000	261	P00558;P07205	PGK1
14660000	19012000	16430000	4710900	8286100	2661300	52	52	52	253	253	253	33314	0	206	200450000	294	Q99715	COL12A1
11963000	20175000	30864000	78388	786420	48434	18	18	18	184	184	184	13097	0	51583	61557000	90	Q13753	LAMC2
10322000	14436000	12937000	6193600	7842400	5823100	7	7	7	571	571	571	15054	0	70933	219540000	107	P07737;CON__P02584	PFN1
16036000	19775000	19985000	6508100	6710200	7234900	13	13	10	578	578	447	2211	0	13782	447730000	135	Q06830	PRDX1
12583000	15095000	11770000	15945000	15365000	13951000	26	26	26	558	558	558	61054	0	32331	460200000	348	P10809	HSPD1
7350000	10914000	7001300	7657700	31409000	8962200	9	9	9	331	331	331	39746	0	17644	419030000	136	P07585	DCN
14409000	13766000	7823300	14665000	32605000	13125000	14	14	14	522	522	522	35936	0	23606	450440000	208	P08758	ANXA5
13627000	24038000	20005000	79567	967060	36446	17	17	17	202	202	202	12957	0	9931	74016000	82	Q13751	LAMB3
16348000	19223000	2890400	36333000	44294000	26277000	21	21	21	291	291	291	10853	0	32331	717110000	313	P12109	COL6A1
8323200	12821000	7318100	6809300	8506800	15740000	5	5	5	524	524	524	11737	0	92886	364050000	71	P10599	TXN
14272000	18010000	17607000	12357000	14486000	14276000	27	27	26	366	366	354	95337	0	1726	597190000	325	P13639	EEF2
27163000	36219000	17475000	17959000	16765000	31261000	15	15	15	71	71	71	30791	0	32331	716240000	330	P60174	TPI1
16011000	17969000	16570000	32109000	8854300	25627000	14	14	14	647	647	647	30772	0	1537	410300000	331	P21796	VDAC1
13445000	23183000	9453200	6197400	5902400	7948500	11	11	11	633	633	633	22391	0	32331	427240000	175	P37802;Q9UI15	TAGLN2
19052000	19206000	20537000	14448000	33011000	13898000	25	24	24	434	434	434	72332	0	32331	620060000	397	P11021	HSPA5
15441000	13490000	15324000	3611400	7556700	3347200	8	8	8	389	389	389	23742	0	3922	221400000	113	P23284	PPIB
22435000	30499000	24472000	11771000	8293300	17061000	14	14	14	676	676	676	23356	0	32331	618470000	320	P09211	GSTP1
11089000	9503300	7739400	1717100	2787000	1660400	9	9	9	125	125	125	88414	0	30928	73660000	55	P05556	ITGB1
20415000	19987000	13329000	5520300	5895100	9661600	31	31	28	623	623	569	81744	0	32331	703600000	445	P14923	JUP
10073000	19829000	12604000	16507000	11860000	7960100	6	6	6	511	511	511	14716	0	30668	386540000	127	P09382	LGALS1
18978000	15224000	23679000	1829300	3537700	2812900	7	7	7	647	647	647	15075	0	11631	213080000	101	P47929	LGALS7
10334000	14805000	12475000	239670	32508	5188100	25	25	25	571	571	571	68478	0	32331	369480000	246	P07476	IVL
3985600	5276000	18727000	584100	48517	3693700	23	23	23	935	935	935	18154	0	32331	802520000	213	Q9UBC9	SPRR3
19333000	40358000	37568000	21758000	41170000	19889000	80	73	73	482	451	451	28074	0	32331	1003900000	1047	P21333	FLNA
11197000	13509000	20058000	2094700	31309000	3057900	44	44	44	291	291	291	24085	0	32331	310540000	288	P24821	TNC
13148000	12131000	12925000	6371900	10868000	6263600	85	85	85	238	238	238	5324	0	19887	305810000	462	Q14204	DYNC1H1
7151900	7910900	8051400	568400	1661900	630550	9	9	9	20	20	20	6533	0	47546	57083000	52	Q08380	LGALS3BP
5951200	5163200	5171200	2168000	3635200	3867200	20	20	20	372	372	372	65834	0	83323	434620000	211	Q14134	TRIM29
18446000	52212000	19752000	77174000	164850000	66999000	23	12	12	672	451	451	41792	0	32331	2271100000	527	P63261;P60709;Q6S8J3;A5A3E0;Q9BYX7;P0CG38;P0CG39	ACTG1;ACTB
14314000	14643000	15487000	11432000	11309000	14950000	22	22	22	386	386	386	85696	0	32331	355850000	232	P06396;CON__Q3SX14	GSN
20191000	10917000	9137700	46459000	45828000	24914000	17	17	17	193	193	193	10858	0	32331	847850000	313	P12110	COL6A2
12843000	13872000	11993000	10044000	19236000	8767700	43	43	34	369	369	313	19161	0	32331	440220000	343	Q00610	CLTC
13225000	20884000	27484000	115440000	37115000	106970000	23	23	23	569	569	569	56559	0	32331	1280200000	551	P06576	ATP5B
9411400	8391200	4350400	17962000	36387000	13462000	10	10	10	361	361	361	41654	0	32331	465760000	192	P21810	BGN
8876400	13971000	20127000	3716500	2703200	4789900	17	17	14	659	659	588	29174	0	32331	265630000	124	P62258	YWHAE
13623000	11966000	9912300	7321700	8855700	7266800	39	33	26	529	454	362	10485	0	32331	456710000	331	O43707	ACTN4
10641000	26495000	48821000	56385000	29933000	34362000	13	13	13	761	761	761	22782	0	32331	1234000000	353	P04792	HSPB1
14003000	13029000	4647600	23377000	20906000	19238000	27	27	27	45	45	45	75872	0	27736	347120000	208	P08133	ANXA6
7425900	11105000	11338000	4761000	7751300	3271900	31	15	15	455	259	259	10306	0	15189	153130000	140	P12814	ACTN1
12339000	15616000	15764000	40946000	11551000	37117000	15	15	15	577	577	577	35503	0	14346	523510000	251	P40926	MDH2
12383000	11685000	16124000	2774500	2953900	6465400	35	35	35	637	637	637	8286	0	26658	566300000	455	Q13835	PKP1
4625700	2729100	1157600	8259800	8482500	8278600	14	14	8	372	372	223	5014	0	32331	259630000	99	P68104;Q5VTE0	EEF1A1;EEF1A1P5
14631000	10369000	9895500	4020800	5163700	5664800	68	68	68	442	442	442	20474	0	32331	683690000	526	O60437	PPL
22186000	27945000	23937000	5691100	9583700	11087000	14	11	11	547	473	473	27745	0	32331	711730000	255	P63104	YWHAZ
11837000	10516000	14946000	14280000	11152000	13600000	24	24	24	464	464	464	7368	0	97577	375980000	328	P38646	HSPA9
9860600	2413100	4100500	3130400	1117700	2244500	6	6	6	426	426	426	21225	0	30315	94611000	31	P02794	FTH1
4717200	7156600	2703700	5326800	8024900	5422600	14	14	14	593	593	593	26688	0	93943	226160000	144	P23396	RPS3
8946400	12580000	9514500	20342	170550	25852	5	5	5	114	114	114	51571	0	17516	22868000	17	P78539	SRPX
9469100	11955000	6579200	51715000	16336000	39108000	27	27	27	495	495	495	82999	0	32331	552870000	383	P40939	HADHA
6632700	6270000	7138600	1463600	2297300	825440	11	11	11	313	313	313	4996	0	15138	67267000	100	Q9Y6N5	SQRDL
10466000	3694100	5673900	11415000	9498200	10427000	15	15	15	403	403	403	44552	0	22414	288800000	144	P07339	CTSD
12405000	13250000	12194000	5240000	8772000	5588600	72	66	66	416	389	389	27816	0	32331	327380000	480	O75369	FLNB
8315100	12993000	11289000	1848400	9291200	2716600	21	19	15	607	57	481	48057	0	23216	246490000	165	P05783;CON__H-INV:HIT000015463	KRT18
10263000	10966000	17383000	12209000	52888000	9994600	51	51	51	324	324	324	26262	0	32331	792980000	539	P02751	FN1
7636100	11828000	3314300	793070	544810	1032700	16	16	16	41	41	41	54529	0	3638	77121000	55	Q16658	FSCN1
6740500	6800300	6306000	1284400	2436900	1144500	5	5	4	327	327	284	23593	0	63215	94289000	56	P20340;Q9NRW1;Q14964	RAB6A
7982700	14572000	13171000	7724500	11161000	9708400	40	40	40	45	45	45	1238	0	16233	341090000	356	P18206	VCL
8155300	7118700	8596300	7146600	12161000	7432300	16	16	16	364	364	364	61397	0	6335	298120000	208	P00367;P49448	GLUD1;GLUD2
12262000	11438000	5718500	7693900	17340000	6923900	25	25	25	572	572	572	56782	0	23638	345100000	284	P30101	PDIA3
6514700	7249400	6257300	1476600	2347900	2190400	4	4	4	208	208	208	24423	0	11999	98857000	48	P62826	RAN
9935200	9478100	9172700	5064800	19061000	6481700	16	16	16	315	315	315	7468	0	10384	304460000	122	Q15582	TGFBI
5365100	7217800	4569000	4264000	7501700	3474600	27	27	27	41	41	41	99326	0	69129	234490000	160	Q14764	MVP
3821300	13823000	7025400	7399000	8710000	6734100	27	25	12	45	431	247	83263	0	32331	359300000	209	P08238;Q58FF7	HSP90AB1
7129600	8688000	6526000	0	0	0	2	2	2	82	82	82	26224	35702	23166	14969000	2	Q96CG8	CTHRC1
5966500	6787000	6251600	3858500	5789300	3692600	6	4	4	417	258	258	1693	0	14963	152740000	89	P60660	MYL6
5467500	11569000	13740000	3872800	6092900	5197200	23	13	13	381	235	235	84659	0	27438	271580000	173	P07900;Q14568;Q58FG0	HSP90AA1
2876500	4306400	4012500	59611	1086000	317640	15	15	13	335	335	279	75519	0	74388	48421000	37	P20591	MX1
4998300	7372900	7194400	0	55382	477330	2	2	2	198	198	198	20055	0	41187	53642000	66	P18510	IL1RN
6709300	5140500	6342000	7664700	11495000	7369300	13	13	13	473	473	473	37429	0	24107	394070000	176	P22626	HNRNPA2B1
7432000	9332800	10116000	23796000	4155200	22517000	17	17	17	393	393	393	47517	0	12388	299660000	189	P00505	GOT2
14001000	17555000	14415000	3909600	7161200	4103000	4	4	4	429	429	429	1174	0	44162	350620000	72	P31949	S100A11
6588800	13468000	14381000	6415300	12037000	8318300	47	47	46	383	383	378	18925	0	32331	527580000	526	P46940;Q86VI3	IQGAP1
6283400	0	6567400	3567600	3007500	3877500	5	2	2	122	53	53	47268	0	10072	91225000	23	P09104	ENO2
7806100	10304000	11179000	3829000	4656500	4405700	26	26	19	454	454	326	67819	0	62599	214030000	129	P26038	MSN
4488800	6379700	3008300	4916800	8464700	1713500	7	7	7	26	26	26	37821	0	8224	166700000	90	P07858	CTSB
8755200	29959000	1494200	19267000	13422000	12268000	7	7	7	495	495	495	10834	0	32331	1219000000	121	P05109	S100A8
8758300	14325000	16711000	7455600	24054000	9248400	32	32	30	408	408	391	92468	0	18644	440710000	265	P14625;Q58FF3	HSP90B1
8360700	12616000	12244000	8312900	11717000	9201500	32	32	32	517	517	517	89321	0	32331	351910000	392	P55072	VCP
5912400	10754000	9272400	4141500	7823300	2514200	17	17	17	364	364	364	77328	0	64105	138430000	178	P21980;P49221	TGM2
3830000	3833800	2366300	3658300	2925300	2668600	15	15	15	403	403	403	66193	0	53409	98163000	110	O75083	WDR1
3959300	3108100	3382700	673630	1498800	919120	14	14	14	272	272	272	84137	0	56638	100060000	115	Q96TA1	FAM129B
7893300	6361800	5319300	2408200	3599300	1901900	14	14	14	437	437	437	36375	0	3056	79604000	63	P12429	ANXA3
5252500	5589000	2897600	3539400	2241400	2870300	8	8	8	339	339	339	3135	0	36542	112890000	101	P47756	CAPZB
6961700	5557700	5231000	1643300	4154100	2685500	12	12	12	402	402	402	47371	0	34241	151560000	120	P61158;Q9P1U1	ACTR3
4511200	14144000	7366000	9501300	15412000	3781100	16	16	16	287	287	287	57116	0	32331	487450000	254	P07237	P4HB
5471100	7494100	6570000	1980100	3787200	1508500	17	17	17	327	327	327	66022	0	1079	123280000	202	Q07065	CKAP4
4130100	6832500	6258300	2887200	7286900	2402500	9	9	9	248	248	248	48121	0	56851	135080000	116	Q15084	PDIA6
3211200	3209800	3549000	3406300	5345800	3967900	9	9	9	399	399	399	29225	0	20086	149720000	66	P18124	RPL7
4972800	19785000	8722100	114100	558920	0	7	7	7	222	222	222	43104	0	1264	23554000	22	Q08431	MFGE8
3862400	2853500	3692800	3903100	3611100	3507500	14	14	14	301	301	301	52739	0	29102	136720000	108	P20073	ANXA7
5221700	5406000	1502000	662850	1037800	0	4	4	4	398	398	398	10438	0	65877	61103000	25	Q9H299	SH3BGRL3
10555000	14797000	19790000	17390000	12695000	20155000	7	7	7	417	417	417	17965	0	24321	499670000	123	P62979;P62987;P0CG47;P0CG48	RPS27A;UBA52;UBB;UBC
2627800	2708000	3098500	2179300	1447200	2782600	4	4	4	325	325	325	16832	0	17046	100380000	39	P63241;Q9GZV4;Q6IS14	EIF5A;EIF5A2;EIF5AL1
6757300	11709000	6812800	494900	964480	135090	7	7	7	198	198	198	44002	0	11019	22592000	16	P07093	SERPINE2
5077100	5100700	7341400	1178200	2417800	952180	12	12	12	151	151	151	1266	0	52163	58097000	86	P23229	ITGA6
5262500	7643300	8301300	3072600	4353900	2545700	21	21	21	447	447	447	5962	0	38243	165860000	133	P50990	CCT8
4637100	5045100	6962900	1491500	2421800	1702200	7	7	7	221	221	221	51901	0	17556	140600000	151	Q01518	CAP1
3728700	3736600	5209100	633920	1493300	536400	17	17	17	123	123	123	20216	0	7187	43988000	86	P16144	ITGB4
6682500	8569100	8417400	7993200	5997600	6351300	12	12	12	485	485	485	29804	0	10295	205010000	175	P35232	PHB
2952000	3178800	2641600	1871900	2590200	2128200	7	7	7	388	388	388	17718	0	17334	97199000	53	P62269	RPS18
2367600	4219500	3642000	865670	1301100	185220	7	7	7	85	85	85	13093	0	13221	15163000	29	Q8IUX7	AEBP1
5004800	1760900	2033300	105740	0	526150	10	10	10	313	313	313	46596	0	19958	34775000	43	P05120	SERPINB2
6618000	6596100	8617800	555980	1586100	549670	10	10	7	278	278	187	46312	0	15017	38291000	17	P36955	SERPINF1
3567000	4924600	4292500	1962000	1974800	2098900	10	10	10	297	297	297	3754	0	26023	141940000	77	P37837	TALDO1
4103900	8676700	6153200	3715200	6369800	3798900	12	12	12	335	335	335	47697	0	5413	203910000	141	P36578	RPL4
4946400	8787700	5526800	4865300	5974800	6332500	26	26	26	327	327	327	11785	0	32331	273910000	289	P22314	UBA1
3018400	1233900	2068200	1184300	1303500	3353200	2	2	2	322	322	322	10044	0	56877	92639000	20	P07108	DBI
4936200	5482400	4741700	650030	1353300	821180	2	2	2	145	145	145	18506	0	42111	52860000	19	P60981	DSTN
8905800	8401200	8438300	4793100	10979000	5010700	10	10	10	374	374	374	48141	0	10557	267160000	152	P27797	CALR
3606400	3986900	4895300	5668300	8121600	5333300	11	11	11	524	524	524	34273	0	23195	240810000	173	P05388;Q8NHW5	RPLP0;RPLP0P6
3319400	4315000	3398300	7971200	12263000	7466500	7	7	7	774	774	774	11665	0	25412	297960000	161	P05387	RPLP2
5558300	6169300	7121100	3202600	3534100	3299300	9	1	1	143	17	17	71027	0	35282	164420000	56	P17066;P48741	HSPA6;HSPA7
4586900	4891100	5010600	1740700	2991500	1142600	4	4	4	181	181	181	24146	0	17469	88169000	51	P61313	RPL15
3725500	6246200	5100400	5418600	10342000	7609000	58	58	53	344	344	321	26976	0	25154	254030000	307	Q9Y490	TLN1
4914400	7143600	8636500	2656300	5807000	1945300	22	7	7	204	86	86	13894	0	92083	157390000	126	P02452;CON__Q862S4	COL1A1
2863900	1387000	3304300	358150	254300	922100	3	3	3	33	33	33	11801	0	18555	96604000	31	Q96FQ6	S100A16
4210200	2489200	1802800	7539300	10390000	7568300	6	6	6	289	289	289	32575	0	17383	215050000	112	P06748	NPM1
6298500	5544000	5320600	1536400	1213800	3981100	57	57	56	364	364	356	2316	0	32331	354370000	337	Q92817	EVPL
2952200	3463300	4670700	1824100	2443600	1066200	2	2	2	209	209	209	13015	0	43852	69396000	20	P62854;Q5JNZ5	RPS26;RPS26P11
2483000	4121500	2835600	5429500	3984500	8334800	10	9	9	359	323	323	36638	0	3259	164490000	70	P07195	LDHB
2539900	6146400	790800	2040600	3307300	2432000	10	10	10	24	24	24	50118	0	21716	122360000	57	P26641	EEF1G
3865300	5303500	5218900	2073100	2518100	1442800	11	4	4	336	131	131	32852	0	95464	80702000	38	P05141;Q9H0C2	SLC25A5
2384200	3099200	0	2163800	0	0	3	3	3	55	55	55	93884	0	36554	47321000	6	Q9NP58	ABCB6
4059200	2787200	3842800	9096600	3147500	9169000	5	5	5	342	342	342	18491	0	10237	131300000	61	O75947	ATP5H
4206100	5710500	573230	9140700	22309000	8390900	46	46	46	167	167	167	46883	0	23396	213990000	239	P98160	HSPG2
3210400	4550100	5092800	1794500	3188500	2082200	17	17	17	394	394	394	60533	0	63404	86251000	102	P49368	CCT3
4980300	3517800	3380300	1304800	852670	1317100	17	17	17	255	255	255	89786	0	10358	117830000	154	P22735	TGM1
4459000	6104400	7278500	1188200	999600	1173000	11	11	11	403	403	403	47074	0	9634	105650000	105	O60664	PLIN3
4190100	6336400	8551400	4823700	10178000	4279000	15	15	15	461	461	461	35882	0	10044	237850000	214	P09525	ANXA4
6340400	3585600	6232900	103790000	4087200	83251000	23	23	15	554	554	372	3295	0	32331	837080000	167	P06753	TPM3
4701200	4854900	6195300	9442300	18890000	6204000	12	12	12	379	379	379	43476	0	32331	295070000	242	Q6NZI2	PTRF
3998200	5357700	6099600	1494500	2457600	2242100	11	8	6	533	459	394	28082	0	11367	128930000	126	P31946	YWHAB
6189800	5581900	5262200	366640	996520	1047800	44	44	44	249	249	249	27342	0	12184	123900000	169	P49327	FASN
2194000	3292200	3560500	2482800	2817400	2686800	17	17	12	447	447	301	50663	0	11928	147340000	130	P50395	GDI2
4161800	3902700	2268000	491650	1535800	678300	13	13	13	244	244	244	67993	0	6291	63322000	97	P08195	SLC3A2
3410300	3629300	4237600	378930	979530	563880	13	13	13	33	33	33	49955	0	55447	60327000	77	P19971	TYMP
3822600	5114000	6546700	2490700	3779000	3785500	14	14	14	361	361	361	67877	0	16203	215880000	165	P29401	TKT
5809600	7479000	7096900	1467700	2086500	1867200	21	21	21	297	297	297	96022	0	66668	135590000	149	Q8WUM4	PDCD6IP
3367200	4335800	3817300	869950	1032100	1135100	9	9	9	407	407	407	27399	0	25625	63548000	65	P60900	PSMA6
5126700	7428700	3512300	2623400	5414900	2819600	8	8	8	438	438	438	24205	0	18059	142550000	107	P62241	RPS8
3993700	1451600	1757800	161990	439180	163020	10	10	10	314	314	314	54392	0	17378	23575000	37	Q96HE7;Q86YB8	ERO1L
3943200	5711300	7610600	3314300	3158800	2340000	22	22	22	167	167	167	1776	0	53743	66255000	105	P11047	LAMC1
5663600	5765800	2133500	2868900	4398400	2408600	5	5	5	222	222	222	22591	0	76783	119750000	51	P46781	RPS9
3524300	5801200	5013300	2189200	6426500	2425500	19	19	19	375	375	375	72932	0	94309	133960000	155	P13667	PDIA4
3497900	2391300	3635400	6057700	3372300	4857400	11	11	11	313	313	313	48755	0	60248	91650000	82	P36957	DLST
4541700	3527200	1725100	3883700	3941000	4544000	10	10	10	378	378	378	33296	0	52534	96509000	63	Q99623	PHB2
8582200	9279600	11468000	4567600	6892700	4589700	19	19	19	455	455	455	60343	0	81447	218320000	136	P17987	TCP1
3700600	3140800	3217600	561490	1990900	1799000	4	4	3	168	168	142	28315	0	43172	109740000	75	P04632	CAPNS1
6475700	5968800	969660	5975600	3829900	5912800	26	26	23	347	347	313	10248	0	83647	193850000	175	P19367;Q2TB90;P52790	HK1
2081600	2235600	1320500	178830000	5386100	119470000	93	93	84	49	49	447	29102	0	32331	939340000	659	Q14315	FLNC
5049700	4411100	3920300	3456700	5609700	2934500	7	7	7	342	342	342	32854	0	26605	174880000	126	P08865	RPSA
3131400	1647400	1009300	2503400	7068100	3591900	15	15	15	283	283	283	68569	0	3347	117020000	125	P04843	RPN1
941860	5617600	5489100	316600	0	0	4	4	4	72	72	72	65893	0	12765	10505000	13	P50281	MMP14
72586	10921	31428	218660000	160720	179270000	214	214	214	414	414	414	77291	0	32331	1507100000	989	P20929	NEB
5136400	6103300	5869800	1454800	2716500	3528500	25	25	25	338	338	338	10753	0	32331	328660000	266	P32926	DSG3
4954300	4596400	5103400	2517000	4247700	3176900	6	6	6	249	249	249	31324	0	16147	111170000	60	P15880	RPS2
7846900	10001000	13560000	5013900	7609600	5622600	18	18	18	763	763	763	35076	0	19937	261020000	193	P63244	GNB2L1
5301500	2055600	2822700	1520800	1541200	1956800	6	6	6	33	33	33	29483	0	63587	137170000	42	P25789	PSMA4
3313300	2786200	2016200	916180	3149700	1034100	17	17	17	67	67	67	39973	0	34361	26082000	57	O15230	LAMA5
1743500	3399400	2239000	2721300	2405400	3975500	8	8	6	488	488	319	18502	0	32331	182870000	74	P23528	CFL1
1248900	3090000	1032600	5446200	4689800	13348000	15	15	11	341	341	233	63146	0	64853	187380000	70	P06744;Q8N196	GPI
2423100	0	2379200	865830	1651900	1048300	5	3	3	381	204	204	20697	0	24191	60253000	48	P84077;P61204	ARF1;ARF3
5056700	5730400	5943700	2538800	1652000	1542200	8	6	6	503	456	456	16837	0	71705	64327000	30	P0DP25;P0DP24;P0DP23
4263500	5146200	4289400	4046200	19934000	21863000	19	19	19	311	311	311	77063	0	65626	536930000	167	P02787	TF
4976400	5022000	4333200	2733900	2963200	1204900	10	10	10	322	322	322	5552	0	38254	76096000	69	P43490	NAMPT
2963700	3375600	2081800	709890	807470	1329200	21	21	21	301	301	301	10328	0	36474	75023000	73	P55786;A6NEC2	NPEPPS
3015100	2714200	3436900	1642700	2332000	2422400	23	23	23	412	412	412	81889	0	94221	169210000	128	P07384	CAPN1
4993700	4593300	2089500	12902000	5100900	14045000	9	9	9	549	549	549	23277	0	3661	209670000	124	P48047	ATP5O
4799300	38420000	40277000	55689000	65512000	45822000	9	9	9	592	592	592	11367	0	17503	1300500000	176	P62805	HIST1H4A
1627600	1964100	2140900	1341400	1948000	1325800	5	5	5	233	233	233	29995	0	15513	60619000	54	P62424	RPL7A
2154000	2482700	2276100	9071300	2016000	8785800	6	6	6	273	273	273	28908	0	29855	103830000	56	P24539	ATP5F1
3606300	4694600	6023600	2582200	4553000	1783400	12	12	9	459	459	366	4045	0	68538	90750000	115	P04899;P11488;P19087;P09471;A8MTJ3;P38405	GNAI2
2636100	2587300	1764600	18940000	6030000	23724000	17	17	16	49	49	475	52645	0	32331	242390000	209	P31930	UQCRC1
2453800	4276200	5140000	1721100	2587400	1926200	15	15	15	386	386	386	57924	0	42336	108910000	120	P50991	CCT4
4256600	7226600	3157300	2628600	4871200	2676800	11	11	11	643	643	643	23489	0	64486	127970000	131	P51149	RAB7A
2328800	2373700	2778100	890820	1290800	703680	9	9	5	211	211	134	58024	0	14435	49259000	25	P40227	CCT6A
2181800	3126900	2225200	1010600	799390	416050	19	19	13	359	359	254	7081	0	12637	71852000	81	P13797	PLS3
2247600	4304700	2517900	1129400	1048900	1623100	16	10	10	295	193	193	69412	0	6991	113240000	80	P15311	EZR
3076100	4058500	2823500	10378000	9371400	12162000	26	23	12	544	502	279	70051	0	32331	352670000	208	P0DMV9;P0DMV8	HSPA1B;HSPA1A
1040100	1755600	862530	117750	163940	134270	5	5	5	163	163	163	41796	0	7322	8164900	10	O00154	ACOT7
3112100	3513700	3485700	606940	627430	1147800	2	2	2	242	242	242	104	0	14146	39137000	25	P25815	S100P
6104500	3499700	997830	1528400	859060	94572	4	4	4	643	643	643	11139	0	65433	187680000	35	P04080	CSTB
3612600	5158200	3040400	0	168590	243670	7	7	7	147	147	147	73881	0	12967	11125000	16	P08253	MMP2
3318600	2990600	3518400	2057100	2325000	1978200	6	6	6	225	225	225	2868	0	31876	101080000	84	P62753	RPS6
4361900	4621200	6568500	6663400	11936000	8886000	16	16	16	479	479	479	50976	0	32331	388540000	217	P61978	HNRNPK
4993000	5430600	5239100	13046000	8147300	14909000	17	17	17	467	467	467	49541	0	27093	259480000	211	P49411	TUFM
4107700	5535700	921920	1181000	2062700	1277900	20	15	15	329	266	266	96695	0	41179	71717000	82	P11216	PYGB
2088400	5686600	4529500	177430	0	551730	4	2	2	697	36	36	98774	0	25645	69160000	59	P35321	SPRR1A
1700700	3626100	2139100	1963900	1821300	1524900	5	5	5	455	455	455	14515	0	10062	72685000	34	P25398	RPS12
4000100	3718200	4487300	866220	1059700	1675700	63	63	63	302	302	302	61662	0	12171	124760000	185	Q8IVF2	AHNAK2
2532400	2812500	2182200	612160	1246100	471950	6	4	4	203	148	148	3054	0	82315	22769000	31	Q13162	PRDX4
3368700	3828800	3943700	27998000	5911000	20676000	25	25	25	479	479	479	70389	0	32331	276480000	250	P49748	ACADVL
1311200	4059300	3918800	35412000	4936800	21156000	25	25	25	404	404	404	85424	0	16808	274540000	177	Q99798	ACO2
1975700	8016000	4148900	18722000	26613000	23559000	100	100	100	484	484	484	28454	0	32331	760080000	616	Q13813	SPTAN1
3742800	6594300	6619600	1370200	1916100	1462100	8	8	7	413	413	376	24488	0	70517	122020000	85	Q15907;P62491	RAB11B;RAB11A
1050200	2189800	1595800	5217000	8634100	5679800	20	20	20	283	283	283	76613	0	99204	278960000	166	P19338	NCL
3939900	5868200	3410200	7306000	4271100	11585000	12	12	12	386	386	386	36426	0	79016	171820000	101	P40925	MDH1
3779600	2663700	478930	1437300	3418400	2711600	14	14	12	65	65	545	30375	0	84949	152520000	108	P16152	CBR1
2526900	2082100	3955900	165660	58432	401810	27	27	27	244	244	244	1611	0	32331	228450000	170	A8K2U0	A2ML1
782180	1498600	921180	469120	680260	450050	10	10	10	239	239	239	65401	0	44339	41613000	64	Q9UHD8	SEPT9
3326000	3588900	3461800	3301000	4722800	3189900	5	5	5	267	267	267	24831	0	23222	136530000	59	P62906	RPL10A
1879900	2406400	0	0	5581800	1013000	4	4	4	234	234	234	24005	0	72088	48051000	28	Q07507	DPT
3164400	5537900	7121200	3439000	2306100	5165800	63	57	56	361	339	328	22787	0	32331	274580000	326	Q7Z406	MYH14
2214500	3520300	1818000	1628100	2293500	2203700	8	8	6	433	433	339	28804	0	13618	92361000	102	P18669;Q8N0Y7	PGAM1
1634900	0	0	856240	1783900	622220	7	7	7	167	167	167	51026	0	28722	42205000	48	P31146	CORO1A
3070100	3009000	1164200	382190	596810	215140	14	14	14	264	264	264	87334	0	41374	38690000	43	P42224	STAT1
3824400	4931900	3398300	6611200	2702900	6092300	8	8	8	43	43	43	27692	0	2644	94887000	55	P30048	PRDX3
2483200	3291800	3004100	1295000	15401000	685170	30	30	30	151	151	151	29522	0	11778	98386000	158	Q02388	COL7A1
2052700	943580	2711100	711820	1451800	1471100	26	26	24	477	477	442	9433	0	15335	87399000	139	P34932	HSPA4
1351900	6672500	3850400	317200	405550	396400	11	11	11	13	13	13	12929	0	18066	18535000	22	P17301	ITGA2
1439700	1543700	1090000	2356000	2498100	2924800	8	8	8	289	289	289	37106	0	35278	55643000	40	O43852	CALU
2303900	2028800	2388600	1055800	1728200	603200	14	14	14	231	231	231	10249	0	38649	48200000	42	P35606	COPB2
2131400	3551700	1727900	11332000	63193000	6573200	11	11	11	285	285	285	52494	0	19284	284490000	160	P10909	CLU
1495100	748000	2697400	21662000	10340000	15502000	14	14	14	459	459	459	45199	0	26752	177650000	181	P24752	ACAT1
1160900	1745400	2311300	728750	842490	1482700	5	5	5	177	177	177	422	0	22621	21158000	22	P35613	BSG
641150	680070	938260	353160	1556100	962850	5	5	5	285	285	285	28772	0	97477	14832000	8	Q9Y696	CLIC4
3736700	3829200	5284600	7518800	8465700	10639000	9	9	9	668	668	668	21057	0	30474	224750000	127	P30086	PEBP1
14853000	13734000	52036000	3747700	6790200	5452300	11	8	8	463	394	394	28218	0	26967	176540000	48	Q04917	YWHAH
1852500	2935700	0	838580	571940	695070	5	1	1	321	62	62	21768	91176	19395	13773000	7	P61586	RHOA
2927900	3960500	4217000	1051500	2899400	1487400	40	40	39	259	259	252	23471	0	14151	119420000	160	Q9NZM1	MYOF
1646900	2570100	5084000	347800	107190	4342700	5	5	5	622	622	622	11006	0	98047	122680000	68	P01040	CSTA
4253500	8893800	5816400	33161000	15752000	48831000	19	19	16	706	706	61	3942	0	32331	730580000	291	P04075;P00883	ALDOA
3931300	5319200	3880300	1016700	719720	1396500	19	19	19	241	241	241	121	0	52474	87432000	108	P27816	MAP4
3201700	3131000	3297800	789370	1750100	1327000	12	11	11	394	372	372	46659	0	40434	86342000	87	O75874	IDH1
2016300	2273400	2408900	773500	1198100	741710	6	6	6	284	284	284	29717	0	13913	43946000	39	Q14847	LASP1
5012300	5229100	6599400	0	519490	0	4	4	4	96	96	96	51286	0	16852	13465000	13	Q92743	HTRA1
1706900	2928400	3621200	824730	2919000	844700	20	20	20	224	224	224	13834	0	39517	66583000	77	P53621	COPA
2376600	1971800	4156000	2232200	4285600	2699300	9	9	6	35	35	247	29597	0	49083	119700000	64	P62701;Q8TD47	RPS4X
883070	3702900	589180	4582400	6662600	4662000	12	12	12	492	492	492	34362	0	28654	187300000	82	P46777	RPL5
1805800	3201800	2103800	1221600	2077800	1386400	15	15	15	197	197	197	10687	0	62216	77694000	120	Q14697	GANAB
2854800	2662800	3070400	2697400	4682200	1569500	21	21	21	249	249	249	12168	0	37464	88456000	115	O00159	MYO1C
1777100	1747400	1506600	1739100	3575500	1569000	15	15	15	312	312	312	69842	0	41635	106720000	89	P12956	XRCC6
1651700	1898500	1559700	778530	914090	688520	6	6	6	303	303	303	28993	0	91097	31077000	31	P30040	ERP29
1779700	2513300	1469000	2163600	4377700	2579800	24	24	13	304	304	167	11289	0	1787	117400000	98	P05023;P20648	ATP1A1
1799400	571710	0	24246000	56145000	12278000	7	7	7	282	282	282	33922	0	53807	515300000	88	P20774	OGN
2183600	2741200	1677600	659300	1049900	513870	9	9	9	94	94	94	15125	0	15262	21674000	40	Q14112	NID2
3237700	3978100	3124100	1575600	2395600	1824500	16	16	16	387	387	387	53801	0	38125	84997000	82	P49189	ALDH9A1
1957900	3297500	2347700	1034500	1264100	1343600	8	8	8	456	456	456	27887	0	34559	65647000	64	O14818;Q8TAA3	PSMA7;PSMA8
36920	69816	61624	1672500000	553640	1176400000	1143	1143	1143	452	452	452	3816	0	32331	9272600000	6423	Q8WZ42	TTN
1402400	1858700	1238100	720230	472080	715060	2	2	2	25	25	25	11951	0	1019	27069000	23	P62942	FKBP1A
2656800	2453300	2206000	3197300	7003400	3221700	22	22	21	41	41	392	77515	0	17682	144040000	115	P52272	HNRNPM
1528100	2305100	1171800	0	0	0	4	4	4	68	68	68	85513	0	72531	4883000	9	P08473	MME
2576000	3029400	2752800	3371500	1350200	3494500	4	4	4	447	447	447	11428	0	10887	65806000	36	O75964	ATP5L
1888400	2169400	1280900	0	1308600	0	3	3	3	256	256	256	19608	0	49591	17500000	24	P07741	APRT
3127000	3088500	4073300	2027900	2450400	2488900	11	11	11	395	395	395	49973	0	63043	137020000	163	P13489	RNH1
1909600	1662000	1136400	2071000	3086500	2019400	8	8	8	315	315	315	38746	0	62161	97886000	91	P09651;Q32P51	HNRNPA1;HNRNPA1L2
608020	303220	946050	1617100	2770900	1248100	18	18	18	202	202	202	14096	0	43069	68932000	89	Q08211	DHX9
1888400	1120400	1887800	1769600	2794600	1396000	9	9	9	222	222	222	59425	0	26351	74322000	79	P14314	PRKCSH
2711500	3618500	1845500	4727600	4163100	5546700	14	14	14	607	607	607	25035	0	93201	180050000	187	P30041	PRDX6
2763500	3772300	2409900	1473000	2506500	1527900	14	14	14	424	424	424	43786	0	26989	101440000	95	Q9UQ80	PA2G4
1221900	1149800	1617800	1097500	2069900	1097100	3	3	3	138	138	138	23466	0	91361	44270000	59	P84098	RPL19
1689500	2236000	1995700	491400	816170	884140	4	4	4	191	191	191	27566	0	8061	41477000	33	P78417	GSTO1
1624600	1664900	1469000	85240	656770	404870	17	17	17	276	276	276	87081	0	36014	64161000	73	Q9Y446	PKP3
2143300	2308400	2527900	928990	2243500	1418700	13	13	13	318	318	318	50679	0	10882	76665000	76	Q16181;Q6ZU15	SEPT7
1501700	1697100	0	1126800	1742100	1024600	3	3	3	279	279	279	15798	3917	28596	52194000	13	P61353	RPL27
704990	3651200	3079300	12867000	18925000	17634000	68	68	63	385	385	36	27461	0	32331	450720000	468	Q01082;Q9H254	SPTBN1
1323000	2449300	2673700	2050000	2963400	1536400	9	9	5	526	526	298	19794	0	32331	76252000	74	P19105;O14950	MYL12A;MYL12B
2272900	2636200	3726000	347480	946700	405950	10	10	10	78	78	78	19804	0	18261	15741000	35	P07942	LAMB1
2530300	966510	2825500	432010	262390	164810	4	4	4	19	19	19	21732	0	54136	13765000	11	O00468	AGRN
2444700	397490	1715200	149800	99098	432970	22	22	22	365	365	365	77551	0	70386	201510000	137	O95171	SCEL
1514400	2252300	2244900	1521200	2299100	2447500	7	6	6	516	467	467	24763	0	1279	98680000	96	P24534	EEF1B2
1375300	3645400	2846900	953510	1196000	1611800	8	8	8	206	206	206	47716	0	16882	68916000	70	P23526	AHCY
2436300	2674800	2700900	4102700	5718300	3684300	19	18	18	345	332	332	69948	0	3877	133300000	142	Q03252	LMNB2
2107700	2758100	3164600	1026000	1140500	1531900	13	13	13	308	308	308	69284	0	73476	73278000	86	P09960	LTA4H
2469700	1735700	2132300	2078700	6012700	3015500	14	14	14	32	32	32	69283	0	20669	85125000	87	P04844	RPN2
1982500	1660200	1809100	1651100	2929100	1952900	29	29	23	468	468	383	10007	0	17573	162880000	136	P35221;Q9UI47	CTNNA1
1186400	598430	415500	566710	543120	1214300	4	4	4	234	234	234	20777	0	58818	25864000	13	Q04760	GLO1
2300000	2613500	2958400	1032600	1523900	831670	6	6	6	206	206	206	4476	0	14534	61094000	77	P61160	ACTR2
1917000	6667100	3000300	282350	296260	2654900	8	8	7	572	572	522	15693	0	81921	126360000	70	P29373	CRABP2
1476600	1086600	1396700	239000	426170	0	2	2	2	37	37	37	54083	0	31944	12765000	20	P11166	SLC2A1
1800600	3833800	2438200	40429000	6492600	47445000	20	20	19	429	429	409	50909	0	23918	383140000	174	P48735	IDH2
2336700	365180	2035800	560660	854630	856880	9	9	9	434	434	434	28723	0	9076	62244000	50	Q06323	PSME1
1875500	1622400	945980	981510	1430200	1446400	8	8	8	202	202	202	56639	0	15021	36803000	44	Q9UHG3	PCYOX1
1850000	150500	0	1124500	1058700	1493900	6	6	2	408	408	158	17298	0	27754	54598000	18	P22392;O60361	NME2;NME2P1
1098800	2265300	1202400	17141000	3880100	13008000	25	25	25	332	332	332	11593	0	78667	137800000	145	Q02218;Q9ULD0	OGDH
1258900	1631800	1175800	10446000	1147800	5987300	13	13	13	467	467	467	43295	0	46855	72027000	57	P08559;P29803	PDHA1
2113400	2299000	842540	0	0	0	1	1	1	58	58	58	23171	18484	24759	4650000	4	P01033	TIMP1
2598100	2197300	747140	13598000	2350600	10473000	10	10	10	412	412	412	39233	0	90509	123350000	137	P11177	PDHB
2675500	5391900	3015500	575130	1221000	656670	5	5	5	339	339	339	19667	0	61517	56896000	53	P59998	ARPC4
1798100	1832600	1269800	1288600	2506900	854100	11	11	9	522	522	435	37497	0	17766	67314000	55	Q15365	PCBP1
905470	855530	593700	1593100	1403200	928470	8	8	7	184	184	163	59681	0	16258	35900000	50	P21397	MAOA
1757300	1612100	2140700	1811200	5699400	1760000	21	21	21	307	307	307	102	0	55094	87540000	113	Q7KZF4	SND1
2196900	2271500	1921700	9088900	1850700	1705500	7	7	7	287	287	287	35816	0	34515	72546000	76	Q13011	ECH1
1923700	2405400	2757100	1366100	1858000	1192600	3	3	3	391	391	391	14787	0	52537	63495000	36	P35268	RPL22
2757800	3582700	5718300	1069200	1621500	907760	3	3	3	223	223	223	16561	0	65479	55391000	37	P46776	RPL27A
2025800	2625300	1730100	790760	517940	871840	4	4	3	127	127	101	35853	0	49932	17997000	14	P15121	AKR1B1
3126800	2759000	2522200	1505400	2453200	1372400	4	4	4	312	312	312	13742	0	91418	77926000	37	P62851	RPS25
687840	0	0	485880	455260	291050	8	8	8	115	115	115	84621	0	41303	25236000	25	Q16853	AOC3
1863200	1530200	1564800	1241900	1677200	1104300	11	11	11	263	263	263	6013	0	6157	59138000	66	O75131;Q96FN4;Q8IYJ1;Q96A23;O95741;Q86YQ8;Q9HCH3;Q9UBL6	CPNE3
1571500	1789000	1831700	1110300	1315400	910300	3	3	3	188	188	188	18697	0	50552	37886000	24	Q15185	PTGES3
2841400	614770	3245800	1165800	1636400	1232700	10	10	10	238	238	238	5967	0	75171	64952000	52	P48643	CCT5
2800800	2851000	708610	2181800	3759200	1634900	5	5	5	306	306	306	17779	0	10715	111170000	66	P83731	RPL24
1760500	6460500	4846500	2017100	2735700	2792300	13	10	10	498	424	424	27764	0	25765	165930000	121	P27348	YWHAQ
1197000	1441500	1430200	530590	932620	782840	7	6	6	216	188	188	45664	0	10138	18750000	33	P63092;Q5JWF2	GNAS
1588100	2006700	1757000	1251500	944530	1417200	8	8	8	51	51	51	26411	0	82363	50217000	70	P28066	PSMA5
1854100	2900200	2560700	466420	1321100	308050	5	5	5	184	184	184	4644	0	1024	23048000	43	P50454	SERPINH1
1554000	870540	1187800	119390	188940	109580	7	7	7	199	199	199	5536	0	23472	7926700	17	P09914;Q5T764	IFIT1
1621400	1555800	1925500	0	0	0	1	1	1	42	42	42	25636	51688	21262	4750800	7	P08962	CD63
676150	614340	543620	587400	650680	583640	8	8	7	301	301	281	43171	0	12141	32126000	30	P54727	RAD23B
1644700	3031500	4266800	23963000	7335200	14370000	19	19	19	481	481	481	51294	0	16951	277160000	173	P55084	HADHB
1455200	1626900	1772700	368540	610520	0	5	5	5	103	103	103	5429	0	9204	14799000	28	Q14108	SCARB2
1494900	1463500	2126500	0	345150	340350	10	10	10	121	121	121	12117	0	12566	6799900	14	Q9Y6K5	OAS3
2506900	2626500	2150000	326600	0	447010	4	4	4	153	153	153	28433	0	64764	28350000	27	P25788	PSMA3
1754800	1374400	740270	154800	473040	824190	24	24	24	478	478	478	73525	0	85118	131570000	164	O15231	ZNF185
1160300	1328600	1448500	3575700	2902700	4147800	13	13	13	293	293	293	54389	0	4033	110180000	71	P50995;P27216	ANXA11
1085200	1456900	861560	487740	620860	351520	7	7	7	67	67	67	13198	0	81201	9402800	10	O43795	MYO1B
764450	2622100	2152200	7649500	2490500	5075500	12	12	12	454	454	454	36067	0	24706	99519000	98	Q16698	DECR1
1229300	1861600	1409700	484330	1070300	642820	6	6	6	84	84	84	80529	0	87023	21429000	31	P46977	STT3A
809720	1242400	1235800	471800	815280	831460	7	7	7	447	447	447	22237	0	71169	38104000	40	O43399	TPD52L2
774040	922390	943930	522880	900590	0	7	7	7	307	307	307	35709	0	47943	56501000	33	P09758	TACSTD2
954600	825670	1407300	423030	413850	368590	6	6	6	245	245	245	35619	0	11162	14615000	24	Q9H9B4	SFXN1
1843100	960220	464630	842650	1418800	958300	7	7	7	332	332	332	42835	0	53048	63310000	84	Q92597	NDRG1
2547800	2836700	1014200	19625000	5981100	16069000	9	9	9	26	26	26	40094	0	19383	245370000	76	Q00325	SLC25A3
151350	48858	57255	629270000	145570	574030000	140	140	47	592	592	238	22309	0	32331	4116800000	654	P12883;Q9H6N6;Q494R4	MYH7
841910	1001900	0	234740	168800	282490	3	3	3	4	4	4	11454	0	52977	5740400	13	P08648	ITGA5
1257500	617850	1351200	54253	82341	515790	13	13	8	369	369	249	44564	0	32219	77114000	57	P29508	SERPINB3
2139700	2654800	1872400	750130	1670600	1239200	8	8	8	319	319	319	38498	0	14472	90899000	113	P40121	CAPG
2546000	150080	762750	822020	2456700	1044900	7	7	7	189	189	189	508	0	19339	42149000	49	P39656	DDOST
1936200	2397900	1938500	1137500	1372200	1528300	18	18	18	383	383	383	76572	0	22087	122430000	130	P20810	CAST
1615200	1599300	2371600	3171900	5489400	2749300	9	9	9	186	186	186	67567	0	35292	99131000	91	P27824	CANX
716420	740290	694220	248510	270740	142500	9	9	9	333	333	333	38388	0	14753	14930000	18	P20042	EIF2S2
1138600	1358600	1852100	1907500	713280	2175100	3	3	3	448	448	448	64575	0	60443	27263000	20	Q96IX5	USMG5
2571500	3350600	3073200	1572400	2975400	915650	5	5	5	287	287	287	20252	0	51433	90018000	47	P62913	RPL11
655120	1259900	215290	7765400	1488500	4667600	7	7	7	526	526	526	14858	0	25563	100880000	50	P05413	FABP3
1630600	1815100	2442000	2271200	2556900	2652500	6	6	6	183	183	183	38434	0	13489	99047000	86	Q14103	HNRNPD
1511300	2085200	789620	1676400	2842200	2629100	13	13	13	28	28	28	65308	0	36587	83531000	89	P30153;P30154	PPP2R1A
1502100	568530	1889700	1794200	2540800	1523600	8	8	8	225	225	225	39594	0	70073	89926000	110	P51991	HNRNPA3
1464600	1741700	1540100	955020	1623000	809670	8	8	8	226	226	226	55804	0	13937	41772000	37	P12268	IMPDH2
1298900	1752700	1801800	1035600	1767500	1208300	4	4	4	597	597	597	80061	0	23093	54957000	71	Q9UBI6	GNG12
957950	1100600	895820	415530	558410	457670	7	7	7	81	81	81	11604	0	1135	9755500	12	P06756	ITGAV
1737000	3129200	2690800	1616700	2786100	915860	6	6	6	281	281	281	3173	0	35196	54311000	59	P27105	STOM
2182900	2109200	1679400	0	930610	384710	4	4	4	331	331	331	20082	0	72634	31645000	24	P62330	ARF6
1887100	2087700	1745000	3447800	3196300	2333300	10	10	10	636	636	636	26923	0	70917	80199000	112	Q99714	HSD17B10
1285700	1581900	968390	294380	820810	556770	11	11	11	116	116	116	14047	0	35483	33107000	63	P26640	VARS
1051200	5740100	2967800	9858100	2569000	14673000	9	9	9	195	195	195	51712	0	37267	158960000	80	O75390	CS
1911700	0	0	9016100	11757000	9197200	2	2	2	167	167	167	1018	0	37334	443670000	49	P06703	S100A6
1442100	1309200	2320000	109970	207980	501000	1	1	1	56	56	56	26264	0	39054	15632000	19	Q14512	FGFBP1
1781700	1901700	1659400	400790	850300	669370	5	5	5	192	192	192	2519	0	68884	36734000	20	P09497	CLTB
796780	3191800	0	424890	1055700	411290	3	3	3	375	375	375	99743	0	73714	31274000	35	P60468	SEC61B
1280300	822140	871740	1646600	2300100	1250900	11	11	11	246	246	246	52948	0	3395	82406000	48	P07099	EPHX1
2322200	1150500	3443700	1898100	4991100	1575400	16	16	9	448	448	234	46153	0	26992	90621000	84	P60842	EIF4A1
1108000	1052200	1246100	412790	352640	385970	6	6	6	364	364	364	29204	0	36188	24663000	28	P28070	PSMB4
1286100	1898100	1211200	427470	634960	547410	12	12	12	123	123	123	13637	0	1982	34761000	51	Q86VP6	CAND1
1140400	3977800	3228400	20364000	6843400	18423000	23	23	23	421	421	421	83677	0	6242	263820000	171	Q16891	IMMT
1333300	3274600	1611300	1297200	2440400	1341900	14	14	14	241	241	241	97169	0	58019	63120000	74	Q14974	KPNB1
1829800	1544400	1570900	1176000	4403400	1193000	19	19	19	63	63	63	37282	0	41969	165360000	89	P13611	VCAN
7711300	7307100	7745400	6445500	13587000	3415100	7	7	7	147	147	147	77213	0	45445	172370000	50	P23142;CON__ENSEMBL:ENSBTAP00000016046	FBLN1
715180	597720	408590	290400	842900	386250	10	10	10	147	147	147	89594	0	99089	17694000	20	O94874	UFL1
1238800	1429700	996890	831160	1343300	1032100	24	24	24	215	215	215	17059	0	47911	58165000	91	P07814	EPRS
157210	615280	0	999390	803710	773210	8	8	8	122	122	122	10669	0	20749	24079000	39	Q9Y6C2	EMILIN1
1208100	970130	226170	291110	164970	0	3	3	3	28	28	28	11661	0	38759	4634600	6	P26006	ITGA3
1847700	2654200	2502200	1279000	1948800	1182100	4	4	4	154	154	154	27991	0	72286	76305000	38	P51572	BCAP31
1347300	2607200	2629700	1420500	2185800	1691200	11	11	11	417	417	417	4192	0	8464	51772000	72	Q99536	VAT1
1694900	418060	2767500	2285200	2805800	2149100	17	17	17	441	441	441	57488	0	37971	114210000	95	P78371	CCT2
943820	491590	235380	117160	195590	167790	6	5	5	343	305	305	23495	0	30255	21349000	37	P57735	RAB25
1461500	1871000	2355300	1897500	3963200	2070900	51	51	51	163	163	163	46908	0	10168	127240000	195	P78527	PRKDC
1619300	1816300	1970100	930950	1336000	1045800	16	16	16	282	282	282	80852	0	64438	56601000	60	P43304	GPD2
4520500	1710200	4794700	2138400	4091200	1296300	2	2	2	175	175	175	11203	0	30118	73744000	17	P60903	S100A10
951570	840700	1292600	294730	1082300	450670	2	2	2	87	87	87	35102	0	16586	15268000	25	O00764	PDXK
2615600	3001200	3236500	1693600	2274300	1588600	18	18	18	47	47	47	56166	0	38986	88120000	109	P28838	LAP3
1449100	2682600	2268700	2560300	5031100	1625800	15	8	8	152	92	92	12931	0	16353	105080000	142	P08123	COL1A2
1642500	2741000	1107100	848700	1078500	605740	15	15	15	407	407	407	59366	0	24284	37944000	50	Q99832	CCT7
1256500	2148800	2049200	3944500	3732000	7436500	19	19	19	459	459	459	61448	0	34473	94911000	116	P36871	PGM1
2296300	3953800	2438200	1020000	1275200	1156600	14	14	14	429	429	429	52878	0	8188	80736000	73	Q96KP4	CNDP2
2060700	4073800	2621000	691710	1071900	951680	9	9	9	23	23	23	53248	0	18701	53851000	60	Q9ULV4;Q6QEF8	CORO1C
1320600	0	940210	399990	501160	326690	5	5	5	115	115	115	4648	0	68829	16734000	15	Q9HDC9	APMAP
1026600	690630	902770	149230	176880	94498	4	4	4	169	169	169	42064	0	83201	10527000	16	P15104	GLUL
836390	584540	491020	177520	0	0	3	3	3	64	64	64	62094	0	42626	2258700	5	P19525	EIF2AK2
1743400	1564400	2836100	951150	23120000	522390	15	15	13	565	565	498	36154	0	32331	101820000	120	P02649	APOE
2028800	1092700	2771400	2729200	2704300	1597700	11	11	11	373	373	373	4651	0	71061	68155000	74	Q96I99	SUCLG2
1275500	549560	395970	278550	666800	489680	3	3	3	172	172	172	22367	0	43813	13757000	14	Q9NR31;Q9Y6B6	SAR1A
1195200	1693700	1910400	448960	522250	415870	14	14	14	198	198	198	9755	0	26636	24085000	41	P29590	PML
619380	866730	383540	2652200	1296900	3489900	5	5	5	211	211	211	36249	0	20049	41320000	22	P53597	SUCLG1
1788000	2563200	690080	1922600	3163000	3363900	12	12	11	569	569	569	31121	0	18906	130410000	141	P29692	EEF1D
796470	1411100	1477600	443340	398380	415180	13	13	13	221	221	221	83434	0	18077	28527000	28	P26639	TARS
839200	965840	1106400	349980	530600	328050	11	11	10	312	312	284	55992	0	14766	14487000	16	P34897	SHMT2
1690600	1565300	1947400	1150000	1727700	1236500	12	12	10	508	508	427	33232	0	23561	58604000	76	P54920	NAPA
990580	260320	1071300	827040	2024500	645300	3	3	3	249	249	249	18998	0	20816	27470000	26	P51571	SSR4
661760	1331300	881090	129110	385050	0	13	9	9	192	146	146	97147	0	15501	20002000	28	P06737	PYGL
1174300	679650	131500	662720	1608500	649230	8	8	6	583	583	481	23482	0	19067	36199000	57	P51148	RAB5C
1087800	1434500	0	0	0	205280	2	2	2	116	116	116	18795	18811	25968	6756000	7	Q969H8	MYDGF
796950	896360	648430	384030	629840	556860	11	11	11	241	241	241	58777	0	31357	28678000	47	P49591	SARS
1487000	1396200	986610	379180	487810	309320	13	13	13	162	162	162	12084	0	27502	18798000	32	P53396	ACLY
668180	809280	557390	248330	377990	0	4	4	4	65	65	65	64244	0	42172	3690500	4	Q96AY3	FKBP10
496560	4082200	4220500	1497000	7100800	2227600	37	37	36	318	318	311	15245	0	10646	141770000	234	Q9P2E9	RRBP1
679940	0	825430	576320	956660	554380	9	9	4	303	303	145	49229	0	11701	23683000	23	P31943	HNRNPH1
1857600	1297800	1135800	1527800	2632300	1922100	5	5	5	242	242	242	24261	0	84105	86971000	94	P26373	RPL13
1374800	0	1863800	1048300	861890	1048600	5	5	5	421	421	421	17138	0	10972	49323000	44	P61088;Q5JXB2	UBE2N;UBE2NL
3293800	4018300	3951600	8222400	1975300	7967700	8	8	8	268	268	268	32996	0	12511	127460000	76	P36542	ATP5C1
953480	844740	755030	478260	1065000	366020	8	8	8	127	127	127	10681	0	14601	21739000	41	P49588	AARS
642440	564410	473100	0	302410	195280	4	4	4	106	106	106	52049	0	56244	15020000	14	Q8N684	CPSF7
4871300	4427500	6958700	1662600	3133800	1637200	12	6	6	423	298	298	28521	0	12295	131380000	86	P67936	TPM4
3282700	3340400	5422800	1370400	3214400	1804400	5	5	5	196	196	196	26152	0	69745	90667000	18	P17931	LGALS3
1693400	2973500	1808600	523840	1562700	514060	6	6	4	417	417	239	20511	0	16487	30810000	34	P18085	ARF4
724050	1822500	3650900	1319400	2080100	1823800	12	12	12	329	329	329	53139	0	17215	206530000	110	P52209	PGD
982600	1147600	0	399770	680770	441240	3	3	3	179	179	179	22836	0	59002	12928000	17	P49721	PSMB2
1395300	1385600	1473800	478480	777230	440040	3	3	3	283	283	283	12497	0	54918	15661000	28	P61803	DAD1
1400100	1735900	1648300	492620	1059600	436050	3	3	3	295	295	295	12254	0	46638	20190000	20	Q9Y3U8	RPL36
1293100	1139800	1801600	1149100	1233200	1310700	13	13	13	152	152	152	20542	0	39147	59405000	69	E9PAV3;Q13765	NACA
1822700	2361100	3341000	5971300	2697000	5288400	10	10	10	423	423	423	35079	0	19957	88918000	87	P13804	ETFA
1573900	1354500	4433600	6867200	1964800	6218800	10	10	10	289	289	289	54177	0	18944	104550000	53	P09622	DLD
1750500	1672900	1855400	906280	669810	870600	5	5	5	359	359	359	13293	0	66678	58634000	22	P49207	RPL34
1355200	1792700	1839200	404780	1177900	468460	8	8	8	30	30	30	3493	0	19655	44616000	34	Q96AG4	LRRC59
1110200	1794800	823390	0	0	0	2	2	2	312	312	312	11832	0	72745	3711300	6	P52926	HMGA2
745670	651270	564450	162560	555980	281740	5	5	5	143	143	143	47578	0	65208	12970000	13	P09543	CNP
821050	1601200	1873100	0	1185200	813130	2	2	2	153	153	153	25809	0	17844	16642000	13	P60033	CD81
1341100	728600	1225100	1819200	2706900	1507100	14	14	14	273	273	273	95337	0	33034	72636000	61	Q12906;Q96SI9	ILF3
814380	824020	800710	161040	249550	365100	9	9	9	175	175	175	81224	0	10463	15164000	15	P13798	APEH
922460	889360	0	579460	559460	514020	2	2	2	25	25	25	94771	0	41586	29249000	17	Q71UM5;P42677	RPS27L;RPS27
494230	1024900	2110500	1450100	1564000	2051600	12	12	12	343	343	343	58486	0	36197	57910000	77	P49419	ALDH7A1
1370700	1780700	1350300	1175600	745590	1130600	8	8	8	414	414	414	26477	0	11099	52712000	37	P54819	AK2
1328200	1846800	2174500	7841100	10052000	13503000	18	18	17	455	455	441	56381	0	12401	258270000	256	P05091	ALDH2
1603000	1717500	1507600	1146800	1291800	1443800	7	7	7	308	308	308	34324	0	1218	36202000	30	Q53GQ0	HSD17B12
1367500	937030	1608400	1600000	2589400	1301300	16	16	16	223	223	223	9323	0	75017	58681000	127	Q05682	CALD1
793100	833530	693670	413440	1028800	327350	8	8	7	213	213	192	61174	0	12216	15965000	27	Q9H223	EHD4
2188500	8056800	755700	8650100	3838800	8054300	20	4	4	574	121	121	49924	0	28606	151740000	99	P68366	TUBA4A
921650	1249600	368760	16353000	4140700	14587000	22	22	22	429	429	429	79467	0	13214	158010000	186	P28331	NDUFS1
1175200	1215100	973230	62508	390940	226460	6	6	6	295	295	295	27873	0	13158	20180000	26	O95571	ETHE1
1088300	617270	439050	1212100	1267000	675890	14	14	14	317	317	317	79685	0	49019	46446000	83	P51659	HSD17B4
1685200	1996200	2217600	5242600	1377900	8195500	12	12	12	388	388	388	39591	0	81691	65895000	51	P50213	IDH3A
1298000	826530	754670	251860	364720	317730	6	6	5	221	221	185	38044	0	10247	23844000	14	P25685	DNAJB1
1932000	2696000	0	804630	2205400	1236000	3	3	3	172	172	172	17256	0	55085	79022000	29	Q9UNX3;P61254	RPL26L1;RPL26
683230	809330	1063600	277320	776750	282540	13	5	5	155	7	7	10455	0	68245	15953000	7	P63010	AP2B1
1187500	2809000	2143200	1018800	1764400	1598200	4	4	4	206	206	206	23207	0	18441	73704000	61	P52565	ARHGDIA
671190	440720	536960	368730	687950	380600	4	4	4	84	84	84	59058	0	58275	15060000	13	Q99829	CPNE1
1545700	1349300	0	831780	734840	866420	4	4	4	245	245	245	31462	0	22207	30412000	23	P10768	ESD
554190	1187700	463040	0	139590	170140	3	3	3	25	25	25	12855	0	35919	12880000	11	O75347	TBCA
2012800	1668200	1295300	706150	1745200	781660	15	15	15	476	476	476	50227	0	74657	39085000	56	Q9Y265	RUVBL1
2080200	1611900	1751300	545660	899070	814540	12	12	12	236	236	236	75378	0	18589	37864000	44	P54136	RARS
594750	952230	778910	124310	167910	320000	12	12	12	315	315	315	5713	0	19422	30080000	61	O00515	LAD1
1017700	1275000	1727100	849650	2786600	891180	7	7	7	381	381	381	24593	0	13855	43479000	49	O75396	SEC22B
747050	2524100	2293800	4131900	5556200	5603200	16	14	13	453	39	367	62293	0	19037	156490000	136	Q16555	DPYSL2
1800700	3495500	2207000	7335400	7790900	7429700	11	11	11	452	452	452	34234	0	16437	156140000	127	P00387	CYB5R3
1310200	1900600	1805500	911520	1262600	915290	7	7	7	429	429	429	23545	0	26529	48095000	61	P61019;Q8WUD1	RAB2A;RAB2B
1468500	1362700	660250	724710	748010	280980	10	10	10	245	245	245	53354	0	14477	19694000	22	Q6NUK1	SLC25A24
1000300	59580	0	1770000	1602400	2818600	4	4	4	39	39	39	15936	0	11884	62513000	27	P00441	SOD1
1606000	1521000	1931400	5624500	1149700	5979400	12	12	12	335	335	335	50317	0	69639	66327000	77	Q9P2R7	SUCLA2
789300	1436200	917290	1346900	1329200	574700	4	4	4	311	311	311	17259	0	29398	35633000	30	Q04837	SSBP1
1684900	1662000	1863700	497850	681950	474740	10	10	10	213	213	213	60977	0	16552	29826000	42	O43242	PSMD3
670590	737750	400840	155880	321870	216200	7	7	7	247	247	247	41489	0	12537	16738000	29	Q99961;Q99962	SH3GL1
1199100	1231600	675740	635970	1060900	821480	22	22	22	322	322	322	10968	0	49609	48153000	102	P33176;O60282;Q12840	KIF5B
272910	90436	95699	1521500	73372000	1340100	98	98	96	281	281	275	5156	0	32331	465090000	409	P04114	APOB
1154300	908040	1321200	1137600	1229500	1192100	6	6	6	228	228	228	33488	0	18093	66416000	36	Q01105;P0DME0	SET;SETSIP
2464100	3412200	603270	916630	1283900	1373900	2	2	2	174	174	174	12476	0	66999	52219000	47	P14174	MIF
854520	734150	673780	1136500	1014300	977140	3	3	3	153	153	153	21493	0	52455	25103000	10	Q00765	REEP5
1080500	2169000	2169400	4619600	1821300	5032600	12	12	12	34	34	34	72691	0	35005	60725000	68	P31040	SDHA
1183100	2135100	1757700	4171300	1780200	8268800	13	13	13	291	291	291	5694	0	16167	84491000	81	Q16851	UGP2
542360	582240	223350	4610100	987700	4512600	11	11	11	224	224	224	68996	0	21869	47728000	50	P10515	DLAT
817830	960190	759020	671170	1092100	556690	2	2	2	256	256	256	10112	0	41046	20195000	24	P49458	SRP9
792600	1470800	982970	180790	349520	149990	5	5	5	35	35	35	20252	0	99034	9983500	23	Q16363	LAMA4
404850	339530	382090	170510	236350	181780	6	6	6	175	175	175	52384	0	79686	9550300	11	P48637	GSS
1899800	2118500	803630	8672600	2802100	9357300	14	14	14	41	41	41	54636	0	11156	110490000	81	P07954	FH
954860	1067500	0	245060	433430	240610	5	5	1	321	321	62	22006	0	62312	6197700	13	P08134	RHOC
383520	956190	1896300	4389700	2027500	2592500	25	25	25	22	22	22	1579	0	42434	79092000	110	P42704	LRPPRC
1220200	1571800	1380900	1047000	1260200	1182000	11	11	11	359	359	359	53165	0	55338	70858000	74	P23381	WARS
585720	534680	540030	247980	375690	308800	10	10	10	194	194	194	68283	0	1939	33050000	37	Q96G03	PGM2
856920	265310	87138	291530	669280	989760	12	12	12	538	538	538	26788	0	76014	58245000	64	P51858	HDGF
900490	0	0	5481200	1633500	2110700	2	2	2	20	20	20	87813	99168	18651	27419000	3	P09669	COX6C
1611600	1653500	232780	26453000	77973000	26771000	11	11	8	37	37	284	38429	0	32331	740030000	154	P51884	LUM
1204700	935690	1234400	277840	515090	0	7	7	6	375	375	34	33697	0	13195	22622000	15	Q99439	CNN2
1396700	1964500	1597800	3422000	3411000	4438500	8	8	8	614	614	614	19891	0	10643	121280000	114	Q99497	PARK7
588980	1043000	623860	418780	605570	400310	2	2	2	99	99	99	23539	0	29073	10572000	8	O14735	CDIPT
851780	855850	1125900	180970	426580	362440	6	6	6	218	218	218	43447	0	83386	20719000	18	Q92734	TFG
288700	159920	48344	45759000	1096000	30600000	7	7	7	349	349	349	20159	0	32331	226910000	80	P02511	CRYAB
0	0	0	0	0	0	3	3	3	23	23	23	21795	35932	23586	9901800	2	Q13129	RLF
2455500	2502400	2263900	5838000	1337300	6028200	6	6	6	339	339	339	30658	0	31584	86034000	78	Q9Y277	VDAC3
1331400	0	0	5326700	5258200	5391200	3	3	3	247	247	247	20471	0	65614	114670000	43	Q03135	CAV1
1251500	1426500	1313100	1645600	1782400	1767700	14	14	14	456	456	456	49203	0	48661	56263000	82	P17980	PSMC3
416690	487460	578660	359950	289930	269120	8	8	7	171	171	146	80419	0	29744	8781900	20	O95573	ACSL3
1415100	2535600	2051500	2971600	2054300	4683200	17	17	14	475	475	40	61963	0	19346	154990000	118	Q14195;Q14117	DPYSL3
1909300	1392500	2577500	33839000	3079900	4790300	5	5	5	509	509	509	13242	0	32331	634340000	100	P06702	S100A9
866270	966710	1225600	1232200	1806500	1141900	3	3	3	199	199	199	17695	0	7031	52933000	33	P62750	RPL23A
644400	743680	512580	209950	366650	0	7	7	7	185	185	185	4903	0	8768	11697000	15	P62495	ETF1
645980	973620	983770	5327300	1661300	6329900	4	4	4	342	342	342	1353	0	75269	70082000	39	P14927	UQCRB
2309500	3673400	5938200	1660700	3217000	2218500	5	5	5	293	293	293	21634	0	24542	103830000	97	Q07020	RPL18
383330	400240	324730	270540	296010	0	4	4	4	226	226	226	26182	0	65898	7843400	8	P15374	UCHL3
2665100	2339000	0	1259500	2403100	572700	4	4	4	354	354	354	14839	0	73447	78859000	32	P62244	RPS15A
987010	684990	267190	366200	407030	291280	6	6	6	179	179	179	63972	0	1292	17176000	26	O15371	EIF3D
748930	767430	649170	770480	664050	565740	8	8	8	103	103	103	11379	0	11726	17644000	31	Q9NSE4	IARS2
1002600	1045800	972790	990670	1672100	1317200	10	10	10	406	406	406	36573	0	2163	57171000	69	P14550	AKR1A1
1503000	1809400	844840	669300	1503900	833900	9	9	8	531	531	497	32922	0	12769	60677000	103	P52907	CAPZA1
1321600	582340	937060	469170	361740	402640	5	5	5	105	105	105	48043	0	55108	14407000	15	Q7L1Q6	BZW1
1450900	1778700	1781200	5234000	5173900	4930600	25	25	25	194	194	194	19598	0	11528	78216000	124	P55268	LAMB2
2327900	2471500	3234200	3323800	6550700	3755700	9	9	9	31	31	31	3367	0	26336	153350000	90	P07910;P0DMR1;O60812;B7ZW38;B2RXH8	HNRNPC;HNRNPCL4;HNRNPCL1;HNRNPCL3;HNRNPCL2
1444400	1418500	670050	0	358720	0	4	4	4	98	98	98	68686	0	18981	6313000	12	P23219	PTGS1
826290	637970	315110	0	0	0	2	2	2	26	26	26	88278	51564	21219	1422200	2	P27487	DPP4
505380	840600	1139500	410010	711390	305610	9	9	9	316	316	316	42945	0	12801	24591000	23	Q9UNM6	PSMD13
846340	926610	1243000	1157300	1537000	976500	6	6	6	276	276	276	31512	0	37267	45628000	36	P54709	ATP1B3
659740	1590900	895900	320260	975640	653260	14	14	14	129	129	129	16657	0	34275	40888000	62	Q14152	EIF3A
1296500	2256400	2751600	3252900	2503400	3791800	10	5	5	389	251	251	28302	0	17667	101510000	110	P61981	YWHAG
1232900	117750	1325300	2602100	195160	3102300	9	9	9	328	328	328	45394	0	34599	28109000	25	Q6YN16	HSDL2
1062000	1142700	1093900	622140	203830	559190	6	6	5	263	263	202	40949	0	15863	31558000	21	O15143	ARPC1B
1161300	279350	1852900	660440	1280300	418210	13	13	13	305	305	305	57136	0	15251	40202000	39	P14868	DARS
964230	1078500	705150	288470	310750	319720	7	7	7	143	143	143	66115	0	10161	15627000	26	Q9NSD9	FARSB
1288000	193990	0	292610	191410	302830	10	10	10	301	301	301	51804	0	22013	35049000	49	Q02790	FKBP4
626180	551960	891850	130390	500450	190690	6	6	4	133	133	9	60626	0	11294	11781000	27	Q9H4M9	EHD1
349840	742460	661850	703760	737930	866590	12	12	12	141	141	141	12697	0	16944	29092000	46	Q16531	DDB1
774130	0	872750	182430	187720	250350	1	1	1	85	85	85	12469	79549	19985	8901600	16	Q969Q0;P83881	RPL36AL;RPL36A
666970	818790	762710	267540	318110	229360	3	3	3	139	139	139	36224	0	74169	22951000	28	Q99729	HNRNPAB
1824700	1087000	2026300	995590	1248900	850680	14	14	14	275	275	275	61585	0	37373	72260000	67	Q14247	CTTN
1049200	1216200	1478800	672900	1180900	524230	13	13	13	151	151	151	13446	0	2109	34401000	56	Q9P2J5	LARS
845280	573170	563440	709450	924490	721390	18	18	12	287	287	193	80272	0	37317	39856000	38	Q92841	DDX17
713530	0	0	767860	580060	666810	6	6	6	159	159	159	49901	0	74328	14193000	17	Q9Y305	ACOT9
716690	169080	135000	1553500	2928800	2469300	3	3	3	526	526	526	11514	0	82099	87716000	53	P05386	RPLP1
2087200	403980	464740	499450	708470	828970	7	7	7	53	53	53	25898	0	36225	29479000	37	P25787	PSMA2
1156200	1295000	1843600	2466200	4888300	2463600	10	10	8	384	384	315	39617	0	10905	107040000	77	O75367	H2AFY
788590	1050400	422340	1645700	1357800	1510700	2	2	2	16	16	16	21614	0	32656	20243000	16	O75915	ARL6IP5
257100	538090	643900	0	95663	0	6	6	6	123	123	123	77436	0	94374	4449800	10	Q9BQL6	FERMT1
1392300	1600300	2207400	955300	1612100	1048600	6	6	6	112	112	112	81537	0	76609	82394000	83	P16070	CD44
1027600	519030	1136600	893580	1153800	571000	7	7	7	348	348	348	21676	0	99773	29677000	19	P30626	SRI
788450	927040	627630	0	0	0	8	2	1	265	52	28	40481	18587	25084	2019900	1	P30481;P30488;P30487;P30485;P30483	HLA-B
307240	183150	374800	97938	106020	91850	2	2	2	82	82	82	29625	64103	20579	4571600	2	P27701	CD82
1026700	2059100	1095700	4379600	6304600	3375600	7	7	7	216	216	216	46108	0	94894	161050000	84	P39023	RPL3
355160	0	0	0	125750	70038	3	3	3	69	69	69	53129	0	42647	3499700	7	O14896	IRF6
1264300	1007200	723180	1162600	1451800	901140	15	15	15	218	218	218	10584	0	66745	41324000	65	Q99460	PSMD1
1173500	1475700	1736100	242670	426240	233030	10	10	10	21	21	21	59143	0	13501	13355000	23	P54577	YARS
693160	468650	1438200	666570	1266000	817470	11	11	11	176	176	176	91706	0	25893	52065000	71	Q96QK1	VPS35
806300	846370	1326500	1521700	2655000	1625600	7	7	7	132	132	132	61206	0	13147	54218000	52	Q5SSJ5	HP1BP3
1201200	1148100	0	3625000	1553100	4600800	10	10	10	511	511	511	25565	0	17067	69583000	40	Q9UIJ7	AK3
520990	726500	466940	434390	658770	0	2	2	2	43	43	43	48227	35651	23119	21816000	8	Q07666;O75525;Q5VWX1	KHDRBS1;KHDRBS3;KHDRBS2
931580	1044400	771700	998590	936730	727480	9	9	7	327	327	257	37839	0	16688	27500000	32	O94905	ERLIN2
701670	818870	794830	395370	1039600	840920	2	2	2	25	25	25	10803	0	33864	28679000	10	P62304	SNRPE
563400	448760	0	2260000	411770	1258100	1	1	1	44	44	44	24817	77181	20352	18755000	5	P00846	MT-ATP6
710480	886330	1305400	1001400	1568700	901270	7	7	7	265	265	265	44875	0	12534	38103000	35	Q9BTV4	TMEM43
924830	1434300	1011800	787510	939550	1125800	10	10	10	372	372	372	42621	0	28555	28897000	47	P35237	SERPINB6
718510	664410	51757	536770	0	412240	1	1	1	42	42	42	28565	41856	21642	20907000	28	Q16563	SYPL1
574060	822020	858910	444700	395770	421780	8	8	8	191	191	191	5222	0	97994	24808000	20	P60228	EIF3E
1724600	1188800	1872800	1003300	1562200	754930	7	7	7	282	282	282	27744	0	1044	41727000	38	Q07955	SRSF1
808710	535160	935040	3206600	1944300	3058500	6	6	6	328	328	328	31387	0	58013	55864000	65	P30084	ECHS1
541830	434200	806080	1166100	448240	766150	5	5	5	166	166	166	42183	0	12454	17992000	19	O43837	IDH3B
701690	1042700	1081500	2812600	7972200	3260500	82	82	78	395	395	381	3123	0	32331	844270000	396	P35555	FBN1
908920	3367000	667870	2903700	6706000	3239800	13	13	13	466	466	466	29945	0	51719	192820000	62	P61247	RPS3A
659150	2097000	1648600	1650900	2202500	2229500	14	14	14	632	632	632	36071	0	32331	162400000	145	O00151	PDLIM1
518680	623330	470900	828540	1151500	771590	5	5	5	133	133	133	51419	0	12155	17163000	26	Q13418	ILK
0	0	0	314760	141780	346840	3	3	3	302	302	302	13802	0	29236	8542800	4	P49773	HINT1
920080	555100	1217000	1278600	688040	481420	8	8	6	204	204	144	56369	0	15554	19798000	38	Q13557	CAMK2D
774030	836290	0	544870	612590	390000	5	5	5	274	274	274	26489	0	43996	28260000	33	P20618	PSMB1
665650	962310	723150	6775500	3825200	9104600	7	4	4	25	154	154	39455	0	32331	167760000	156	P09972	ALDOC
649710	635740	290500	0	140750	78655	3	3	3	46	46	46	63083	0	3036	4915800	8	O95302;Q75LS8	FKBP9
111850	0	0	653430	35157	180300	34	34	34	438	438	438	13443	0	92159	77258000	93	Q96Q06	PLIN4
891020	759170	540610	239880	274860	312640	7	7	7	367	367	367	33909	0	55313	18378000	26	Q96LJ7	DHRS1
1646000	1796300	2385800	5000400	8512500	3851000	13	13	13	217	217	217	90583	0	16604	182980000	144	Q00839	HNRNPU
601770	578390	0	0	403260	0	2	2	2	49	49	49	4496	48696	21536	7163800	6	P13473	LAMP2
693640	213690	286200	790660	2220600	1071600	12	12	12	185	185	185	94622	0	48937	49128000	54	P43243	MATR3
1017000	773210	139300	274660	1066500	326390	3	3	3	178	178	178	20313	0	38519	12838000	11	P61009	SPCS3
716970	812430	751570	67190	264590	821910	17	5	4	535	169	142	49906	0	72341	9931000	13	Q13885;Q9BVA1	TUBB2A;TUBB2B
931020	1174000	1235400	136210	367160	119440	2	2	2	283	283	283	10275	0	37358	12190000	13	P61513;A6NKH3	RPL37A;RPL37AP8
746990	682150	0	366490	329720	0	2	2	2	5	5	5	45283	0	29671	6301100	8	O43813	LANCL1
843710	1324200	1053800	1027500	1810700	944920	9	9	9	258	258	258	42331	0	14411	62150000	54	P38159;Q96E39;O75526;Q8N7X1	RBMX;RBMXL1
400050	0	515420	0	0	140430	5	2	2	246	118	118	22774	0	33569	4973600	11	P51153	RAB13
1371800	1489800	1227000	505340	1379100	655310	14	14	14	148	148	148	13301	0	22479	40639000	57	O94979	SEC31A
717060	406580	0	103220	364810	209780	6	6	6	16	16	16	54234	0	10182	22165000	28	Q9BR76;A9Z1Z3	CORO1B
505840	596840	411560	235790	357630	0	4	4	4	69	69	69	10532	0	52354	4242000	6	P10253	GAA
291870	883710	672440	319960	670570	522250	4	4	4	358	358	358	1632	0	84974	20055000	13	O15511	ARPC5
868250	1249600	1631700	698510	1275000	922110	11	11	11	246	246	246	66726	0	60038	46552000	81	Q9Y262	EIF3L
1377900	1417300	1108000	5749100	1218300	3909900	8	8	8	357	357	357	27843	0	16522	59876000	69	P38117	ETFB
562100	0	0	0	295890	357590	2	2	2	216	216	216	1153	0	37749	10739000	7	P20962	PTMS
1416500	1917300	2291500	3527400	2311600	2902500	6	6	6	316	316	316	31362	0	27857	79985000	71	Q07021	C1QBP
636120	555560	836880	273560	415150	501230	5	5	5	219	219	219	35206	0	57243	12710000	17	Q08257	CRYZ
325230	473130	945440	0	221700	0	6	6	6	121	121	121	82629	0	81685	4677000	9	P23743	DGKA
558120	390320	0	288410	355440	288070	11	11	11	58	58	58	29228	0	48454	15078000	25	Q93008;O00507	USP9X
524660	1542400	826700	188390	949730	330240	7	7	7	131	131	131	5665	0	86777	13365000	16	O43175	PHGDH
935420	4274800	284400	1387500	1089500	2810400	6	6	6	74	74	74	11662	0	32331	252000000	111	Q9HCY8	S100A14
488160	777460	515020	2198900	800690	1749800	5	5	5	225	225	225	32816	0	89303	31609000	19	P42126	ECI1
731480	927950	983640	142170	261240	149140	3	3	3	268	268	268	13941	0	57565	19287000	30	Q9BRA2	TXNDC17
682120	709580	747530	1401100	481150	1389800	7	7	7	201	201	201	61719	0	23381	20958000	44	P30038	ALDH4A1
476250	613140	489200	206540	0	298570	5	4	4	137	115	115	40796	0	47698	10509000	9	Q9Y371	SH3GLB1
776680	2590400	3230900	15668000	3706400	22554000	13	13	13	382	382	382	48442	0	10267	197930000	142	P22695	UQCRC2
384210	307280	377830	180300	201160	164480	4	4	4	152	152	152	37432	0	46134	9948800	9	O76003	GLRX3
959410	973130	870700	1138900	632120	588270	9	9	9	139	139	139	10649	0	18045	22650000	35	P36776	LONP1
1064000	815640	670460	549640	758150	471370	9	9	9	257	257	257	62942	0	53799	35194000	47	O43776	NARS
698910	938570	1132300	374500	782490	470400	5	5	5	19	19	19	36091	0	82789	24245000	38	Q15717	ELAVL1
412490	911660	803590	93921	162160	0	2	2	2	9	9	9	19258	19142	26958	4332300	7	O60831	PRAF2
838220	915250	915550	441680	690330	389830	14	14	14	135	135	135	1445	0	25552	23701000	39	P41252	IARS
213000	77296	137230	2751800	9294000	7831800	83	78	78	437	396	396	55565	0	32331	450750000	324	P58107	EPPK1
796130	878220	1070700	325070	546520	250990	5	5	5	171	171	171	37563	0	34955	19605000	37	O00303	EIF3F
593880	625570	0	425200	155620	160240	4	4	4	5	5	5	10891	0	37681	7828800	6	Q9HC35	EML4
1217500	2522400	1789500	1601500	3024700	1531400	6	6	6	414	414	414	1606	0	2372	98721000	73	P39019	RPS19
931860	1959400	1885700	723780	753690	635880	12	12	12	173	173	173	1002	0	33729	31419000	55	Q13200	PSMD2
878120	903030	420470	254610	543630	360740	8	8	8	162	162	162	73457	0	14534	18308000	37	P46063	RECQL
739880	779590	613130	525190	1455300	846680	14	14	14	245	245	245	10817	0	12956	64147000	77	O60716	CTNND1
315330	616990	317400	207690	236220	230200	6	6	6	179	179	179	54099	0	11472	10843000	25	O43237	DYNC1LI2
1009000	1303200	1266600	1255600	1841000	2122300	14	14	12	324	324	292	69602	0	98971	64863000	66	O60506	SYNCRIP
664980	1263300	1374300	860740	1463100	814980	3	3	3	199	199	199	20762	0	75803	48330000	30	Q02543	RPL18A
1121400	1606600	1485600	4293800	1048600	4010000	5	5	5	225	225	225	26152	0	20922	43232000	40	Q9NX63	CHCHD3
640200	804660	301000	0	305520	0	3	3	3	39	39	39	10174	0	47389	1692300	8	Q3SY69	ALDH1L2
643780	587330	696210	193590	245880	293280	4	4	4	231	231	231	21627	0	69756	24560000	27	Q9ULZ3	PYCARD
507970	565120	537370	434960	648880	418890	2	2	2	188	188	188	14173	0	61812	16918000	39	P55769	NHP2L1
478750	651850	311520	0	0	0	6	2	2	107	44	44	58264	18832	26016	1259200	1	Q58FF6	HSP90AB4P
393530	312260	534270	282590	738820	294350	10	10	10	165	165	165	85225	0	20423	25787000	44	Q9UHB6	LIMA1
770740	1359700	89108	303800	256310	508750	8	8	8	412	412	412	32118	0	2709	26012000	35	P00491	PNP
586770	742880	851770	443820	776890	485230	11	11	11	298	298	298	51156	0	14305	23617000	32	Q9Y230	RUVBL2
454220	546540	322660	63487	521720	372740	18	18	18	239	239	239	12712	0	38481	50054000	75	Q6ZRV2	FAM83H
1279200	1304800	1248000	666890	648730	632500	13	13	13	241	241	241	9248	0	22085	43614000	63	P55884	EIF3B
601170	515690	452770	493040	426350	420670	9	9	9	172	172	172	6876	0	35007	14283000	31	Q9H845	ACAD9
1051500	941260	501520	532570	1168700	554050	4	4	4	166	166	166	45374	0	72408	23430000	24	P55209	NAP1L1
724870	650560	848060	484830	428220	412380	2	2	2	111	111	111	21348	0	31693	15739000	18	P52815	MRPL12
595450	413330	417840	202210	399790	0	6	6	6	66	66	66	13428	0	13457	13392000	21	P00533;P04626;Q15303	EGFR
925420	324940	258380	730590	369360	661990	4	4	4	149	149	149	33331	0	70025	17855000	6	Q9Y6C9	MTCH2
757520	1052200	522580	0	99909	85319	3	3	3	42	42	42	77555	0	39347	4275100	8	Q7Z304	MAMDC2
805360	1523500	1032700	382210	1202400	593650	7	7	7	219	219	219	50435	0	13757	39879000	26	Q07960	ARHGAP1
1009700	1167200	3428300	623090	1173600	884700	2	2	2	7	7	7	25416	51423	21098	52256000	12	P21926	CD9
1545900	2828900	1757300	247460	595980	244130	8	8	8	98	98	98	98555	0	10279	22548000	27	Q9P2B2	PTGFRN
610000	397950	672880	353530	254520	317060	8	3	3	171	67	67	70782	0	47617	8327400	6	Q13310	PABPC4
642380	653640	968680	1014800	732300	2071800	3	3	3	233	233	233	19595	0	49092	37380000	15	P13693;Q56UQ5	TPT1
658460	0	120810	262860	288410	196540	3	3	3	85	85	85	42823	0	39871	8275900	9	Q99733	NAP1L4
601700	395780	686090	0	0	0	1	1	1	48	48	48	35215	35448	2271	1487400	3	Q15800	MSMO1
1614900	2447500	2269300	1465800	1983000	1584300	4	4	4	234	234	234	24604	0	82788	70974000	48	P27635;Q96L21	RPL10
634850	1469100	900630	311940	427160	264580	2	2	2	64	64	64	34012	38664	22162	15854000	8	P53007	SLC25A1
972100	596630	435310	901210	836110	881310	8	8	8	292	292	292	4423	0	20256	33019000	69	Q13561	DCTN2
407700	442600	633270	429180	362310	331100	2	2	2	115	115	115	25059	15426	27429	16977000	8	Q9UBQ5	EIF3K
498210	273480	407010	607720	1351800	619560	13	13	13	122	122	122	17719	0	20666	24714000	56	Q9NYU2	UGGT1
1248900	956110	240450	0	640520	442290	3	3	3	154	154	154	2331	0	53318	22441000	15	P43487	RANBP1
180410	518970	638530	0	0	0	2	2	2	26	26	26	8243	0	31279	2288200	3	P29728	OAS2
225470	1007100	579340	91653	216380	47884	19	19	19	198	198	198	14269	0	4011	46424000	64	Q9H2G2	SLK
690600	149040	0	476200	0	575640	5	5	5	135	135	135	57548	0	69675	11406000	10	P49257	LMAN1
1134800	1431600	614990	1065100	1541900	1756000	7	7	7	286	286	286	39724	0	32615	42002000	40	P11766	ADH5
484570	460250	577060	465970	843830	577780	7	5	5	29	205	205	3858	0	9415	28679000	21	Q15366;P57721	PCBP2
902580	0	825820	393660	0	0	3	3	3	105	105	105	29965	0	38415	14108000	7	Q99436	PSMB7
527900	534890	0	620590	647860	514610	2	2	2	178	178	178	17162	0	48926	12775000	4	Q9BX68	HINT2
251750	279940	539580	205150	198940	113850	6	4	4	205	136	136	38925	0	54511	8496600	10	O75477	ERLIN1
1142800	2855700	2783300	332070	853410	564960	7	7	7	16	16	16	63367	0	12167	17021000	37	P21589	NT5E
524210	838030	190350	113320	509070	216130	12	12	12	193	193	193	8487	0	14959	16298000	30	P02786	TFRC
647460	559060	532640	412840	809930	345090	11	9	9	245	205	205	59069	0	10039	22373000	31	Q13596	SNX1
365070	831920	621260	825130	642120	819050	17	17	17	18	18	18	14169	0	28826	32528000	66	Q14203	DCTN1
950070	1674400	0	1937000	5643400	3810900	6	6	6	363	363	363	22876	0	33941	125110000	85	P46782	RPS5
669260	556960	116800	231690	598350	341280	3	3	3	95	95	95	41488	0	50825	14365000	22	Q8TCT9	HM13
467870	548800	817150	75404	259050	100290	6	6	6	75	75	75	12132	0	90972	7630000	20	O00203	AP3B1
666410	1144600	1069600	760980	1069200	692720	8	8	8	254	254	254	47463	0	16676	30742000	41	O00231	PSMD11
551370	812840	1073100	587780	1205400	550010	7	7	7	413	413	413	28994	0	21065	32543000	41	P50402	EMD
471100	2246900	5575800	2341200	3817600	3758300	11	11	11	651	651	651	26922	0	10824	181290000	141	O00299	CLIC1
954410	1705400	301670	69586	2313800	340540	14	12	11	272	249	224	85595	0	58553	33280000	58	Q01813	PFKP
589090	0	707510	261840	307870	117200	4	4	4	176	176	176	32592	0	11254	6659400	4	Q969X5	ERGIC1
1235200	1276900	470010	1294800	1492500	1961100	9	9	9	101	101	101	13638	0	21535	18882000	38	P14543	NID1
688270	883460	990040	354320	318230	401040	6	6	6	183	183	183	44468	0	68367	18418000	10	Q16543	CDC37
478210	601420	657150	360570	783860	303590	8	8	8	192	192	192	70973	0	23572	20034000	35	Q14258	TRIM25
679450	324360	1072100	1625200	3132100	1059000	16	16	16	431	431	431	64615	0	48066	46003000	77	P31939	ATIC
469050	321810	428330	308040	166400	362320	3	3	3	232	232	232	20478	0	53995	5887700	5	P51452	DUSP3
958220	933650	0	419310	0	573010	7	7	5	282	282	203	36019	0	31675	44819000	29	O60218	AKR1B10
1231400	1111500	1722200	337290	1286600	277540	7	7	6	294	294	221	27277	0	11689	23544000	17	Q9BVK6	TMED9
598600	1905400	1171100	516970	1040100	375520	8	8	8	559	559	559	22693	0	4823	36128000	75	P80723	BASP1
499290	459340	297640	136230	1887400	154000	5	5	5	118	118	118	80118	0	72855	11532000	13	P00736	C1R
892910	772860	669030	1026200	2296200	1342500	4	4	4	221	221	221	28319	0	15102	31678000	50	Q9H8H3	METTL7A
50903	366630	173080	232660	352130	216530	6	6	6	234	234	234	39829	0	94527	11622000	42	P50552	VASP
753120	775580	458850	810340	1490000	933870	11	11	11	232	232	232	88549	0	4251	37280000	47	Q13263	TRIM28
598150	1004800	1155200	7025500	2462400	9498800	8	8	8	505	505	505	21635	0	13687	107870000	66	P00568;Q9Y6K8	AK1
291160	921380	734690	0	94391	0	3	3	3	91	91	91	39309	0	45584	2076300	5	Q70UQ0	IKBIP
335320	216230	393450	4506900	3045300	1758400	8	8	8	463	463	463	22611	0	26811	67099000	40	Q01995	TAGLN
1295300	1209500	916480	825060	1001900	573800	10	10	10	419	419	419	38534	0	18775	33749000	63	Q9UJZ1	STOML2
283620	347230	362260	331490	288930	449940	4	4	4	141	141	141	4665	0	74418	6566300	14	P26440	IVD
1084600	887150	689340	1107400	2251900	1043800	11	11	10	216	216	205	76149	0	51784	45327000	52	P23246	SFPQ
599820	475850	444560	859120	1622200	866200	22	22	22	221	221	221	15627	0	48498	49484000	61	Q86UP2	KTN1
487680	0	275450	0	318720	1235700	1	1	1	42	42	42	23563	79867	20135	6091800	11	O75251	NDUFS7
1441500	722120	909690	356080	941320	403420	14	7	5	415	22	173	49857	0	2504	29790000	41	Q9BUF5;CON__ENSEMBL:ENSBTAP00000025008;Q9H4B7	TUBB6
734770	2005200	776820	359710	869650	151560	11	11	5	19	19	68	7067	0	22416	35295000	29	P11940;Q9H361;Q4VXU2	PABPC1
384390	414220	386350	246720	196840	228270	3	3	3	97	97	97	37579	0	49081	5339000	7	P54619;Q9UGJ0	PRKAG1
245560	161890	180010	182190	319530	229520	10	10	10	221	221	221	8062	0	24268	31776000	47	Q9H6S3	EPS8L2
498430	588220	849020	835720	1008700	418400	2	2	2	6	6	6	52387	0	59271	10378000	23	Q9GZM7	TINAGL1
613210	352830	451320	229030	608590	191340	11	11	11	146	146	146	10692	0	1429	15140000	20	O94906	PRPF6
487010	574990	0	190130	258270	191440	3	1	1	243	68	68	23408	38746	22359	7894200	13	P11234	RALB
496380	938110	403110	109280	453890	0	5	5	5	64	64	64	87301	0	53781	9950200	12	P54886	ALDH18A1
312820	125820	561750	374230	533210	317070	5	5	5	8	8	8	1006	0	64893	9493800	8	P57737	CORO7
1609300	1457600	998300	0	0	0	5	3	3	62	37	37	12999	0	85945	3094300	7	P35442	THBS2
844780	967810	973550	0	0	0	2	2	2	47	47	47	45059	18997	26493	2551800	2	P05121	SERPINE1
1153800	1264700	2417900	1769100	1026100	1496900	4	4	4	522	522	522	78409	0	15616	66293000	41	P62857	RPS28
706790	761280	0	906480	2120200	660800	4	4	4	241	241	241	32235	0	22887	25162000	26	P43307	SSR1
585450	1275100	478910	233720	331320	409840	7	7	7	207	207	207	47079	0	99491	22875000	26	P22234	PAICS
555150	839090	1009900	267410	171450	0	2	2	2	54	54	54	54465	0	41445	3936300	8	P10619	CTSA
453400	1093100	1211400	2272400	3018200	3488100	9	9	9	391	391	391	42644	0	28839	54066000	74	P12277	CKB
517270	5061200	3089400	2109000	3489800	2972100	17	17	17	296	296	296	79994	0	98116	126640000	127	P17655	CAPN2
647070	626020	974560	528270	469820	449590	10	10	10	20	20	20	83353	0	14569	25702000	39	O95202	LETM1
305860	251780	119670	225550	265300	0	7	7	4	254	254	142	49398	0	60824	11849000	21	Q9NVA2	SEPT11
1381200	2301900	1247400	829500	968090	686410	4	4	4	291	291	291	18431	0	58352	29413000	18	P62280	RPS11
729400	1440200	1848500	588160	2668200	875340	25	25	25	74	74	74	5046	0	46884	38418000	61	Q07954	LRP1
697920	815380	521470	1762900	3340800	2179100	7	7	7	84	84	84	12657	0	59011	58093000	34	P98095	FBLN2
638530	1326900	1430000	588370	590160	482730	15	15	10	191	191	119	10754	0	29955	23343000	28	O95782	AP2A1
437620	608380	456280	269230	300820	250970	4	4	4	315	315	315	2063	0	77454	16043000	31	Q13442	PDAP1
392940	656070	639960	122980	301400	148620	6	6	6	226	226	226	38169	0	14382	18648000	26	O75436	VPS26A
537680	667090	696930	0	272220	159820	6	6	6	153	153	153	60741	0	11497	10034000	15	Q8IWE2	FAM114A1
389540	483280	469540	310050	286550	313400	7	7	7	244	244	244	46268	0	96165	14772000	18	Q9BT78	COPS4
1208500	0	575890	437780	368270	665130	4	4	4	512	512	512	14478	0	69093	24839000	17	P61970	NUTF2
610160	879730	622850	960810	1268200	775310	8	8	8	275	275	275	3889	0	14857	18936000	21	Q15293	RCN1
277590	518470	955350	209460	169780	89454	3	3	3	158	158	158	32444	0	55232	5085300	9	O00560	SDCBP
873610	291390	547110	904070	2175700	833030	17	17	17	32	32	32	85104	0	48173	52514000	81	Q1KMD3	HNRNPUL2
298870	349680	333300	4976000	815420	3456300	11	11	11	192	192	192	77942	0	21954	45358000	52	P33121;Q9ULC5;Q9UKU0	ACSL1
473010	868910	683250	202680	222390	207070	13	11	11	217	184	184	96864	0	18099	18013000	30	Q92598	HSPH1
384280	379650	834860	126610	225270	163430	3	3	3	152	152	152	32461	0	66272	12934000	18	P18827	SDC1
505680	814740	1389700	500060	483590	461760	3	3	3	222	222	222	21198	0	60494	13287000	24	Q6UW68	TMEM205
100540	191700	486730	211910	188640	167130	3	3	3	303	303	303	15945	0	38761	8923300	9	Q14019	COTL1
578650	678530	0	122920	213450	0	4	4	4	265	265	265	23264	0	59955	7779000	13	P28065	PSMB9
405440	0	19315	18465	0	190780	16	16	16	525	525	525	53533	0	32331	280420000	199	Q9UBG3	CRNN
613680	0	0	198800	227590	239200	5	4	4	20	138	138	41569	0	58983	19478000	11	Q92747	ARPC1A
1083600	259120	449110	266420	386340	366020	12	12	12	206	206	206	72595	0	15072	22819000	26	Q9H4A4	RNPEP
432930	0	0	770360	0	521510	2	2	2	101	101	101	2175	18477	24751	4575300	4	O43674	NDUFB5
1616100	9117300	0	39624000	10229000	5402200	6	6	6	351	351	351	2475	0	27678	235960000	78	P04179	SOD2
362870	1592300	947250	264630	439670	298620	6	6	6	135	135	135	69917	0	73982	12123000	11	Q9NQW7	XPNPEP1
433680	556000	320650	0	198010	238380	4	4	4	54	54	54	11952	0	81048	9752200	15	O95373	IPO7
392350	193720	0	66554	173680	0	4	1	1	227	68	68	24984	79787	20113	2534700	6	P20336	RAB3A
371230	317460	0	0	170040	91765	5	5	5	119	119	119	61277	0	57489	6171900	16	Q15942	ZYX
467870	358620	0	894970	419210	1271600	6	6	6	334	334	334	40798	0	1691	19106000	23	Q9UN36	NDRG2
687870	273210	314970	219810	280840	196300	10	10	10	54	54	54	29961	0	15147	11405000	17	Q9UQ35	SRRM2
581950	603090	965490	874270	1338600	1136600	10	10	10	326	326	326	48633	0	33989	49690000	77	P35998	PSMC2
512710	749350	907910	129020	345080	152150	2	2	2	102	102	102	35273	0	39336	8677300	25	Q96S97	MYADM
273750	324030	148730	4465300	612780	3157200	10	10	10	192	192	192	70857	0	17482	31515000	28	P43155	CRAT
1930700	124540	0	205340	1401500	329740	6	6	6	268	268	268	34258	0	92755	22381000	16	P25311	AZGP1
549220	590650	773730	480590	921520	459050	9	9	9	308	308	308	45626	0	34329	31757000	74	P62195;Q8NB90	PSMC5
659970	0	0	448070	683180	41411	5	4	2	304	266	152	20825	0	87414	13148000	13	P61224;A6NIZ1	RAP1B
341030	311830	309270	1407100	1949000	1416700	5	5	5	292	292	292	25497	0	10862	36901000	40	Q9Y2Q3	GSTK1
452640	419690	0	649110	535820	606730	11	11	4	59	59	249	22677	0	84905	17903000	14	P62820;P59190	RAB1A
505860	662920	0	459290	357170	349030	4	4	4	338	338	338	15521	0	68139	16591000	12	Q9NS69	TOMM22
493990	0	494060	170330	326950	282130	6	6	6	145	145	145	70905	0	99174	6790900	16	Q16881	TXNRD1
1132700	1016600	502870	685670	780710	716620	10	10	10	647	647	647	23897	0	11322	54661000	55	P61106	RAB14
904520	1123800	0	317950	450950	515360	6	6	6	204	204	204	34793	0	69821	23497000	32	Q9HC38	GLOD4
282010	270650	330500	72322	0	0	4	4	4	27	27	27	19785	0	52954	1811000	10	Q8IY21;Q5H9U9	DDX60
226040	468430	418990	143610	389490	0	5	5	4	56	56	48	15056	0	98489	5579800	8	Q8WX93	PALLD
527120	482530	365420	0	91563	0	5	5	5	127	127	127	56108	0	77008	5138400	12	P47895	ALDH1A3
502920	141640	461900	347040	653090	333700	3	3	3	72	72	72	68477	0	73651	18938000	25	Q01844	EWSR1
368960	376270	0	0	205840	137850	4	4	4	7	7	7	86488	0	66244	4383100	9	O00534	VWA5A
205290	719520	311470	117130	98578	85671	4	4	4	94	94	94	61049	0	54154	3317400	6	P13674	P4HA1
230050	403350	410910	4593600	463650	4166900	4	4	4	361	361	361	12587	0	1899	51076000	54	P18859	ATP5J
0	94220	0	0	0	0	3	3	3	66	66	66	63145	0	463	1636000	7	Q14699	RFTN1
589280	315540	647210	398860	855620	408350	9	9	9	95	95	95	13558	0	14844	23413000	40	Q15393	SF3B3
320080	309170	162490	312680	617880	166800	2	2	2	44	44	44	70702	0	33524	6818700	7	Q14739	LBR
371630	167450	386830	324150	500700	447500	9	9	9	142	142	142	97455	0	20005	52011000	58	P12830	CDH1
518750	99003	465970	214850	188620	1264300	20	20	20	365	365	365	72426	0	86208	213660000	120	Q6ZN66	GBP6
819470	307280	626880	871130	1189300	976280	9	9	9	248	248	248	5521	0	14023	43544000	37	Q9Y3I0	RTCB
524640	385110	616110	0	0	2516200	30	19	1	748	598	75	44105	0	32331	27463000	17	P08727	KRT19
440060	1154100	769260	366020	1578000	351860	11	11	11	22	22	22	78806	0	25536	24652000	58	Q06210;O94808	GFPT1
460060	300130	333670	204210	417710	209020	9	9	9	198	198	198	70729	0	12045	11236000	21	Q9UHB9	SRP68
405940	434760	509830	302740	860400	287000	1	1	1	76	76	76	2108	0	57935	8586300	16	Q9UNL2	SSR3
769030	1040600	2067800	513650	2838300	1508400	5	5	5	487	487	487	12784	0	35805	76796000	67	P62888	RPL30
346770	562470	0	0	0	0	1	1	1	34	34	34	43001	54795	2104	742140	2	O95084	PRSS23
639980	358560	533740	598550	531510	737980	14	14	14	183	183	183	11163	0	21734	19996000	33	O60313	OPA1
575670	1532300	896620	4136900	2299300	3588800	12	12	12	279	279	279	669	0	32081	64292000	90	O95831	AIFM1
984080	1319100	1510200	709390	997980	1096600	10	10	10	243	243	243	62639	0	23484	48108000	66	P31948	STIP1
1973300	5669300	4505200	0	0	377540	4	4	2	607	607	36	98875	0	33682	66987000	59	P22528	SPRR1B
325520	583800	352160	0	0	0	5	5	5	96	96	96	75856	0	57265	1892500	6	O15296	ALOX15B
360760	0	0	10294000	87125000	11788000	30	30	30	423	423	423	94972	0	32331	1105800000	374	P02671	FGA
55362	113240	59327	682120	1488000	1371900	2	2	2	277	277	277	93959	0	55655	28457000	15	P14406	COX7A2
561250	606010	350070	465090	521340	470740	7	7	7	245	245	245	42461	0	11326	19861000	20	Q99873;Q9NR22	PRMT1
300300	609140	415970	617500	998400	514130	7	7	7	139	139	139	71428	0	11775	29263000	32	Q16643	DBN1
230580	210580	219550	351870	511460	543170	10	10	10	173	173	173	95737	0	12321	17856000	15	Q9BUJ2	HNRNPUL1
770550	927300	1384200	323310	975470	405230	6	6	6	277	277	277	35503	0	13218	22959000	20	Q9BWM7	SFXN3
348480	372850	309160	457710	1157000	0	3	3	3	203	203	203	27701	0	40527	18398000	16	Q969G5	PRKCDBP
433070	558610	486390	0	962990	0	6	6	6	512	512	512	14395	0	95643	22860000	15	P53999	SUB1
279270	555700	0	147290	261020	144090	5	5	3	317	317	202	20504	0	72522	5293100	9	P61225;P10114	RAP2B
558400	415050	292470	384710	269320	491960	7	7	7	219	219	219	56068	0	60165	16812000	45	P54578	USP14
498190	219110	382060	206990	620760	181770	14	14	14	72	72	72	29275	0	14075	12099000	18	Q92616	GCN1L1
583420	282140	552920	397600	399670	217270	2	2	2	49	49	49	63111	48679	21517	7552300	7	P07686	HEXB
370720	300430	282840	0	242530	0	2	2	2	154	154	154	23787	0	2871	2209000	2	Q92882	OSTF1
390880	449250	333360	503240	260530	559610	3	3	3	368	368	368	105	0	52802	13304000	18	Q9Y5L4	TIMM13
17102	5739	37964	319510000	1720500	240280000	50	50	38	655	655	508	10385	0	32331	1786700000	415	P35609	ACTN2
678100	1700700	3540500	3035800	3664600	2844800	6	6	6	545	545	545	17818	0	99063	125160000	113	P30050	RPL12
171080	226150	199920	5602700	1111300	5370400	14	14	11	242	242	199	74761	0	38015	45471000	53	O75746	SLC25A12
282390	137170	92489	168450	196070	192420	3	3	3	63	63	63	54812	0	33076	6538200	11	O75844	ZMPSTE24
354640	132080	298260	6279500	657230	5140900	10	10	10	35	35	35	42509	0	4137	43486000	29	Q16795	NDUFA9
2961700	4507400	4753100	13474000	6838300	4701900	11	11	11	235	235	235	82431	0	28394	122300000	40	Q92499	DDX1
293380	326130	592100	0	205090	0	5	5	5	62	62	62	13016	0	85594	3762500	6	O14617	AP3D1
952380	1405500	893790	816550	658890	0	4	4	3	432	432	432	50526	0	15188	33880000	13	P62328	TMSB4X
300550	294020	0	0	0	0	2	2	2	89	89	89	2481	19164	26988	3771000	4	O43760	SYNGR2
208330	369120	112290	17460000	58332000	39013000	101	101	101	341	341	341	45838	0	32331	1055600000	721	P22105;Q16473;REV__Q96CG3	TNXB
468840	121690	0	591330	316240	444200	5	5	5	252	252	252	28763	0	14448	10467000	13	Q9Y3A5	SBDS
216120	308320	330640	128470	198060	279730	4	3	3	133	93	93	55756	0	71703	7584300	15	Q92599	SEPT8
760360	831460	1012800	515460	889240	574540	6	6	6	35	35	35	22088	0	10282	31302000	36	P07203	GPX1
342150	361330	389250	0	0	0	3	3	3	91	91	91	39611	0	46503	4245900	4	P48556	PSMD8
326520	438600	213980	0	0	145000	4	4	4	83	83	83	85664	0	53312	4648800	5	P51178	PLCD1
680110	545380	519820	357920	612990	406730	6	6	6	303	303	303	31284	0	10609	23024000	46	Q96FW1	OTUB1
732500	594890	965170	7676700	956380	8870600	15	15	15	459	459	459	50817	0	40046	66680000	78	P49821	NDUFV1
524810	610380	0	445740	0	390590	3	3	3	19	19	19	17201	0	38745	7909900	11	Q9HBL7	PLGRKT
491980	1004500	524870	653500	603820	611250	11	11	11	263	263	263	52904	0	211	33507000	46	O00232	PSMD12
362690	602690	473790	109040	149570	162310	2	2	2	13	13	13	2298	0	38031	7205100	7	O15347	HMGB3
308130	0	182200	0	84299	175930	8	8	8	178	178	178	60867	0	11465	7161800	9	Q9UQB8	BAIAP2
413450	383640	118060	662330	315100	540470	7	7	7	16	16	16	73776	0	15473	13680000	19	P23786	CPT2
617960	728970	171880	305380	550590	308160	5	5	5	246	246	246	36501	0	19815	20067000	29	Q13347	EIF3I
211810	0	0	962890	1781900	918100	2	2	2	161	161	161	15747	0	5546	59821000	33	P46779	RPL28
363670	403120	420610	298670	1377500	1112000	5	5	5	334	334	334	3084	0	38029	33504000	32	Q13151	HNRNPA0
461110	364830	318650	597740	319690	490040	5	5	5	99	99	99	88583	0	71793	10773000	14	Q9Y4W6	AFG3L2
242020	348300	40018	84306	126470	91489	2	2	2	106	106	106	20625	35361	22557	2115500	3	P67812	SEC11A
211230	219850	398170	7283900	2549400	5754300	13	13	13	448	448	448	41924	0	37383	64597000	82	P42765	ACAA2
245570	0	223560	81662	180380	91719	2	2	2	158	158	158	18733	0	83946	6082100	16	P61966	AP1S1
418320	0	0	328610	0	296140	3	3	3	197	197	197	27131	0	50056	8118500	14	Q9NR28	DIABLO
669830	532900	619800	579480	1100600	617310	4	4	4	97	97	97	44739	0	95769	25068000	40	Q13148	TARDBP
361760	304940	372430	0	399080	658100	3	3	3	344	344	344	13286	0	27196	75856000	26	Q14210	LY6D
469360	214770	221150	0	216460	223270	3	3	3	88	88	88	52428	0	50409	7627900	9	Q9ULA0	DNPEP
666420	714590	0	77841	252990	245070	5	5	5	107	107	107	80699	0	38383	10989000	26	P48147	PREP
258120	60620	284720	351940	133250	140090	5	5	5	384	384	384	22588	0	25961	32065000	23	P80188	LCN2
653080	105760	1384400	11553000	2871700	11162000	4	4	4	243	243	243	19576	0	1177	170020000	76	P13073	COX4I1
440160	0	567780	1134000	1369600	447910	4	4	4	233	233	233	38298	0	36943	20764000	25	Q9Y394	DHRS7
513750	663850	777400	5259300	1546100	4587700	3	3	3	267	267	267	16762	0	99431	70678000	38	P20674	COX5A
183320	100470	495850	195600	475210	191210	4	4	4	117	117	117	60593	0	54713	10137000	44	Q9H3P7	ACBD3
353270	359910	0	277710	395160	234210	3	3	3	244	244	244	97251	0	53845	13523000	18	P62306	SNRPF
341670	0	423620	189110	357210	160970	2	2	2	178	178	178	1586	0	37069	10413000	15	P62910	RPL32
461740	564620	474560	168800	174500	623190	4	4	4	92	92	92	58687	0	54339	7630600	11	Q08209;P16298;P48454	PPP3CA;PPP3CB;PPP3CC
629250	831010	1046000	2102000	1262700	3169200	15	7	7	272	156	156	7002	0	14251	43650000	40	P54652	HSPA2
564150	367870	473750	580940	431140	633910	8	8	8	261	261	261	49184	0	39177	19992000	27	P62191	PSMC1
346050	0	0	110760	0	112090	1	1	1	45	45	45	34607	38583	22	6584800	12	Q969X1	TMBIM1
384240	371760	341000	252530	351250	283810	6	6	6	135	135	135	59004	0	93857	13664000	16	Q9BZZ5	API5
365900	454900	283880	512200	613290	734270	2	2	2	272	272	272	12774	0	9596	18624000	21	O75368	SH3BGRL
398590	600460	1045500	799540	1172500	754940	6	6	6	203	203	203	43062	0	41366	38553000	32	Q12905	ILF2
713580	0	244320	522030	736060	522510	5	5	5	147	147	147	5518	0	2032	23215000	21	Q9UMS4	PRPF19
231670	87102	904560	121530	78337	221380	5	5	5	26	26	26	27335	0	76559	9661100	13	Q9UKY7	CDV3
631310	1029900	1108100	688090	851510	842860	9	9	9	565	565	565	20567	0	15749	28224000	30	P21291	CSRP1
2160400	421930	518460	5638800	1234800	7620800	10	10	10	262	262	262	63944	0	32802	71466000	46	Q96HC4	PDLIM5
233080	209930	89666	93118	249500	122010	3	3	3	59	59	59	70698	0	41093	3659400	4	Q16822	PCK2
660990	628970	391320	482630	598600	526940	7	7	7	466	466	466	22977	0	14833	17580000	32	Q9NP72	RAB18
553200	470740	861610	210770	285930	189640	3	3	3	127	127	127	30354	0	49799	14943000	12	P28062	PSMB8
690360	302680	403280	400360	388370	413420	8	8	5	169	169	121	71368	0	17962	12990000	12	Q9NVI7;Q5T2N8	ATAD3A
684930	430010	1000500	389620	831990	594980	14	11	11	311	26	26	85496	0	39093	42634000	60	P35222	CTNNB1
365920	329610	290340	68723	135710	78902	3	3	3	119	119	119	40422	0	44765	3779200	5	Q9Y617	PSAT1
652420	392880	679230	195030	949470	381750	4	4	4	169	169	169	40228	0	28084	12635000	17	Q12907	LMAN2
575430	659400	865830	0	35018	0	5	5	5	366	366	366	11471	0	11133	52979000	30	P31151;Q86SG5	S100A7;S100A7A
714170	417830	690310	836160	723370	733570	7	7	4	295	295	168	42613	0	29656	25205000	31	P61163	ACTR1A
444960	628880	381470	2958000	735020	2504400	4	4	4	431	431	431	13459	0	7886	27512000	28	Q16718	NDUFA5
352680	133150	144100	1617600	6918600	4529800	40	40	40	403	403	403	19148	0	21101	148720000	232	Q02952	AKAP12
54145	15381	41097	48578000	257130	336500000	132	41	26	571	212	143	22314	0	32331	1060400000	202	P12882	MYH1
492540	678010	0	0	0	0	4	2	2	193	76	76	28585	18954	26368	6782700	6	P39687;O43423	ANP32A
503240	0	0	646260	2230000	983190	4	4	4	206	206	206	19979	0	10644	30859000	24	O95994;Q8TD06	AGR2
1653600	2343500	4343000	2072100	1548400	2109700	7	7	7	449	449	449	22086	0	2179	84678000	48	P30044	PRDX5
418620	274770	389000	345090	207360	0	4	4	4	99	99	99	58252	0	67192	7665100	8	Q10713	PMPCA
359440	611980	286820	758900	1346700	1133200	11	11	11	242	242	242	62224	0	15915	29467000	46	Q15124	PGM5
711390	886770	971760	415300	1007100	328450	11	11	11	263	263	263	68303	0	20045	20832000	49	P38606	ATP6V1A
600620	1109500	637420	111230	385160	85293	2	2	2	115	115	115	21868	18519	249	7349000	7	O75340	PDCD6
1058700	200970	202840	159270	116500	67886	3	3	3	109	109	109	44743	0	29861	8599500	4	Q9NTK5	OLA1
833290	243240	244180	239570	322090	138360	5	5	5	203	203	203	46939	0	58342	6310600	6	Q9Y2T2;P53677	AP3M1
527200	654160	1604100	0	0	0	3	3	3	38	38	38	86942	0	42973	2257700	3	P05067;Q06481	APP
462850	810050	385110	251060	351090	179130	6	6	5	117	117	98	70754	0	10794	13452000	23	Q13492	PICALM
1373800	2325800	1749000	1618700	1855700	2026600	4	4	4	343	343	343	14865	0	11513	67492000	58	P62829	RPL23
732910	1232600	1208600	3614200	984580	2859300	7	7	7	372	372	372	35329	0	15078	36672000	61	P31937	HIBADH
720510	375370	0	1039600	1968600	1020300	10	10	10	352	352	352	56256	0	10556	61554000	52	P00390	GSR
28061	0	0	95106000	978560	99106000	30	27	27	657	602	602	53535	0	32331	653860000	218	P17661	DES
371290	909810	0	0	0	0	2	2	2	157	157	157	1496	38569	21968	6068500	6	Q9NPJ3	ACOT13
410230	499790	506740	2759000	462590	3500400	6	6	6	413	413	413	20776	0	11648	39008000	38	O96000	NDUFB10
233960	263140	0	0	90040	106930	12	12	1	483	483	34	36879	0	16815	12021000	10	Q5VT79	ANXA8L2
341460	1117700	636780	316740	472960	419280	6	6	6	202	202	202	46637	0	90474	16065000	31	P43034	PAFAH1B1
536370	2086300	976060	1756300	3434300	1547300	6	6	6	443	443	443	21863	0	62954	73382000	56	P32969	RPL9
199320	614110	0	111600	0	140140	2	2	2	67	67	67	36566	0	2945	2442200	3	Q7L523;Q5VZM2	RRAGA;RRAGB
336210	367600	400780	224730	234250	265730	3	3	3	139	139	139	30281	0	57627	7728600	10	Q9H0E2	TOLLIP
636180	586970	789560	737000	1147300	665380	11	11	11	279	279	279	66049	0	20239	32068000	49	O00567	NOP56
280030	342790	165370	64929	170640	0	2	2	2	32	32	32	87448	0	43507	5031500	11	Q8WUW1	BRK1
1415300	1798200	0	821950	1597900	739990	2	2	2	216	216	216	12134	0	65492	46755000	30	Q6NVV1;P40429	RPL13AP3;RPL13A
508910	231910	248230	858650	301050	848150	4	4	4	126	126	126	39383	0	8174	14256000	20	P46976	GYG1
313510	287340	294700	277170	327690	215390	5	5	5	114	114	114	67314	0	11351	10002000	12	P61221	ABCE1
268730	460280	700360	485160	2877000	608250	12	12	12	264	264	264	722	0	31191	41521000	57	Q9Y3Z3	SAMHD1
622290	779950	0	279190	378380	336100	4	4	4	223	223	223	34577	0	25624	13384000	26	O00487	PSMD14
268570	850070	172380	260260	295440	146160	5	5	5	262	262	262	26697	0	14968	13020000	22	Q96C19;Q9BUP0	EFHD2
668440	958800	2112400	29008000	2677100	41654000	42	42	24	475	475	297	11476	0	32331	284050000	144	P16615	ATP2A2
1259200	1235100	0	768220	1444600	679260	6	5	5	249	225	225	36926	0	89996	27118000	38	P31942	HNRNPH3
906550	221780	831610	2197400	589510	2666600	7	7	7	228	228	228	51976	0	14301	21748000	28	Q9Y512	SAMM50
0	0	0	103140	70566	38008	3	3	3	142	142	142	28466	18961	26376	2659100	3	Q9UFN0	NIPSNAP3A
588250	592180	435660	131020	262080	102950	5	5	5	208	208	208	4366	0	92318	10554000	16	P31153;Q00266	MAT2A
815550	0	844500	797060	1045700	2412000	3	3	3	697	697	697	78547	0	32331	71008000	40	Q15847	ADIRF
1401900	951630	700220	411000	559520	396420	8	8	8	204	204	204	59578	0	12607	26078000	43	Q9Y2X3	NOP58
680610	941080	734170	1449800	1651600	324690	4	4	4	142	142	142	33868	0	78723	23074000	30	Q9UBR2	CTSZ
251900	231700	0	210880	269090	170680	3	3	2	191	191	136	18762	0	39691	5094400	8	O60493	SNX3
234190	415000	235480	154180	0	0	2	2	2	32	32	32	7841	0	32106	2434200	3	Q92542	NCSTN
403770	540430	441290	0	328000	0	5	5	5	175	175	175	38242	0	10253	12580000	23	Q9Y266	NUDC
148060	389400	397050	681200	562180	743420	8	8	8	341	341	341	39548	0	23725	20705000	32	Q6IBS0	TWF2
402100	350490	415350	466440	534540	446680	11	11	11	249	249	249	73114	0	19985	29799000	54	Q92945	KHSRP
166530	0	255970	0	222100	0	5	3	3	78	5	5	8616	0	4539	3090900	8	Q15436	SEC23A
212510	115130	209430	128860	250020	0	3	3	3	186	186	186	20198	0	62179	6647600	12	P61923	COPZ1
1188000	668380	503470	562990	785370	577410	7	7	7	235	235	235	51109	0	20441	32644000	57	P41091;Q2VIR3	EIF2S3;EIF2S3L
256740	288430	272640	70079	99248	0	1	1	1	47	47	47	27989	21826	24147	3007600	7	Q969M3	YIPF5
357770	284370	0	173330	262750	182110	8	8	8	232	232	232	55704	0	10955	8136000	18	P61011	SRP54
708600	151280	219970	292550	197860	365670	17	17	17	157	157	157	16224	0	43124	30251000	42	P30622;Q9UDT6	CLIP1
545330	573640	791470	1416300	757380	1782900	5	5	5	286	286	286	24636	0	46929	20327000	34	P22061	PCMT1
31169	14778	15519	386490000	8738500	416960000	137	108	36	592	499	192	22304	0	32331	2929500000	532	Q9UKX2	MYH2
278730	431730	575030	0	0	0	1	1	1	17	17	17	12853	18847	26069	1079400	4	Q7RTW8	OTOA
842220	1212500	1020300	660270	501480	674860	10	10	10	505	505	505	3266	0	61441	42083000	65	Q15181	PPA1
225520	0	636500	118160	212280	135980	2	1	1	122	87	87	28242	0	82125	5959500	9	Q53S08;Q9H0N0	RAB6C
301140	358500	312750	156700	232930	0	2	2	2	56	56	56	46564	0	31506	4649900	12	P17050	NAGA
181280	286770	88638	429480	4365700	461950	10	10	10	157	157	157	76684	0	22167	28882000	30	P09871	C1S
338600	0	444850	796800	1070500	766960	2	2	1	371	371	247	10366	0	19754	55896000	52	P63167	DYNLL1
402300	522680	480560	283300	359320	249760	3	3	3	123	123	123	36187	0	48557	7673800	22	Q06136	KDSR
465030	0	132500	324020	484240	273060	11	11	11	184	184	184	10777	0	17255	16039000	27	P22102	GART
499690	976850	1034000	0	126090	618900	8	7	6	517	47	47	16891	0	35001	93548000	82	P27482	CALML3
439670	0	0	196090	164620	0	6	3	3	274	146	146	42293	0	62565	4764700	7	P42025	ACTR1B
475360	412080	506340	458330	930290	431950	7	7	6	503	503	445	21308	0	15977	20722000	33	P84095	RHOG
371360	429780	387920	319530	501230	334230	3	3	3	166	166	166	25206	0	46742	12929000	14	P62993	GRB2
276640	492560	521380	245180	144440	314880	6	6	6	228	228	228	36032	0	77103	15148000	12	P30519	HMOX2
235800	263260	261330	207410	167660	30738	5	5	5	254	254	254	31642	0	69885	7615200	9	Q86Y82	STX12
474640	508780	511920	1302200	156520	1791400	4	4	4	225	225	225	35505	0	36426	15653000	12	Q9BQ69	MACROD1
269130	211750	287900	0	0	0	2	1	1	24	15	15	14178	0	45968	500640	3	P02458	COL2A1
592400	767820	836640	920840	471740	1399900	11	11	11	249	249	249	80109	0	34379	31212000	44	Q12931	TRAP1
383790	1590300	1451500	0	0	196160	5	5	5	113	113	113	61806	0	10717	19373000	30	O00748	CES2
381180	415330	557200	207560	410200	170940	6	3	3	229	136	136	40532	0	46251	11906000	20	P08754	GNAI3
366830	0	0	156860	267680	201530	6	6	6	144	144	144	55738	0	87198	7621000	15	Q9UNF0	PACSIN2
268660	160650	246160	0	89312	80284	9	9	9	183	183	183	10045	0	18839	9279300	20	Q12959;Q15700	DLG1
384090	567650	481240	285010	356260	179440	8	8	8	171	171	171	76689	0	10285	12849000	18	P16435	POR
337040	498930	569990	306160	498590	308860	5	5	5	166	166	166	51853	0	34537	13684000	21	P53634	CTSC
455360	893010	620070	369860	643970	284420	13	13	13	183	183	183	10789	0	32583	23120000	56	O60763	USO1
423550	0	490130	186950	417570	209710	3	3	3	62	62	62	68259	0	74669	18760000	21	Q14677	CLINT1
197130	285040	248780	267730	0	265140	5	5	5	234	234	234	35611	0	83906	11361000	17	O75821	EIF3G
219430	1213600	710140	35324000	9279300	36367000	8	8	8	337	337	337	36263	0	22233	332660000	106	Q13642	FHL1
411570	512830	449120	454000	221960	497550	3	3	3	76	76	76	55016	0	45572	9127800	10	O94919	ENDOD1
840410	1446000	1654400	744060	1173500	770860	6	6	6	233	233	233	41487	0	10437	38716000	43	Q15019	SEPT2
287230	178780	218780	0	133530	0	3	3	3	121	121	121	419	0	64336	5241500	5	Q15738	NSDHL
482760	0	462460	200800	397310	288500	11	11	11	121	121	121	14475	0	22353	14592000	29	Q13045	FLII
264200	0	698970	318770	582950	341200	8	4	4	276	156	156	49263	0	22352	9929500	17	P55795	HNRNPH2
279930	1173000	2177700	1117400	966260	819700	7	6	5	325	27	235	22541	0	77788	49823000	16	P61026	RAB10
346250	0	0	0	465730	35328	2	2	2	169	169	169	13757	0	37102	6695500	16	O75348	ATP6V1G1
245920	188450	166560	214010	146740	161840	3	3	3	21	21	21	26888	0	96466	17648000	24	Q86V81	ALYREF
118110	497380	253840	194690	201230	238070	5	5	5	266	266	266	24579	0	56802	8042100	12	P00492	HPRT1
189750	323440	0	253870	1388200	296400	9	9	9	23	23	23	56195	0	37387	16583000	23	Q16401	PSMD5
426050	473590	38971	179480	602380	856120	4	4	4	354	354	354	22119	0	44041	34364000	63	P30043	BLVRB
734490	375660	685470	478730	849520	527500	10	10	10	162	162	162	10534	0	50191	23204000	43	Q99613;B5ME19	EIF3C;EIF3CL
309010	453710	477600	186340	245910	197900	2	2	2	163	163	163	16941	0	39311	9441700	23	Q9BPX5	ARPC5L
686720	713530	400470	211680	207130	123170	2	2	2	88	88	88	25357	0	487	11686000	16	P28072	PSMB6
304350	285680	0	1148700	1651700	988910	4	4	4	338	338	338	1457	0	18684	20756000	17	P37108	SRP14
1058200	2215600	661970	1832000	2344700	1331700	7	7	7	21	21	21	44659	0	17169	51271000	28	Q13510	ASAH1
2346400	1528400	885470	1951800	11192000	1926400	11	11	11	144	144	144	11042	0	24926	74225000	34	P55060	CSE1L
329710	321760	394920	228610	332490	171420	12	12	12	135	135	135	12434	0	17078	11335000	22	Q92900	UPF1
350810	282240	371620	0	281540	127710	6	6	6	77	77	77	1284	0	20309	6579400	20	Q9P2R3	ANKFY1
387620	616710	515140	1318800	1392900	1313100	11	10	10	333	316	316	54231	0	27011	45460000	51	Q15233	NONO
206550	0	0	0	151380	0	5	1	1	41	1	1	1484	54757	21035	1680900	1	Q96F07	CYFIP2
223290	124880	0	0	0	0	2	2	2	296	296	296	91703	18748	25636	2636500	5	Q9NSA3	CTNNBIP1
347460	96111	294440	494340	659170	237580	7	7	7	199	199	199	47355	0	10623	12438000	41	O75955	FLOT1
317460	340870	0	0	73112	62852	7	7	7	183	183	183	61124	0	11527	3763700	10	Q9NXV6	CDKN2AIP
369020	2318000	1697100	4213600	8229400	4000300	15	15	15	381	381	381	61161	0	5119	109890000	84	Q9NZN4	EHD2
408380	306780	553390	212200	500290	270000	6	6	6	98	98	98	10235	0	82868	10924000	16	Q92973	TNPO1
479600	566000	1132600	559690	978360	567780	6	6	6	229	229	229	36112	0	21996	33330000	37	P05198	EIF2S1
330440	366690	394600	0	374260	343220	2	2	2	344	344	344	10921	0	3296	9649000	11	Q9NP97;Q8TF09	DYNLRB1;DYNLRB2
626390	853740	544270	1269500	571610	998280	7	7	7	142	142	142	80473	0	11951	25460000	27	Q04446	GBE1
476320	1224000	421160	703890	1821500	449830	8	8	8	174	174	174	5721	0	15817	28189000	23	P48444	ARCN1
889640	436230	301550	856010	348740	638500	14	14	14	96	96	96	23311	0	47672	15970000	33	Q92614	MYO18A
551030	283670	110680	1006100	1126700	980790	13	13	13	494	494	494	35554	0	24263	42261000	62	P27695	APEX1
198410	242320	199660	241780	206100	62940	2	2	2	32	32	32	75663	77973	28126	8581900	12	Q03519	TAP2
525900	238750	286790	198820	220800	186800	6	6	6	96	96	96	83308	0	59442	5702700	11	P48449	LSS
131970	128730	79531	100610	134460	90020	3	3	3	61	61	61	67764	0	32484	2728900	7	O00186	STXBP3
193140	293760	296140	410140	305540	315250	3	3	3	132	132	132	3792	0	46725	9162900	12	Q9H2U2	PPA2
211950	346820	4799600	221100	394300	291920	9	9	9	118	118	118	12189	0	15627	20942000	28	Q9NZB2;Q5T035	FAM120A
234320	391950	314720	0	335780	379510	1	1	1	136	136	136	90714	18678	25402	8218500	9	Q15843	NEDD8
211010	238860	241290	88599	144780	80728	1	1	1	4	4	4	28147	18797	25793	3080500	11	P19256	CD58
848240	768160	857690	511720	402040	423420	6	6	6	264	264	264	3554	0	12247	21959000	27	P55735	SEC13
571460	451780	222280	257340	538930	367860	11	11	9	247	247	206	5847	0	18844	23763000	32	O60749	SNX2
63908	49860	89014	206250	0	204680	5	5	5	377	377	377	15892	0	134	15492000	12	Q9NZT1	CALML5
123880	0	0	3973800	439510	1951700	4	4	4	201	201	201	35509	0	74957	27161000	30	O75208	COQ9
361170	195920	290050	390030	870110	474570	17	17	17	184	184	184	14583	0	28611	25351000	40	O75533	SF3B1
330170	324100	604080	0	253060	85284	3	3	3	228	228	228	25171	0	64336	8094500	13	Q9Y3B3	TMED7
355320	0	0	192030	105690	199850	3	3	3	259	259	259	18042	0	51691	7204200	9	P24666	ACP1
235590	0	281830	113000	133150	131820	2	2	2	54	54	54	37578	0	33863	5011400	15	Q92905	COPS5
765040	414370	629120	371700	1170600	304760	6	6	6	231	231	231	60541	0	13725	20644000	27	Q6DD88	ATL3
406740	286880	324650	1048000	337940	1311000	6	6	6	267	267	267	35061	0	14381	20880000	30	P05026	ATP1B1
452260	393360	0	329900	553050	289070	4	4	4	27	27	27	19889	0	30944	14201000	26	Q9Y5S9	RBM8A
107020	82361	255370	58255	0	57077	5	2	2	184	9	9	40361	11574	27462	1440700	2	P63096	GNAI1
628320	690530	968530	382750	332970	491110	11	6	6	376	23	23	50582	0	15781	14779000	38	P31150	GDI1
490450	759340	628790	5351300	941170	4368300	6	6	6	299	299	299	30241	0	15713	47519000	48	O75489	NDUFS3
321540	210330	347170	366560	542520	216490	5	4	4	287	247	247	23818	0	14518	12499000	42	O15173	PGRMC2
155140	236600	0	87175	87157	104290	3	3	3	149	149	149	33824	0	3855	2216800	3	P19623	SRM
456050	426320	388030	310080	210480	388920	8	8	8	468	468	468	34352	0	11204	15584000	19	Q12904	AIMP1
272850	200070	274530	1106200	2103200	985000	10	10	10	505	505	505	357	0	30807	31223000	56	Q96CX2;Q68DU8;Q6ZWB6	KCTD12
489460	565250	388560	721420	641050	845600	5	5	5	259	259	259	33429	0	11805	23797000	49	Q16762	TST
526610	549120	371170	631430	876220	466800	4	4	4	108	108	108	65746	0	13899	17351000	41	Q93052	LPP
289220	291090	97475	92213	160560	132350	5	5	5	97	97	97	68436	0	71181	7296600	13	Q06124	PTPN11
244010	434240	233520	170260	174840	153690	6	6	6	256	256	256	36748	0	92359	8447400	19	Q9NUQ9;Q9H0Q0	FAM49B
723250	1021600	1262500	471630	1958200	514760	16	16	16	208	208	208	10714	0	46008	28417000	45	P53618	COPB1
216130	167540	337530	142190	144330	217690	5	5	5	13	13	13	82588	0	13707	9360800	16	Q9NY33	DPP3
489190	0	0	340830	103980	361820	2	2	2	44	44	44	8222	8259	19874	7083200	2	Q8N1B4	VPS52
568060	456310	0	1089900	651980	1557000	6	6	6	155	155	155	43482	0	10713	21420000	29	Q6NVY1	HIBCH
341160	337270	0	0	69430	0	2	2	2	32	32	32	83549	18539	24909	1391700	4	Q02809	PLOD1
337610	273710	201970	185710	340330	160460	6	6	6	79	79	79	10236	0	22637	8609200	15	P78344	EIF4G2
359800	211440	0	201060	0	307160	4	4	4	201	201	201	2385	0	63583	24789000	21	Q9NZD2	GLTP
2334800	1077300	451970	2926600	6148600	2003200	25	24	24	49	476	476	66408	0	14235	169730000	178	P20700	LMNB1
460950	431070	497650	433010	566390	662990	6	6	6	324	324	324	28068	0	85589	21977000	22	Q9Y224	C14orf166
239430	239210	322540	71749	0	57087	9	9	9	191	191	191	60673	0	51526	33517000	45	Q16610	ECM1
64802	29474	37045	11101000	27527	10863000	45	45	45	133	133	133	56517	0	75708	48278000	95	P21817;Q15413	RYR1
514720	482930	792160	1380100	960130	691020	7	7	7	302	302	302	35668	0	10569	31478000	36	Q9UBQ7	GRHPR
240470	0	0	293640	229210	262150	4	4	4	108	108	108	53486	0	4263	6480000	5	P11182	DBT
143060	401150	642140	60453	50520	0	4	4	4	102	102	102	66121	0	43922	1084300	4	Q9Y6M1	IGF2BP2
419390	529510	372310	217500	356320	271690	6	6	5	212	212	185	49301	0	11933	17900000	30	O75351;Q6PIW4	VPS4B
421500	524330	497460	283450	490080	243070	3	3	3	242	242	242	17745	0	41515	12497000	5	Q6IAA8	LAMTOR1
496220	0	44323	17388000	81572000	30496000	12	12	5	345	345	174	49328	0	32331	459560000	122	P0DOX5;P01857	IGHG1
317020	117250	247570	0	172120	0	5	5	5	11	11	11	54548	0	77395	7294400	15	P12955	PEPD
596580	653830	392150	273850	545330	383000	14	14	7	17	17	85	13792	0	3838	18783000	29	P23634	ATP2B4
6553800	7371700	2082100	947200	584150	681700	2	2	2	74	74	74	46944	0	40717	83112000	5	P28300	LOX
555460	512570	518530	554110	1165900	502580	8	8	8	399	399	399	29702	0	13856	22286000	35	Q9Y5M8	SRPRB
161810	0	174200	59514	274410	153030	8	8	8	77	77	77	16169	0	99055	13842000	21	Q6YHK3	CD109
263960	91073	282340	0	185240	0	3	2	2	166	133	133	3154	0	34518	6358000	5	P48739	PITPNB
568310	668370	716600	960830	1572800	969050	7	4	4	385	256	256	37331	0	45269	38613000	57	P62879	GNB2
323960	688960	447960	217940	382350	231400	7	7	7	315	315	315	39594	0	15087	24897000	20	Q9NYL9	TMOD3
292950	586300	646330	6198100	1929500	5228300	6	6	6	20	20	20	31629	0	22623	65194000	51	P21912	SDHB
146850	246530	166860	30195	0	86695	2	2	2	192	192	192	14285	0	29905	2344500	6	O14737	PDCD5
245720	191680	0	0	0	112280	5	5	5	57	57	57	11797	0	70324	5030800	14	A0AVT1	UBA6
409390	443490	453980	371140	373080	191110	3	3	3	88	88	88	5083	0	42749	7103700	4	Q9HB40	SCPEP1
254400	0	0	128920	262240	154260	6	6	6	59	59	59	26383	0	65313	7036400	10	P18583	SON
467300	290890	279110	209720	279470	222490	9	9	9	199	199	199	65309	0	12622	11268000	22	Q07866;Q9H0B6	KLC1
221970	0	0	313870	145790	123520	3	3	3	37	37	37	12895	0	60367	3257100	8	Q13683	ITGA7
254940	68512	98233	1843700	5324900	5580300	16	15	15	393	379	379	54861	0	1615	93209000	89	P00352	ALDH1A1
233050	481550	456690	289460	609380	303060	2	2	2	15	15	15	16755	0	3615	9833100	18	P08572	COL4A2
345930	514450	426800	660590	7606700	964910	8	8	8	19	19	19	55154	0	80054	55332000	51	P05155	SERPING1
103960	208470	137100	0	125450	0	4	4	4	122	122	122	46306	0	40417	2107100	4	Q9NZ32	ACTR10
145950	0	0	0	162190	0	5	5	3	257	257	133	2348	0	82118	1746900	4	P10301	RRAS
182580	0	0	0	194170	83790	3	3	3	6	6	6	60702	0	50613	2654300	8	P06865	HEXA
158670	0	155970	105330	49225	188040	2	2	2	98	98	98	25437	0	32235	1677800	7	Q9UM22	EPDR1
107210	57043	0	71656000	159540000	152330000	11	11	6	823	823	449	15998	0	32331	3161600000	306	P68871	HBB
171470	185090	271540	0	0	0	4	2	2	83	31	31	82088	11601	27621	1254800	4	P20592	MX2
293600	213620	97807	181640	319290	297470	15	15	14	145	145	138	14135	0	177	20592000	27	O60610	DIAPH1
831570	619300	979710	628700	1752000	625740	18	18	18	212	212	212	14145	0	27343	41880000	53	Q00341	HDLBP
154040	165930	0	114230	333020	0	2	2	2	77	77	77	36946	45233	21545	1554700	2	Q9Y673	ALG5
237030	0	0	0	0	0	2	2	2	6	6	6	46337	0	91677	18323000	14	Q86T26	TMPRSS11B
167520	159380	121410	0	79367	129460	3	3	3	148	148	148	2848	0	31937	3331700	5	P28074	PSMB5
279840	0	276630	0	0	92348	6	6	6	197	197	197	63954	0	12211	8945500	10	O95361	TRIM16
0	84738	0	134710	145560	84142	6	6	4	198	198	142	42142	0	71452	3379300	8	P50148;O95837	GNAQ
833660	509190	583720	9191000	4952700	20109000	16	16	16	554	554	554	46247	0	19122	164640000	116	P17174	GOT1
405950	514650	736180	823810	1482500	905290	10	10	10	365	365	365	44172	0	41873	37103000	46	P62333	PSMC6
369160	554640	451980	480660	1407800	571590	9	9	9	229	229	229	63836	0	4939	35763000	67	Q86UE4	MTDH
543260	1227600	412590	350100	613910	534190	8	8	8	198	198	198	59256	0	1807	34754000	43	P11413	G6PD
588120	392990	393770	0	232790	161770	6	6	6	185	185	185	49307	0	9678	11343000	16	Q9Y6E0;Q9P289;O00506	STK24
336290	484460	228790	139860	121090	131220	6	6	6	353	353	353	26458	0	97956	9135700	14	P41227;Q9BSU3	NAA10
262590	309690	290810	406250	523570	422900	5	5	5	126	126	126	78365	0	10541	19106000	29	Q14444	CAPRIN1
172890	0	130330	113670	306710	181470	4	4	3	135	135	105	46513	0	57948	6866900	20	Q9Y383	LUC7L2
185470	0	0	344360	658570	384070	4	4	4	187	187	187	33784	0	75752	15008000	17	P22087	FBL
351200	1673900	0	263080	0	403140	3	3	3	138	138	138	27401	0	6556	33840000	20	Q9UL46	PSME2
702930	488850	551650	0	0	0	2	2	2	169	169	169	12895	0	91859	11919000	10	P58546	MTPN
239700	172970	373410	432420	683410	297830	11	11	7	174	174	131	98063	0	30052	17719000	32	P50570;Q9UQ16	DNM2
905780	152820	122960	1042100	3697900	706870	13	13	13	231	231	231	11133	0	78621	46955000	73	Q9Y4L1	HYOU1
112880	0	0	0	0	55826	2	2	2	6	6	6	42315	1856	25032	1703500	2	Q9Y570	PPME1
134150	209720	237020	126310	138280	0	2	2	2	59	59	59	514	77233	20367	2512800	5	Q6YP21	CCBL2
280880	37742	45742	6575400	526570	8318000	8	8	8	273	273	273	4075	0	82357	46217000	46	O95299	NDUFA10
147750	108080	0	0	0	0	5	5	5	123	123	123	63254	0	69547	3152700	5	Q6P4A8	PLBD1
57413	56127	91062	1677400	1687700	1087200	30	30	30	218	218	218	19351	0	32331	138980000	148	Q05707	COL14A1
237700	188630	117250	550090	272380	402740	4	4	4	187	187	187	38157	0	13189	5439600	11	Q02338	BDH1
388630	484450	0	248790	166090	253640	5	5	5	235	235	235	37893	0	647	6609000	9	O96008	TOMM40
911570	1705200	0	585830	771280	677620	5	4	2	271	214	12	2145	0	81965	24682000	8	P63000;P60763	RAC1;RAC3
220590	254770	379530	141780	95798	155700	3	3	3	246	246	246	22456	0	50496	3588100	9	Q99653	CHP1
384450	155520	0	144060	467360	148210	3	3	3	115	115	115	35864	0	50279	6665100	12	Q9NT62	ATG3
165150	129660	180850	72276	166950	111640	2	2	2	32	32	32	87711	90703	19156	1105900	3	Q12884	FAP
164650	222690	114210	112010	146310	0	3	3	3	98	98	98	37092	0	39399	5060000	8	Q9BQE5	APOL2
127610	0	0	104540	363170	66678	12	12	12	148	148	148	15186	0	21197	7291700	23	Q9UKV3	ACIN1
175440	386210	234540	106560	0	100830	2	2	2	111	111	111	21229	3592	2351	2386800	3	P01111;P01112	NRAS;HRAS
127120	124040	0	0	54560	0	3	3	3	332	332	332	23408	0	3672	1551900	6	Q16611	BAK1
203140	0	179230	0	0	0	2	2	2	44	44	44	76074	18643	25271	1103900	5	P16278	GLB1
472580	355400	357210	364340	787600	589000	5	5	5	91	91	91	87996	0	58913	46563000	8	Q9UGP8	SEC63
176250	0	0	167430	195980	112620	2	2	2	92	92	92	24614	18804	25866	5123700	3	P63162;P14678	SNRPN;SNRPB
238790	1678900	530650	634410	1267400	863990	36	36	36	374	374	374	18179	0	12539	64054000	166	Q9C0C2	TNKS1BP1
0	0	0	98369	114690	116640	2	2	2	76	76	76	48379	91503	19451	2637100	5	Q8NFW8	CMAS
238780	0	195120	137640	165790	126240	4	4	4	83	83	83	74605	0	96894	4815400	13	O76094	SRP72
0	0	0	593610	76856	739910	5	5	5	98	98	98	83785	0	65403	4596800	9	P13807;P54840	GYS1
360150	444900	492220	334480	590720	360140	7	7	7	78	78	78	11991	0	10518	17910000	32	Q9Y5B9	SUPT16H
200610	158630	167940	0	0	0	2	2	2	88	88	88	43404	0	35942	1513900	4	P53602	MVD
200640	266210	188350	124980	201410	115690	8	8	8	14	14	14	8942	0	10566	8800200	26	P22059	OSBP
464440	435750	309690	0	456320	501770	19	2	2	57	91	91	49895	0	37632	10488000	24	Q9BQE3	TUBA1C
0	0	0	0	164110	185420	4	4	4	148	148	148	36294	0	80436	5897400	8	P13716	ALAD
205090	861240	483750	319740	1059100	278080	33	32	32	64	63	63	8383	0	46664	24205000	58	Q9UPN3	MACF1
162310	0	0	111720	98137	119550	4	4	4	182	182	182	33178	0	49961	4655600	7	P25325	MPST
507650	570680	574080	228100	269460	265140	7	7	7	325	325	325	22142	0	10093	26979000	31	P62760	VSNL1
339720	365700	362420	156060	201290	155300	5	5	5	20	20	20	3436	0	92037	5866400	8	P35914	HMGCL
145870	128040	169280	0	134350	74738	2	2	2	61	61	61	46323	35323	22545	2746900	4	Q8IWB7	WDFY1
278550	263650	282880	161470	281840	143520	5	5	5	91	91	91	6981	0	69042	4948400	10	P08240	SRPR
159440	120750	0	94823	113610	77682	4	4	4	63	63	63	96412	0	51737	3690900	5	Q93050	ATP6V0A1
240670	224840	200190	931990	2552000	1102100	6	6	5	185	185	169	57221	0	11211	53805000	65	P26599	PTBP1
185610	149090	242040	200560	0	100100	3	3	3	186	186	186	23671	0	63297	7314700	18	P82979	SARNP
92683	0	0	155890	5755800	438000	12	12	12	162	162	162	10336	0	33314	52661000	43	Q14624	ITIH4
214990	319300	779980	573330	826620	557300	3	3	3	40	40	40	11309	0	36177	31613000	56	Q15836;P63027	VAMP3;VAMP2
195920	157250	228360	118560	107220	109270	5	5	5	83	83	83	12229	0	13396	4480200	7	Q14126	DSG2
160630	0	0	0	12197	0	1	1	1	31	31	31	49447	64846	20919	132560	1	Q5EBM0	CMPK2
205490	86126	376020	709360	1345800	751500	16	16	16	314	314	314	88067	0	30783	33571000	60	P40763	STAT3
134490	133000	153530	124500	97121	0	4	4	4	87	87	87	87156	0	47514	2101500	4	Q9Y263	PLAA
107600	116770	0	155150	123330	0	4	4	4	186	186	186	30394	0	59282	2454300	6	O15260	SURF4
125510	0	0	45575	61131	0	1	1	1	51	51	51	32011	80294	2026	1197000	2	O95070	YIF1A
226080	349420	402060	73187	253060	490050	10	10	10	413	413	413	38868	0	95799	52317000	109	O14745	SLC9A3R1
204490	240230	185820	108790	232130	103710	2	2	2	128	128	128	33665	0	3633	3536300	14	P62995	TRA2B
244650	265700	167560	80172	191690	0	9	9	9	104	104	104	11528	0	12016	5844600	17	O14974	PPP1R12A
320720	238670	421480	159150	240680	113010	10	10	10	128	128	128	13432	0	26181	8292800	22	Q15155;P69849;Q5JPE7	NOMO1;NOMO3;NOMO2
243190	5675000	5371600	1453000	1613800	767760	13	13	13	78	78	78	3041	0	23159	157480000	24	Q14573	ITPR3
153970	0	0	0	80509	0	1	1	1	34	34	34	41968	96525	18875	1815500	2	Q9GZT8	NIF3L1
130350	140920	0	0	187340	130560	1	1	1	75	75	75	23025	91116	19394	2145600	6	Q15286	RAB35
349590	492210	386040	240090	422820	183810	8	8	8	114	114	114	88367	0	12309	11470000	28	P50416	CPT1A
215310	267950	243210	155640	177040	115400	3	3	3	87	87	87	43944	0	46171	7989300	7	Q99816	TSG101
163140	0	0	86437	111540	0	3	3	3	5	5	5	90011	0	2929	2254900	5	Q14155	ARHGEF7
128680	448290	230840	0	175290	748110	15	15	14	226	226	212	99961	0	49993	68865000	77	Q02487	DSC2
147280	211180	231500	225110	192320	169350	2	2	2	98	98	98	33879	0	41812	6294500	11	Q9NP79	VTA1
484450	0	577540	152430	242870	266400	3	3	3	10	10	10	45531	0	4829	10256000	7	Q15008	PSMD6
73403	0	75798	64850	0	53482	2	2	2	72	72	72	33637	38719	22316	983340	2	Q96C36;P32322	PYCR2;PYCR1
246020	177620	223760	215530	208570	243460	5	5	5	182	182	182	47137	0	68193	7775300	10	Q53H12	AGK
269990	169100	180280	118480	125460	128370	5	5	5	6	6	6	13835	0	63689	5054100	9	P29144	TPP2
130280	0	135150	0	0	0	3	3	2	31	31	19	11402	0	4635	1340200	3	Q86W92	PPFIBP1
261050	232980	329750	149790	272080	118810	4	4	4	19	19	19	38287	0	80564	5425400	16	O14828	SCAMP3
299970	149660	0	0	74140	89877	4	4	4	107	107	107	5586	0	8308	3220000	8	Q8NDH3	NPEPL1
133020	0	0	0	129280	0	2	2	2	143	143	143	16953	15396	2731	2236100	2	Q56VL3	OCIAD2
82598	85151	81512	0	234250	0	4	4	4	66	66	66	84647	0	58392	6190500	7	Q9UJC3	HOOK1
130250	110760	83289	0	0	0	2	2	2	145	145	145	27049	0	52612	1003400	6	Q9BUP3	HTATIP2
531120	0	103600	78929	2645800	0	8	8	8	119	119	119	99848	0	33244	52611000	27	Q06033;CON__Q0V8M9	ITIH3
153360	177600	156620	160190	0	0	3	3	3	175	175	175	30276	0	41716	3150500	6	Q9UBW8	COPS7A
340760	249220	400830	405840	587940	436800	15	15	15	87	87	87	2736	0	50522	23223000	48	Q6P2Q9	PRPF8
151540	0	156210	1050000	203260	410500	2	2	2	188	188	188	15136	19019	26567	6991200	4	P56556	NDUFA6
139630	0	269540	77505	108320	123840	16	16	15	97	97	92	3191	0	31402	13271000	31	P50851	LRBA
584050	2249600	783530	2042300	4223300	1797200	16	16	16	273	273	273	82704	0	86128	100160000	85	P13010	XRCC5
262420	0	141680	0	94342	41621	4	4	4	232	232	232	33325	0	44325	3770200	6	Q04323	UBXN1
2446400	16798000	0	4951100	8454600	4464300	17	5	4	536	194	16	4967	0	1735	161420000	79	P07437	TUBB
0	0	0	46914	53085	39094	2	2	2	34	34	34	71635	64407	20762	1080000	2	Q8NBJ5	COLGALT1
24279	0	0	23057000	6202300	19041000	16	15	13	486	486	417	46986	0	31215	162800000	90	P13929	ENO3
343000	590750	0	664870	396510	609470	7	7	7	202	202	202	67454	0	18674	19622000	29	O94826	TOMM70A
357670	716470	709760	765790	1045300	884790	8	8	8	15	15	15	95785	0	38742	34244000	63	P45974	USP5
257150	135940	72110	810060	1477600	1026700	8	8	8	146	146	146	78286	0	20311	43899000	67	P55290	CDH13
149150	146400	230160	183060	565850	335500	7	7	7	558	558	558	24327	0	30309	29731000	35	P55327	TPD52
121080	385760	211390	116470	136420	292490	19	19	19	181	181	181	19269	0	97871	35694000	70	Q8WWI1	LMO7
137490	216350	833490	26123000	2790000	22968000	25	25	25	292	292	292	11389	0	32208	174430000	121	Q13423	NNT
100860	0	113100	847200	148010	789300	1	1	1	113	113	113	12517	18882	2618	6823000	10	O43920	NDUFS5
129660	0	0	33588	25387	43615	11	11	11	193	193	193	10128	0	5225	48829000	52	Q14CN2;A8K7I4	CLCA4
449650	0	575660	396440	153320	396000	14	13	13	233	219	219	99968	0	60566	42586000	40	Q14574	DSC3
278180	0	0	74806	124090	84420	4	4	4	102	102	102	48108	0	46476	4870900	7	Q9Y6Q5;Q9BXS5	AP1M2;AP1M1
236430	648830	807620	368730	349760	278730	5	5	5	432	432	432	13133	0	48555	15650000	12	Q15370	TCEB2
0	69847	0	0	0	0	2	2	2	59	59	59	37855	0	3107	484910	2	P53365	ARFIP2
114700	199050	166600	3166500	201760	6862100	25	25	25	228	228	228	17476	0	38102	41495000	48	P35573	AGL
336280	774500	246520	725670	878770	856740	20	20	20	41	41	41	79643	0	27981	26773000	42	Q8WXH0	SYNE2
165090	0	241940	281900	810140	303980	4	4	4	151	151	151	40513	0	18397	11505000	20	Q9UBS4	DNAJB11
294440	854000	651830	6143200	11233000	6025000	13	13	13	372	372	372	43809	0	71577	207280000	89	P51888	PRELP
122560	51277	91377	89419	81753	89573	4	4	4	128	128	128	47611	0	51022	2354300	4	Q92552	MRPS27
133550	523810	741350	0	0	43311	10	3	3	292	79	79	46402	0	47501	2589800	6	Q14240	EIF4A2
285470	167890	184200	194570	460550	165800	12	12	12	87	87	87	24298	0	33616	10618000	23	P27708	CAD
195580	222430	0	334730	155030	284000	3	3	3	126	126	126	35119	0	38429	4209300	5	Q6IAN0	DHRS7B
292530	293320	539350	172930	229430	207110	5	5	5	81	81	81	83134	0	57507	6742400	6	P22033	MUT
481810	371060	325740	383660	595430	390550	9	9	9	203	203	203	6756	0	14709	24254000	36	Q96AE4	FUBP1
653620	295960	483740	483390	1160400	464440	22	22	22	135	135	135	26729	0	36611	30911000	60	P12270	TPR
162580	221260	362230	218790	516470	227680	3	3	3	192	192	192	15799	0	58871	8168000	16	P01034	CST3
157160	166570	154200	121910	124450	154930	4	4	4	13	13	13	47873	0	35821	2626100	5	Q9UNS2	COPS3
408050	675900	999330	757200	1359600	830650	8	8	4	476	476	256	37377	0	61501	24969000	41	P62873	GNB1
413150	516490	0	335940	1163000	262850	8	8	8	119	119	119	10313	0	12142	15147000	37	Q9BZQ8	FAM129A
82254	0	0	2295200	964920	948940	20	18	18	146	137	137	24647	0	52513	27109000	54	P11277	SPTB
190660	310590	358870	265530	531290	280640	4	4	4	8	8	8	65443	0	59063	9918400	23	P23368;Q16798	ME2
143300	121020	0	2410500	9915900	2643400	6	6	6	31	31	31	25552	0	19889	83617000	60	P22352	GPX3
147370	534820	335540	62789000	6682700	63032000	24	3	3	679	66	66	42019	0	32331	360270000	90	P68032;P62736;P63267	ACTC1;ACTA2;ACTG2
95123	103250	173500	1051900	236030	771580	1	1	1	117	117	117	17114	19128	26905	8036300	16	Q9UI09	NDUFA12
106410	251950	192020	0	148800	0	2	2	2	68	68	68	34005	21874	24221	2823100	4	Q9HAB8	PPCS
65536	39395	0	15247000	2540700	236710000	20	20	17	83	83	722	21145	0	32331	795560000	145	P05976	MYL1
628210	0	36723	165490	8358500	1941600	12	12	12	182	182	182	85532	0	41007	102490000	68	P00751	CFB
11169	96696	15033	23471000	31067	26870000	93	93	93	191	191	191	86847	0	30442	152140000	236	Q5VST9	OBSCN
166040	0	181180	62632	153430	72344	6	6	6	85	85	85	1105	0	77609	5090800	15	Q96A65	EXOC4
122640	176030	152830	0	228690	0	1	1	1	101	101	101	1337	78125	28284	3603300	6	Q16864	ATP6V1F
59466	0	0	0	605730	31068	4	4	4	56	56	56	13145	0	55878	1594200	5	P55011	SLC12A2
165570	0	0	616740	9924900	5355100	5	5	4	294	294	249	23511	0	12077	101240000	50	P02763	ORM1
168570	0	151390	99586	143390	46411	4	4	4	175	175	175	33526	0	42612	4772000	7	Q99614	TTC1
988070	557590	542510	2091800	198340	2319700	10	10	10	383	383	383	43585	0	21304	21016000	23	O75521	ECI2
133860	0	0	120020	159590	112310	4	4	4	49	49	49	13883	0	65744	5192700	12	O60841	EIF5B
325760	293420	252070	153160	377130	173630	4	4	4	146	146	146	47145	0	44645	10255000	20	Q9H8Y8	GORASP2
220050	484540	290190	336640	992650	461710	9	9	9	302	302	302	48207	0	26687	45025000	95	Q9UJU6	DBNL
97314	0	0	0	54655	0	3	3	3	58	58	58	83125	0	43209	922310	6	Q86VS8	HOOK3
93606	0	0	0	56097	47763	2	2	2	11	11	11	23644	0	35526	1455400	3	Q9BZ29	DOCK9
45093	234730	280930	12726	24083	0	2	2	2	66	66	66	70414	0	36723	1095100	3	Q9BXF6	RAB11FIP5
114730	0	0	0	0	0	3	3	3	165	165	165	3331	0	43149	1826400	3	Q9BPW8	NIPSNAP1
234000	119950	0	132870	103330	214520	8	8	8	147	147	147	87687	0	18758	7868300	21	O14639	ABLIM1
221750	469560	446960	458970	319490	0	4	4	4	54	54	54	93673	0	50269	5385800	14	Q8TCJ2	STT3B
175150	92694	0	0	80209	70710	5	5	5	72	72	72	10137	0	62722	2732600	6	Q5JSH3	WDR44
221100	756050	366920	244870	250130	82683	6	6	6	373	373	373	26183	0	99918	17806000	35	Q15631	TSN
76871	0	93996	0	0	54680	2	2	2	27	27	27	10801	38773	22401	1388800	2	Q9Y2H0	DLGAP4
262370	0	340380	2436000	3075100	2446000	6	6	6	452	452	452	1555	0	13235	66648000	36	P08708	RPS17
791780	263180	137360	80137	723120	950160	11	11	11	94	94	94	19546	0	1818	34258000	35	Q07157	TJP1
103930	94832	0	0	0	0	2	2	2	33	33	33	88811	80214	20229	331820	2	Q01432	AMPD3
85841	0	0	0	0	0	2	2	2	31	31	31	92931	35524	22985	601850	2	Q9H5V8	CDCP1
175340	0	0	135790	507100	120890	2	2	2	53	53	53	54739	0	15015	6263600	16	P55058	PLTP
189140	0	0	0	164040	248950	4	4	4	112	112	112	5047	0	36918	3258200	5	P12694	BCKDHA
147220	0	154180	137900	291040	97352	2	2	2	10	10	10	24868	0	35859	3680100	3	P51159	RAB27A
79901	154610	156740	83208	133980	97881	3	3	3	37	37	37	11301	0	42855	3007300	6	O94855	SEC24D
392160	2264700	1648900	291750	210580	217870	9	9	9	164	164	164	83165	0	1177	18790000	25	P41250	GARS
202570	0	0	277430	238710	209840	7	7	4	214	214	146	47655	0	17915	6307600	5	Q09028	RBBP4
127640	282020	97277	81614	147740	67560	7	7	7	86	86	86	12963	0	11489	5705600	18	P11498	PC
239130	222930	202100	875470	993840	782480	5	5	5	249	249	249	25764	0	10099	46964000	29	Q9BRX8	FAM213A
83770	0	0	0	496800	83693	4	4	4	132	132	132	39518	0	75441	6846800	30	O00182;Q6DKI2;Q3B8N2	LGALS9;LGALS9C;LGALS9B
74646	119800	0	0	57907	0	1	1	1	33	33	33	6067	15391	27289	1061100	5	P10155	TROVE2
119470	0	118700	0	0	0	3	3	3	42	42	42	95196	0	33787	468820	4	Q32P44	EML3
150690	141950	141200	0	122900	134450	4	3	3	123	96	96	42766	0	52487	6073900	22	P50452	SERPINB8
295110	187610	0	213670	505190	248570	5	5	5	287	287	287	29815	0	26388	13144000	23	O15400	STX7
206440	284950	372470	700490	1275200	743440	9	9	9	107	107	107	11308	0	13283	21919000	37	P09874	PARP1
238630	142360	177660	195790	268730	300190	5	5	5	416	416	416	17861	0	11511	18275000	21	P68036;A0A1B0GUS4	UBE2L3
180960	0	0	406750	248570	612530	5	5	5	171	171	171	52545	0	33117	9282200	26	O75306	NDUFS2
214150	839260	1101400	3220700	1014600	2872000	9	8	8	538	503	503	32949	0	66604	40525000	59	P47755	CAPZA2
93555	176330	0	187500	317080	170000	3	3	3	336	336	336	14494	0	19695	5072000	6	P52758	HRSP12
99759	0	0	0	151600	212950	1	1	1	144	144	144	16093	18713	25559	2275100	2	Q9P003	CNIH4
126370	0	0	142930	251530	0	3	3	3	129	129	129	42243	0	5173	4326500	13	Q9NVD7	PARVA
178400	90853	0	122980	218220	99922	5	5	5	8	8	8	94254	0	89623	6033200	17	Q9UBC2	EPS15L1
119980	144480	0	107020	106130	107340	3	3	3	218	218	218	20954	0	37294	3466100	3	Q16527	CSRP2
174230	173070	237240	118910	173160	76520	6	6	6	126	126	126	87217	0	33809	9305900	14	Q03518	TAP1
97618	0	0	0	189620	97954	2	2	2	62	62	62	41544	2185	24187	1323700	2	Q9NZJ7	MTCH1
2501300	2779900	0	0	2182800	2180300	4	4	4	203	203	203	33112	0	81653	49822000	6	Q99598	TSNAX
168480	188700	148350	122310	275280	249190	5	5	5	94	94	94	85126	0	89123	10731000	22	Q8IZ83	ALDH16A1
135400	0	0	115900	197250	107950	5	5	5	113	113	113	5692	0	73036	3788600	13	Q96JB5	CDK5RAP3
120490	161660	0	99021	159280	91475	3	3	3	66	66	66	9135	0	479	3679400	8	O43747	AP1G1
108210	124950	88565	63700	153850	62695	2	2	2	112	112	112	29044	51529	21197	1461000	3	Q9BZG1	RAB34
59124	0	0	30410	0	0	1	1	1	44	44	44	50993	35398	2264	1183500	3	Q6P9B6	TLDC1
382140	345330	0	615040	1844800	2084800	5	5	5	238	238	238	25851	0	81588	28935000	12	P08294	SOD3
104060	204700	62762	94644	114880	118790	4	4	4	134	134	134	51871	0	59488	6069600	18	Q96JJ7	TMX3
266120	518320	123230	0	0	452440	6	6	5	127	127	106	57293	0	74909	49961000	16	Q01581	HMGCS1
88471	0	25157	19575000	86251000	8815300	25	25	25	599	599	599	55928	0	32331	1022400000	344	P02675;CON__P02676	FGB
215220	213820	350690	439010	783760	463790	11	11	11	105	105	105	1857	0	16376	13777000	30	Q9HBL0	TNS1
78614	0	0	0	54322	0	3	3	3	148	148	148	36596	0	33925	4694400	7	Q7L5L3	GDPD3
324040	297710	343220	738570	1260900	905440	15	15	15	448	448	448	51735	0	39965	58607000	70	Q53EL6	PDCD4
139490	84433	0	465760	1417000	1086900	5	5	5	473	473	473	22988	0	16023	30750000	27	P52566	ARHGDIB
19927	102470	517720	2856800	18724000	2798600	42	30	28	281	221	21	22734	0	32331	132940000	181	P35749	MYH11
129180	178680	194480	0	130570	0	4	4	4	173	173	173	44522	0	58248	4369000	7	Q5TDH0	DDI2
137370	0	0	69805	110140	0	5	5	5	31	31	31	20873	0	56034	4829600	11	P51610	HCFC1
43253	61725	0	116220	75501	70471	8	8	8	176	176	176	71639	0	11137	5551000	18	A0MZ66	KIAA1598
72480	0	0	4309800	0	3760700	6	6	6	204	204	204	56616	0	27835	27886000	22	Q8NB12	SMYD1
154290	0	0	785790	199910	478530	4	4	4	52	52	52	11751	0	58145	6831600	13	Q9UMS6	SYNPO2
100030	0	75925	0	61556	87659	9	9	9	403	403	403	37458	0	16829	19557000	29	Q96JY6	PDLIM2
129020	0	0	0	78774	0	4	4	4	39	39	39	17149	0	52851	2778100	6	Q9P265	DIP2B
85246	85265	99439	68168	87752	0	2	2	2	32	32	32	76715	64189	20651	2537000	4	P49915	GMPS
54609	0	0	191150000	32197	141220000	57	57	55	56	56	547	12829	0	32331	989600000	422	Q00872	MYBPC1
337220	266460	341650	625740	1130400	606880	23	23	23	92	92	92	39446	0	33735	25762000	61	P46939	UTRN
78379	0	0	0	103890	50359	3	3	3	103	103	103	57557	0	61569	1564200	5	Q9UI10	EIF2B4
69628	0	117620	0	0	0	1	1	1	11	11	11	17473	99359	18739	111950	1	Q9NYU1	UGGT2
22970	170430	152500	6908800	15166000	4274400	21	21	21	335	335	335	83266	0	11633	325280000	202	P00488	F13A1
246500	254350	322040	420210	729750	525540	9	9	9	446	446	446	32251	0	26131	29634000	44	O43396	TXNL1
214390	363880	0	250130	622760	200430	3	3	3	178	178	178	29574	0	34847	7569500	6	P40261	NNMT
46816	83385	0	0	51629000	9411500	18	18	18	424	424	424	45205	0	15456	669630000	165	P00738;P00739	HP;HPR
66319	62103	0	34952	0	52286	3	3	3	209	209	209	24935	0	58021	1313100	3	P51809	VAMP7
93541	414350	325910	487440	670480	451000	3	3	3	174	174	174	2495	0	61952	17035000	27	Q9H444	CHMP4B
88976	0	0	72145	59531	85582	8	8	8	104	104	104	14667	0	24423	5806400	17	O75153	CLUH
148810	0	0	158650	519130	185550	16	16	14	81	81	73	3582	0	34049	9062100	32	P49792;Q7Z3J3;A6NKT7;Q99666;O14715	RANBP2
156310	122680	143700	137200	125990	195830	16	16	16	58	58	58	48189	0	2561	14077000	39	Q7Z6Z7	HUWE1
139810	213150	0	295670	485130	513590	4	4	4	31	31	31	21397	0	8061	32787000	24	P18621	RPL17
23909	25208	19484	138370000	1768900	116420000	25	25	4	679	679	82	42051	0	32331	1009500000	174	P68133	ACTA1
2089300	81535000	1899400	1902900	935200	162320	5	5	5	134	134	134	59271	0	20864	192220000	24	O15355	PPM1G
143190	243610	166290	0	125110	70310	8	8	4	228	228	144	65695	0	1576	6185000	16	Q9UHD9	UBQLN2
111510	154730	198060	210070	603950	338370	11	11	11	153	153	153	10023	0	16897	19519000	43	Q13435	SF3B2
110570	0	0	0	217000	169670	3	3	3	105	105	105	34404	0	45722	7623000	10	O75569	PRKRA
54049	0	14198	37837000	12790	34534000	44	44	44	399	399	399	16489	0	32331	215200000	208	P54296	MYOM2
81068	155930	75406	0	215390	280150	6	6	6	264	264	264	35869	0	77283	14748000	11	Q14914	PTGR1
234870	231610	208770	365930	455250	415170	8	8	8	131	131	131	11741	0	99344	13517000	19	Q5JRX3	PITRM1
151460	245670	265830	234110	477260	298930	8	8	8	103	103	103	12338	0	36012	10922000	26	O14980	XPO1
95458	0	75157	77694	182740	97012	3	3	3	31	31	31	13085	0	40487	2541500	14	P56199	ITGA1
162260	274030	181920	396130	1275000	621280	6	6	6	118	118	118	79154	0	13053	22411000	41	Q9UEY8	ADD3
97169	96118	100150	39097	62592	49845	6	6	6	119	119	119	8791	0	6978	3710500	9	Q7KZI7;P27448;Q9P0L2	MARK2
19378	0	0	557100	604340	485800	7	7	6	422	422	376	40089	0	86869	21977000	54	P16989	YBX3
106800	0	0	486360	82208	468880	1	1	1	254	254	254	69151	0	46508	6500700	19	Q14061	COX17
129960	65475	308790	145790	165280	117230	14	14	14	137	137	137	18867	0	2429	17876000	45	Q9Y4K1	AIM1
126870	291430	396770	338240	415130	291930	17	17	16	146	146	139	17549	0	30019	44197000	67	Q04637	EIF4G1
57564	0	0	0	0	0	3	3	3	43	43	43	11367	0	39364	1261400	6	Q9HCE1	MOV10
109310	546490	230330	1335700	1717100	1772700	15	15	15	205	205	205	10156	0	28263	55470000	86	P11586	MTHFD1
70608	205970	0	106190	142420	0	4	4	4	157	157	157	38989	0	15624	4342100	5	P49770	EIF2B2
289070	150710	188910	1978600	3663000	1849600	38	38	38	249	249	249	23826	0	10008	111550000	227	Q14980	NUMA1
141990	0	169490	0	161440	0	3	3	3	52	52	52	6672	0	41674	3412300	4	Q96HN2;O43865	AHCYL2;AHCYL1
169920	0	0	275160	0	262180	4	4	4	62	62	62	10373	0	64548	2427700	8	Q8IWX7	UNC45B
182650	0	237060	871560	1880100	645630	13	13	13	279	279	279	59755	0	52205	48194000	66	P04040	CAT
301250	73143	214420	785870	722860	644740	4	4	4	322	322	322	22492	0	58976	26954000	39	P52943	CRIP2
24360	0	0	283410	579830	154310	9	9	9	68	68	68	19505	0	19546	20018000	30	Q14767	LTBP2
115030	0	0	0	491250	0	2	2	2	134	134	134	24963	0	454	5541500	5	Q96BQ1	FAM3D
38343	0	0	48362	34392	98278	3	3	3	69	69	69	63542	38732	22336	1881200	5	Q9H5N1	RABEP2
125990	283040	432040	1068900	2558000	1004100	9	7	7	204	172	172	70942	0	246	43098000	41	O43390	HNRNPR
63205	101980	0	42624	0	48015	4	4	4	6	6	6	11242	0	62638	2253700	4	Q9Y4E8	USP15
32381	0	57171	956150	6001600	606250	14	14	14	226	226	226	10179	0	42551	58149000	58	P02730	SLC4A1
77654	0	0	76267	0	55158	9	9	5	75	75	5	17723	0	11113	2955400	5	Q9NRD9	DUOX1
108820	582020	121930	122720	120260	110530	32	27	27	194	169	169	27132	0	47631	32962000	58	O15020	SPTBN2
62358	0	0	169130	154630	152290	3	3	3	8	8	8	72683	0	63321	5090300	9	O14744	PRMT5
72798	29434	51736	52848000	11818	19731000	38	38	38	388	388	388	16219	0	26489	168150000	185	Q5VTT5	MYOM3
91224	107340	186010	737900	127800	2392300	7	7	7	213	213	213	66436	0	15364	11754000	14	Q7Z3D6	C14orf159
561790	0	0	468390	0	0	3	3	3	97	97	97	5419	92257	19678	9721000	3	Q15208	STK38
39051	0	0	0	255570	0	2	2	2	61	61	61	46804	1843	24636	1719200	2	Q6PCB0	VWA1
54497	0	0	3124500	46325000	1626300	23	23	22	401	401	389	78181	0	32331	100030000	82	P02788	LTF
125860	131860	0	110970	149130	125910	4	4	4	185	185	185	38324	0	52507	5671400	7	Q00796	SORD
73560	0	207330	1991100	727850	4806300	3	3	3	30	30	30	17135	0	10681	41718000	9	O14558	HSPB6
20100	0	0	15978	213960	26469	7	4	2	167	114	57	48934	0	17748	11540000	8	P0DOX2;A0A0J9YVY3
51956	207730	0	147720	216250	148150	3	2	2	79	52	52	5781	0	3477	3321800	3	O00505	KPNA3
31294	0	0	35546	73905	46587	1	1	1	4	4	4	60293	0	10449	1327100	5	Q9Y6I3	EPN1
139420	0	0	236780	581370	291460	9	9	9	152	152	152	87343	0	13744	11931000	26	Q9NR30	DDX21
29162	0	0	0	0	0	3	1	1	27	12	12	19666	96216	18763	21221	1	P0DJD0;P0DJD1	RGPD1;RGPD2
43300	0	0	135070	352360	15852	4	4	4	236	236	236	37191	0	18827	10474000	16	P33241	LSP1
53629	1856400	0	475380	749840	600250	2	2	2	138	138	138	14551	0	31508	34239000	26	P42766	RPL35
34651	11116	10793	12713000	40539	1759700	42	42	42	169	169	169	42674	0	85676	55591000	99	P11532	DMD
89293	337860	441360	324080	816470	323300	8	8	8	132	132	132	82593	0	13255	16010000	31	P46459	NSF
45964	133030	143170	0	195000	124720	4	4	4	7	7	7	10018	0	68475	5527600	13	P49756	RBM25
24945	0	0	20037	0	0	1	1	1	1	1	1	20222	18776	25713	304630	1	Q9C0D5	TANC1
296150	3020500	2832200	8624200	1527700	10653000	23	23	23	223	223	223	17277	0	57557	172040000	64	O15061	SYNM
32698	218020	595700	52764	142320	0	3	3	3	54	54	54	10313	0	35367	2131500	5	O14786	NRP1
25892	6307400	7361100	41625	0	0	2	2	2	66	66	66	43178	0	19995	8861600	10	Q06828	FMOD
165030	244340	458140	40558	65925	73855	4	3	3	185	157	157	2766	0	44461	9248300	10	Q96L46	CAPNS2
17518	0	0	0	0	0	2	2	2	48	48	48	75693	19091	26737	875040	3	P18054	ALOX12
69252	0	0	0	0	135340	14	2	2	173	24	24	11175	99295	18689	607780	2	P13637;Q13733	ATP1A3
135890	0	0	0	142180	341170	4	4	4	225	225	225	12203	0	33355	33922000	26	P06454	PTMA
96339	0	0	774470	1101400	1345700	7	7	7	375	375	375	18985	0	50127	90012000	43	Q9BW30	TPPP3
24291	0	43452	63733	712580	42420	12	12	11	137	137	128	13909	0	18024	12416000	21	P08603	CFH
15573	24714	20658	2565600	92950	5847900	8	8	8	35	35	35	29557	0	51268	92214000	51	P07451	CA3
163020	86994	39212	315110	5301400	720580	16	16	16	266	266	266	10139	0	32331	253820000	123	P19827;CON__Q0VCM5	ITIH1
56981	0	0	0	1497900	735280	3	3	3	105	105	105	27076	0	35942	28341000	14	P09496	CLTA
28112	0	0	644510	4554000	1031900	7	7	7	138	138	138	63173	0	22264	48142000	47	P02748;CON__Q3MHN2	C9
48814	0	0	0	0	0	2	2	2	17	17	17	19831	82617	19886	1048200	4	O60449	LY75
51869	136040	0	0	225930	190140	7	7	7	234	234	234	57578	0	3264	14642000	22	Q6XQN6	NAPRT
41572	75077	69712	79639	140800	0	3	2	2	47	33	33	97621	0	45426	2859700	5	Q9UBF2	COPG2
21969	0	0	0	0	0	2	1	1	101	63	63	34769	64038	2055	720280	2	P11908;P21108	PRPS2;PRPS1L1
119160	0	0	157310	1079300	229860	4	4	4	312	312	312	22277	0	8291	7418700	7	P07360	C8G
89208	0	396000	0	306970	329020	6	6	6	143	143	143	74403	0	17152	18644000	18	Q14166	TTLL12
55328	267780	253580	110300	179130	183380	5	5	5	31	31	31	21834	0	60443	7145900	10	Q9NUP9;Q9HAP6;O14910	LIN7C
26788	47572	0	0	105980	84643	2	2	2	72	72	72	4746	0	36072	1896000	5	O96019	ACTL6A
206190	0	0	0	3341100	1364500	2	2	2	167	167	167	12957	0	64704	46126000	18	A0A075B6P5;A0A087WW87;P01615;P01614;A2NJV5;A0A0A0MRZ7;A0A075B6S6;A0A075B6S2;P06310	IGKV2D-28;IGKV2-40;IGKV A18;IGKV2D-26;IGKV2D-30;IGKV2D-29
156180	408470	442840	497520	688630	260200	5	5	5	152	152	152	42674	0	76868	18046000	24	P35659	DEK
44751	40617	60455	112160	130410	76998	3	3	3	109	109	109	55594	0	87114	3310700	10	Q9BZK7	TBL1XR1
52175	0	0	0	2046900	0	4	4	4	162	162	162	39473	0	70543	4908000	9	P05062	ALDOB
75292	275430	146080	130060	0	103870	3	3	3	8	8	8	45566	0	29061	3394300	3	P51398	DAP3
16423	23806	151450	2393000	46644000	15142000	47	47	41	382	382	349	18715	0	32331	551470000	370	P01024	C3
41933	0	123750	101580	197610	87706	5	5	5	64	64	64	13562	0	84236	3708100	18	Q27J81	INF2
27547	110910	147600	0	0	0	7	7	7	147	147	147	8025	0	11206	8443500	18	Q8TE68	EPS8L1
27105	371170	412770	365340	350670	465580	3	3	3	272	272	272	24843	0	12049	8659000	18	Q6P587	FAHD1
79730	150000	64370	81092	0	95514	3	3	3	209	209	209	19463	0	90428	6004800	15	P62633	CNBP
60297	330410	129120	443610	1546900	1276800	27	17	17	19	131	131	229	0	35142	22193000	58	P35580	MYH10
29395	0	0	40226000	0	5632000	2	2	2	92	92	92	19534	0	13963	133830000	28	Q02045	MYL5
82210	520870	395640	599600	1473700	1260100	13	13	13	246	246	246	80954	0	26333	28113000	39	P35611;P35612	ADD1
13941	0	0	0	58616	0	8	2	1	293	8	43	39858	77489	27778	327340	2	P07327	ADH1A
60548	0	0	18589000	1857100	19138000	12	12	12	232	232	232	77134	0	15205	165770000	83	O75112	LDB3
68758	16606	0	121100	1304400	75578	13	13	13	154	154	154	12545	0	30604	25233000	29	Q86VB7	CD163
166730	0	177360	407200	2815400	1445000	7	7	7	203	203	203	52602	0	28033	46897000	49	P01008;CON__P41361	SERPINC1
0	0	0	89074	83203	75864	1	1	1	77	77	77	20434	38596	22	1283200	6	A0A024RBG1;Q9NZJ9	NUDT4
0	0	0	43687	362790	35833	1	1	1	139	139	139	12332	0	12374	5507200	15	A0A075B6K5;P80748	IGLV3-9
0	0	0	418850	111120	199810	2	2	2	374	374	374	10752	0	13716	2429700	3	A0A096LP55;P07919	UQCRHL;UQCRH
0	0	0	0	269670	50461	2	2	2	202	202	202	12926	0	35677	2973900	4	A0A0B4J1V0	IGHV3-15
0	0	0	13959	0	0	3	2	1	316	222	128	12839	0	51635	472700	2	A0A0B4J1X5;A0A0C4DH42;P0DP02;P01767;P01772	IGHV3-74;IGHV3-66
0	0	0	0	134810	0	2	2	1	222	222	128	13008	0	33156	1117600	3	A0A0C4DH29;P0DP01;A0A0B4J2H0	IGHV1-3;IGHV1-69-2
0	0	0	37988	132350	0	2	2	1	239	239	145	1282	0	39698	1195400	5	A0A0C4DH31	IGHV1-18
0	0	0	160990	766600	112860	3	3	3	376	376	376	12674	0	48692	6414000	10	A0A0C4DH38;A0A0J9YXX1	IGHV5-51
0	0	0	20461	44592	0	1	1	1	34	34	34	64098	0	35104	1159200	6	A0AV96	RBM47
0	325570	213770	365110	640290	426610	6	6	6	103	103	103	10236	0	10727	11347000	21	A0FGR8	ESYT2
0	0	0	0	0	0	3	3	3	69	69	69	56833	0	31509	2893900	12	A1A5D9	CCDC64B
0	153920	78150	284820	271260	286240	4	4	4	128	128	128	67867	0	97573	7376600	10	A1L0T0	ILVBL
0	0	0	0	0	0	1	1	1	22	22	22	10158	91414	19419	394400	1	A1X283	SH3PXD2B
0	0	0	0	56527	0	1	1	1	16	16	16	83343	90968	19289	762790	5	A4D1P6	WDR91
0	127310	109770	2046600	50361	278710	13	13	13	49	49	49	3823	0	15503	6080600	15	A4UGR9	XIRP2
0	0	0	0	0	0	1	1	1	5	5	5	26694	92136	1963	483720	3	A5YKK6	CNOT1
0	0	0	0	0	0	2	2	2	11	11	11	22637	35791	23309	1265200	2	A6NHR9	SMCHD1
0	0	0	0	76611	76512	1	1	1	21	21	21	63927	64254	20675	2394200	1	A6NKL6	TMEM200C
0	0	0	0	97213	86581	1	1	1	206	206	206	74762	64869	20919	818900	4	A6NKN8	PCP4L1
0	0	0	60509	1696000	102750	15	15	15	91	91	91	24717	0	27282	34276000	42	A6NMZ7	COL6A6
0	0	0	0	0	0	1	1	1	14	14	14	63239	0	71686	0	1	A6NN90	C2orf81
0	0	0	1019100	0	978040	6	6	6	308	308	308	34878	0	11014	5554000	9	A6NNS2	DHRS7C
0	0	0	99998	0	177260	2	2	2	88	88	88	48952	0	4097	1899100	12	A8MU46	SMTNL1
0	0	0	0	0	0	1	1	1	37	37	37	42233	90762	19157	148510	1	A8MXV4	NUDT19
0	32294	0	174830	77902	629880	5	5	5	221	221	221	28385	0	34407	83063000	40	E5RIL1;B0FP48	UPK3BL
0	0	0	0	95247	0	2	2	2	61	61	61	3958	18932	26355	1501500	3	O00115	DNASE2
0	123360	170980	122630	104130	116340	5	5	5	135	135	135	72911	0	80892	4414600	12	O00116	AGPS
0	0	0	0	140590	0	7	2	2	19	8	8	49129	0	41967	2143600	4	O00148	DDX39A
0	0	0	0	0	72214	1	1	1	13	13	13	10441	79761	20088	257460	1	O00168	FXYD1
0	127690	0	156890	242100	106630	3	3	3	133	133	133	37636	0	56715	4865600	10	O00170	AIP
0	0	75743	63009	92778	60732	2	2	2	45	45	45	72453	0	34301	1478200	5	O00178	GTPBP1
0	0	0	140200	125750	196200	3	3	3	224	224	224	20332	0	28629	9086500	20	O00193	SMAP
0	0	123710	0	0	0	3	3	3	129	129	129	41307	0	40927	1230500	3	O00204	SULT2B1
0	118780	84329	0	97049	0	2	2	2	73	73	73	35808	7776	27897	1754400	5	O00214	LGALS8
0	130600	113310	1760600	230140	1297400	4	4	4	205	205	205	23705	0	72911	13771000	17	O00217	NDUFS8
0	94774	109970	116310	160360	103410	3	3	3	215	215	215	24682	0	57889	4715000	16	O00233	PSMD9
0	0	0	480840	918790	687490	7	7	6	379	379	333	21671	0	1408	19281000	25	O00264	PGRMC1
0	0	0	26630	0	21154	2	2	2	3	3	3	121	0	45987	614120	3	O00267	SUPT5H
0	0	0	50991	66330	0	1	1	1	48	48	48	36521	0	12417	1690900	2	O00273	DFFA
0	209420	165090	1503900	102100	854140	5	5	5	128	128	128	54122	0	7679	13584000	13	O00330	PDHX
0	0	27121	37329	260630	42308	3	3	3	53	53	53	10684	0	91217	1765500	6	O00339	MATN2
0	0	0	176090	442410	159770	3	3	3	8	8	8	82577	0	43367	3613600	6	O00391	QSOX1
0	110830	242500	287740	231700	374800	10	10	10	139	139	139	12363	0	19211	11057000	25	O00410	IPO5
0	0	0	0	99695	64678	3	3	3	307	307	307	17561	0	54515	1637100	5	O00422	SAP18
0	433730	400830	161090	136340	274040	7	7	7	14	14	14	81876	0	79423	9046300	15	O00429	DNM1L
0	0	0	0	0	0	1	1	1	44	44	44	39336	35894	23498	351040	1	O00442	RTCA
0	0	0	0	51131	25526	2	2	2	33	33	33	81879	18532	24903	802170	4	O00461	GOLIM4
0	0	0	9677700	1797700	7552100	4	4	4	469	469	469	93697	0	10959	84519000	32	O00483	NDUFA4
0	101380	0	2106000	519000	5171600	10	10	10	266	266	266	64699	0	82085	45165000	39	O00499;Q9UBW5;P49418	BIN1
0	0	0	0	0	29937	1	1	1	89	89	89	24377	91833	19545	516100	2	O00559	EBAG9
0	787090	511640	500550	1325500	528440	12	11	11	225	208	208	73243	0	25413	36224000	54	O00571;O15523;Q9NQI0	DDX3X;DDX3Y
0	64062	0	50894	50238	78864	2	2	2	79	79	79	32113	0	36465	3322600	5	O00625	PIR
0	0	0	419470	377450	470560	4	4	3	15	15	123	57886	0	15852	12347000	24	O00629	KPNA4
0	0	0	19146	0	0	1	1	1	26	26	26	53415	91205	19395	392300	7	O00635	TRIM38
0	0	0	0	0	62851	1	1	1	15	15	15	11374	22026	24434	602600	1	O00754	MAN2B1
0	0	0	0	123400	329930	2	2	2	94	94	94	36743	0	72666	2879400	6	O00757	FBP2
0	0	0	0	0	107270	3	3	3	156	156	156	41522	0	35265	1450000	3	O00767	SCD
0	0	0	0	0	0	1	1	1	77	77	77	22077	35348	22555	803890	1	O14493;O95484;P56747;O15551	CLDN4;CLDN9;CLDN6;CLDN3
0	38644	0	0	346440	212470	2	2	2	404	404	404	12615	0	22642	8495800	17	O14548	COX7A2L
0	171290	0	2792400	541620	2814900	1	1	1	9	9	9	17417	0	13706	21385000	15	O14561	NDUFAB1
0	718360	273080	330550	589110	272610	5	5	5	282	282	282	34482	0	12253	9899700	15	O14579	COPE
0	163830	171320	65773	113350	0	2	2	2	37	37	37	84141	19201	27099	1936000	8	O14672	ADAM10
0	520090	0	2389000	1564500	1565500	3	3	3	75	75	75	61247	0	10288	30334000	27	O14773	TPP1
0	0	0	79198	44990	0	3	3	3	32	32	32	1239	0	40439	1413000	4	O14776	TCERG1
0	0	0	0	46118	51484	1	1	1	38	38	38	43974	0	74483	1027300	9	O14791	APOL1
0	0	0	0	27983	0	3	3	3	36	36	36	13746	0	40191	833080	3	O14841	OPLAH
0	506420	475340	59060	49474	40017	6	6	6	20	20	20	55984	0	11591	6091700	11	O14879	IFIT3
0	542210	0	2229200	822100	1866200	3	3	3	322	322	322	16516	0	89211	23969000	33	O14880	MGST3
0	90493	0	0	295720	172900	2	2	2	282	282	282	13735	0	16932	14443000	14	O14907	TAX1BP3
0	0	0	0	0	0	3	3	3	12	12	12	36049	0	6105	4723300	5	O14908;Q8TF64	GIPC1
0	0	0	0	0	0	2	2	2	3	3	3	86563	90909	19214	184690	3	O14920	IKBKB
0	0	0	89150	266230	66713	3	3	3	112	112	112	49512	0	10182	4767000	11	O14929	HAT1
0	0	709740	1583300	453470	1219100	3	3	3	354	354	354	99062	0	32674	17618000	8	O14949	UQCRQ
0	0	0	33555000	120170	15677000	9	9	9	238	238	238	46435	0	36341	113560000	41	O14958	CASQ2
0	222510	241000	69616	108680	98911	4	4	4	89	89	89	86191	0	43337	4086600	12	O14964	HGS
0	0	0	0	88259	81721	4	4	4	43	43	43	14319	0	40717	2127100	7	O14976	GAK
0	0	0	426350	0	421400	4	4	4	102	102	102	46437	0	86152	7907100	7	O14979	HNRNPDL
0	37754	0	17916000	54868	101970000	39	24	22	436	286	264	11025	0	32331	411340000	178	O14983	ATP2A1
0	0	0	0	59502	0	3	3	3	22	22	22	25189	0	42882	1700500	8	O15027	SEC16A
0	108230	0	88881	148330	106970	9	9	9	8	8	8	20512	0	12925	8073500	14	O15031	PLXNB2
0	0	0	60431	44471	66358	2	2	2	25	25	25	14473	0	33774	1857800	4	O15067	PFAS
0	0	0	0	0	0	1	1	1	5	5	5	30914	96494	18872	269180	1	O15120	AGPAT2
0	226060	166820	248740	319090	210210	2	2	2	97	97	97	36648	0	39342	7548300	7	O15127	SCAMP2
0	3732000	0	719590	1057100	875930	8	8	8	24	24	24	34333	0	12062	61131000	23	O15144	ARPC2
0	0	0	546030	928690	603540	3	3	3	14	14	14	20546	0	42467	23588000	23	O15145	ARPC3
0	0	270930	92778	0	83927	2	2	2	202	202	202	14582	0	31075	2717100	6	O15212	PFDN6
0	0	0	0	0	19418	1	1	1	99	99	99	14254	0	39389	424030	1	O15243	LEPROT
0	80175	0	0	133020	94207	2	2	2	105	105	105	28356	48309	21294	1357300	3	O15247	CLIC2
0	0	0	72868	193340	0	2	2	2	68	68	68	52743	0	39559	3479300	12	O15269	SPTLC1
0	117250	0	51099	73949	0	2	2	2	44	44	44	62924	78094	28259	3186300	9	O15270	SPTLC2
0	0	0	530030	120290	423920	2	2	2	132	132	132	19051	0	34208	4570800	3	O15273	TCAP
0	166820	124870	56509	83173	68205	2	2	2	93	93	93	28082	0	29837	4257700	5	O15305	PMM2
0	395870	122160	269560	200210	206380	3	3	3	119	119	119	3993	0	38821	7361800	16	O15372	EIF3H
0	90472	0	0	0	0	1	1	1	22	22	22	60901	41914	21696	600360	4	O15460	P4HA2
0	0	0	0	0	0	2	2	2	52	52	52	73168	99073	18634	1046300	2	O15484	CAPN5
0	0	0	362540	393450	300600	2	2	2	91	91	91	22417	64582	20829	9814600	5	O15498	YKT6
0	303730	462430	109990	248490	166320	3	3	3	43	43	43	90932	0	51133	7670000	17	O43143	DHX15
0	0	0	0	183650	481810	2	2	2	46	46	46	11165	0	31165	9381100	2	O43150	ASAP2
0	0	0	769040	538330	739870	2	2	2	315	315	315	16332	0	86149	13496000	13	O43169	CYB5B
0	155350	69706	1020600	296490	2094600	5	5	5	314	314	314	20108	0	79925	20449000	13	O43181	NDUFS4
0	92210	0	49970	127530	138930	2	2	2	54	54	54	70832	0	30237	2948600	2	O43252	PAPSS1
0	74492	0	0	89187	68459	2	2	2	32	32	32	88828	25445	24081	1896900	2	O43264	ZW10
0	0	105800	70237	117960	74337	3	3	3	55	55	55	90254	0	60223	3203300	13	O43290	SART1
0	0	0	0	69989	0	3	3	3	48	48	48	77528	0	36782	1207600	3	O43395	PRPF3
0	0	0	0	0	0	4	3	3	32	25	25	17665	0	32339	746650	4	O43432	EIF4G3
0	168470	160330	135800	158020	162640	2	2	2	55	55	55	4884	78064	28246	3039600	3	O43464;P83110	HTRA2;HTRA3
0	0	0	0	0	0	1	1	1	39	39	39	5467	2887	23878	370880	1	O43474	KLF4
0	179890	169350	122840	62916	117280	2	2	2	84	84	84	39589	0	4829	2930400	6	O43488	AKR7A2
0	167080	0	371510	837220	573130	6	6	6	113	113	113	11259	0	81533	9855800	15	O43491	EPB41L2
0	0	0	0	58864	0	2	2	2	52	52	52	51018	7984	20119	1128100	3	O43493	TGOLN2
0	0	0	0	223410	0	3	3	3	703	703	703	96138	0	67219	4976900	10	O43504	LAMTOR5
0	167190	0	0	37503	59298	1	1	1	4	4	4	3945	98915	18597	1779900	4	O43570	CA12
0	0	0	89196	138790	123430	2	2	2	96	96	96	22092	0	26123	4034400	8	O43583	DENR
0	0	0	0	0	0	1	1	1	103	103	103	19108	8008	20198	1733600	2	O43598	DNPH1
0	224210	329580	384050	257020	314910	7	7	7	175	175	175	51355	0	92712	8395400	18	O43615	TIMM44
0	230430	173550	0	161810	48086	2	2	2	126	126	126	25104	0	38067	2635500	11	O43633	CHMP2A
0	0	0	0	44370	0	2	2	2	99	99	99	57193	41812	21589	952420	2	O43660	PLRG1
0	0	0	1846600	159030	178250	2	2	2	69	69	69	5075	0	33967	8819400	4	O43670	ZNF207
0	129590	330560	1839400	275040	1758500	2	2	2	313	313	313	10921	0	58081	15347000	23	O43678	NDUFA2
0	215570	163940	197650	177600	92135	3	3	3	115	115	115	38792	0	48729	3942500	3	O43681	ASNA1
0	381590	504930	153410	319860	131940	5	5	5	201	201	201	37154	0	75625	9537000	14	O43684	BUB3
0	0	0	66700	76376	0	3	3	3	69	69	69	85852	0	56896	1923700	9	O43719	HTATSF1
0	0	0	0	0	89613	3	3	2	347	347	256	13389	0	85671	4422700	18	O43768	ENSA
0	130260	0	409890	242700	372060	3	3	3	15	15	15	32943	0	39593	3925300	12	O43772	SLC25A20
0	0	0	21224	27564	68545	2	2	2	132	132	132	26227	18911	26248	1522400	3	O43809	NUDT21
0	348650	516840	273930	402620	0	7	7	7	127	127	127	86131	0	11208	12823000	14	O43815	STRN
0	0	0	0	0	107740	2	2	2	57	57	57	5184	15367	27185	972030	3	O43818	RRP9
0	0	0	36879	98531	50970	2	2	2	45	45	45	76107	0	339	2980900	8	O43823	AKAP8
0	50605	88502	53825	0	0	3	3	3	32	32	32	1317	0	55644	2751600	9	O43847	NRD1
0	0	0	0	0	0	1	1	1	23	23	23	12295	0	21467	255750	2	O43896	KIF1C
0	0	0	0	192760	97335	2	2	1	155	155	92	16801	0	31454	2582200	3	O60234	GMFG
0	0	0	96086	0	119230	5	5	5	177	177	177	46263	0	90716	11251000	19	O60235	TMPRSS11D
0	0	0	0	0	0	10	10	10	278	278	278	5599	0	57375	22034000	30	O60240	PLIN1
0	0	0	0	0	0	1	1	1	206	206	206	75217	42046	21928	562140	2	O60262	GNG7
0	72383	0	115660	265840	97469	9	9	9	109	109	109	1219	0	18413	6304400	21	O60264;P28370	SMARCA5
0	0	0	83571	85342	77926	7	7	7	86	86	86	1462	0	1013	3845800	13	O60271;Q9UPT6	SPAG9
0	0	0	37751	73202	29837	3	2	2	66	41	41	79187	38705	22276	855050	3	O60488	ACSL4
0	69157	0	175170	341530	341030	4	4	4	79	79	79	7534	0	1695	6018200	13	O60504	SORBS3
0	69644	0	76535	438560	123510	4	4	4	148	148	148	41949	0	75026	6662700	12	O60547	GMDS
0	156040	0	0	412880	222820	2	2	2	176	176	176	18092	0	33738	5069600	8	O60613	SEPT15
0	42853	0	35996000	570560	20309000	17	17	17	317	317	317	68036	0	21816	154670000	104	O60662	KLHL41
0	0	0	29311	25904	0	1	1	1	23	23	23	522	22018	24421	743550	8	O60669	SLC16A7
0	228940	244730	199890	196050	325150	5	5	5	146	146	146	60029	0	74525	7203500	8	O60684;O15131;P52294	KPNA6;KPNA5
0	174230	505540	274950	667330	448850	9	9	9	261	261	261	55023	0	18141	24796000	57	O60701	UGDH
0	0	0	75730	55473	0	2	2	2	188	188	188	15139	0	35503	1182900	3	O60783	MRPS14
0	182570	0	55626	166070	0	6	6	6	224	224	224	53818	0	29387	9865100	20	O60784	TOM1
0	0	0	168110	117660	142380	1	1	1	116	116	116	18273	96277	18775	1922700	3	O60830	TIMM17B
0	353090	276560	161190	269150	112670	4	4	4	101	101	101	57673	0	50347	8198000	13	O60832	DKC1
0	0	0	139650	0	44177	1	1	1	101	101	101	16368	4851	21384	3253200	2	O60869	EDF1
0	371410	315410	219130	219390	217470	3	3	3	102	102	102	45745	0	58694	6972800	18	O60884	DNAJA2
0	273070	234990	0	168450	125780	2	2	2	145	145	145	19116	0	28938	3332300	8	O60888	CUTA
0	72038	85901	46776	41763	0	1	1	1	119	119	119	13952	80187	20223	1377900	1	O60927	PPP1R11
0	0	0	0	0	112940	2	2	2	255	255	255	22629	0	10449	1520500	10	O60936	NOL3
0	0	0	0	0	0	1	1	1	32	32	32	64125	21914	24272	397670	1	O75023	LILRB5
0	119090	0	129650	127760	149840	7	7	6	65	65	58	1609	0	10808	4411400	8	O75116	ROCK2
0	0	0	19952	0	0	2	2	2	46	46	46	8913	0	3781	358720	3	O75152;A0A1B0GTU1	ZC3H11A
0	0	0	147560	0	170520	3	3	3	39	39	39	13525	0	47031	1050200	6	O75155	CAND2
0	0	42056	46693	106180	34707	3	3	3	19	19	19	25441	0	47924	2021200	8	O75165	DNAJC13
0	0	118000	84967	0	81347	3	3	2	104	104	74	36087	0	32446	1346700	4	O75190;Q8WWF6;Q8NHS0	DNAJB6
0	162850	147910	106090	104550	136490	4	4	4	271	271	271	21007	0	51457	7591600	12	O75223	GGCT
0	0	0	1598300	117450	1118600	2	2	2	48	48	48	59263	77912	28079	8866800	6	O75298	RTN2
0	0	0	0	40560	18837	2	2	2	61	61	61	50925	0	33872	796240	7	O75312	ZPR1
0	0	0	2030900	0	898460	2	2	2	8	8	8	33742	19135	26911	12331000	9	O75323	GBAS
0	0	0	146730	84875	432630	2	2	2	21	21	21	13256	0	33579	3466900	3	O75339	CILP
0	0	0	0	0	0	6	6	6	192	192	192	61708	0	87505	4447900	10	O75363	BCAS1
0	49629	0	2264500	527750	2149000	3	3	3	29	29	29	13711	0	12831	18279000	23	O75380	NDUFS6
0	0	0	0	151220	48748	2	2	2	27	27	27	1088	35474	22826	1581900	3	O75400	PRPF40A
0	0	0	31728	0	38802	5	5	5	106	106	106	87793	0	6915	1554500	7	O75410	TACC1
0	98963	139330	0	0	312270	2	2	2	114	114	114	29763	64059	2055	1233600	3	O75431	MTX2
0	0	0	1531100	0	708880	2	2	2	207	207	207	69611	0	34105	9398100	3	O75438	NDUFB1
0	0	190540	168960	136300	195220	6	5	5	153	139	139	54366	0	16013	4872300	14	O75439	PMPCB
0	0	0	39286	0	29838	3	3	3	83	83	83	60103	18769	25706	991010	3	O75475	PSIP1
0	473470	402990	0	132950	0	2	2	2	474	474	474	85435	11583	27493	6076800	5	O75506	HSBP1
0	90790	0	1851700	957150	1842500	2	2	2	404	404	404	10058	0	53868	28112000	20	O75531	BANF1
0	265630	0	418850	584980	410720	7	7	7	13	13	13	88884	0	15262	17944000	34	O75534	CSDE1
0	0	0	47362	65668	0	4	4	4	12	12	12	51363	0	57968	1696300	10	O75592	MYCBP2
0	241540	0	229120	184680	200730	2	2	2	109	109	109	24669	35842	23405	3468100	2	O75608	LYPLA1
0	0	0	227890	97470	0	1	1	1	95	95	95	24074	0	37558	832750	1	O75629	CREG1
0	231060	451870	195610	658390	334810	16	16	16	95	95	95	2445	0	23572	16463000	34	O75643	SNRNP200
0	0	0	0	0	0	1	1	1	35	35	35	52642	79947	20164	210090	4	O75688	PPM1B
0	0	0	2650100	2431400	3794900	3	3	3	27	27	27	1552	0	29454	31652000	3	O75694	NUP155
0	0	155490	93389	176930	129190	2	2	2	7	7	7	42075	0	33193	3924900	8	O75781	PALM
0	226410	218520	138080	148740	144140	3	3	3	167	167	167	29062	0	57907	7692700	13	O75822	EIF3J
0	121210	0	579180	375800	525890	8	6	6	448	343	343	3085	0	12055	24528000	34	O75828	CBR3
0	0	0	0	29651	62062	2	2	2	10	10	10	29643	0	42303	7601100	12	O75841	UPK1B
0	50731	34250	0	149950	32599	3	3	3	5	5	5	98828	0	34771	762930	3	O75891	ALDH1L1
0	0	0	4515400	305260	2453200	19	18	18	136	129	129	23729	0	3474	24375000	44	O75923	DYSF
0	425190	348010	184940	202340	0	4	4	4	263	263	263	21119	0	42065	6140000	5	O75935	DCTN3
0	0	0	0	0	0	2	2	2	202	202	202	26711	0	88812	646510	3	O75940	SMNDC1
0	163090	213180	252310	341660	191780	4	4	4	108	108	108	54972	0	51312	11381000	13	O76021	RSL1D1
0	0	16807	0	0	31902	4	4	4	151	151	151	38363	0	67539	2679400	5	O76027	ANXA9
0	0	0	0	48679	0	3	3	3	47	47	47	11645	0	91256	1527100	4	O76041	NEBL
0	0	0	0	0	0	1	1	1	31	31	31	46405	51742	21277	1881400	7	O76062	TM7SF2
0	108440	0	82563	0	99043	3	3	3	386	386	386	13331	0	44711	4718100	8	O76070	SNCG
0	65390	0	41126	138810	50164	3	3	3	165	165	165	31121	0	61219	1607700	8	O94760	DDAH1
0	147840	0	190710	384770	190820	5	5	5	105	105	105	75022	0	7211	8422600	13	O94776	MTA2
0	154340	159610	178040	285990	157970	7	7	6	81	81	67	1162	0	10579	8584200	13	O94832	MYO1D
0	0	0	0	0	38299	2	2	2	24	24	24	13665	0	41388	2112100	4	O94885	SASH1
0	140740	176750	306900	538410	227030	7	7	7	159	159	159	90063	0	13033	10096000	24	O94901	SUN1
0	0	0	147250	292370	107280	3	3	3	31	31	31	17924	0	56635	2020200	5	O94911	ABCA8
0	0	0	0	0	0	2	2	2	13	13	13	33959	35511	22973	499530	2	O94915	FRYL
0	226590	210970	161590	286490	140290	6	6	6	143	143	143	7346	0	94275	6244800	11	O94925	GLS
0	0	0	0	0	0	7	2	2	102	27	27	10396	18505	24884	1166900	2	O94973	AP2A2
0	0	0	0	0	0	2	2	2	32	32	32	1014	0	33977	386530	2	O95049	TJP3
0	0	0	0	0	0	1	1	1	25	25	25	86401	0	34083	349370	2	O95140	MFN2
0	0	0	74372	71485	0	2	2	2	16	16	16	15025	82809	19944	2743700	2	O95163	IKBKAP
0	176740	100970	606140	221040	1055700	3	3	3	31	31	31	15208	0	50311	11418000	18	O95168	NDUFB4
0	0	53855	561580	223980	1548000	4	4	4	274	274	274	21766	0	65661	12740000	17	O95169	NDUFB8
0	88514	0	1897200	399980	1762500	3	3	3	239	239	239	12551	0	48274	16306000	15	O95182	NDUFA7
0	0	0	43765	0	0	2	2	2	82	82	82	51908	0	34008	905800	2	O95219	SNX4
0	210950	0	154810	334520	152530	3	3	3	111	111	111	51466	0	15642	7426100	16	O95232	LUC7L3
0	0	0	0	0	147590	2	2	2	12	12	12	20844	0	31552	2699100	2	O95248	SBF1
0	0	0	22879	29678	0	2	2	2	49	49	49	70642	0	30918	282550	2	O95251	KAT7
0	0	0	0	0	96701	3	3	3	11	11	11	3597	0	50026	7022300	6	O95274	LYPD3
0	116980	226830	300320	0	215070	4	3	3	198	148	148	27228	18818	25998	5318300	5	O95292	VAPB
0	298090	430090	0	129290	106280	8	8	8	484	484	484	27547	0	11591	8316500	15	O95336	PGLS
0	0	0	0	0	0	2	2	2	36	36	36	77959	96185	18762	211780	2	O95352	ATG7
0	0	0	0	41269	116740	21	21	21	136	136	136	30942	0	32147	15874000	38	O95359	TACC2
0	0	0	0	0	0	1	1	1	39	39	39	61438	80241	20237	251560	1	O95365	ZBTB7A
0	0	0	118950	119490	125900	2	2	2	156	156	156	24737	35386	22637	3865200	4	O95372	LYPLA2
0	177260	122000	210870	237510	173640	12	12	12	83	83	83	24774	0	33613	8842100	35	O95425	SVIL
0	356660	0	0	403520	0	4	4	4	189	189	189	38274	0	81294	5136200	6	O95433	AHSA1
0	0	0	71087	133660	62980	1	1	1	16	16	16	12185	79681	20058	906940	1	O95466	FMNL1
0	266570	164300	54407	82903	75330	4	4	4	93	93	93	63523	0	11923	4438000	10	O95470	SGPL1
0	60003	78897	107070	115170	111570	3	3	3	48	48	48	88892	0	3764	2145200	5	O95479	H6PD
0	88344	0	0	95406	0	2	2	2	52	52	52	68856	0	34597	1593500	2	O95671	ASMTL
0	0	0	73618	59582	66415	2	2	2	7	7	7	51417	0	40101	1372900	10	O95674	CDS2
0	222790	405850	394020	515040	246660	7	7	3	365	365	174	24267	0	87961	15544000	7	O95716	RAB3D
0	0	0	0	129450	0	2	2	2	101	101	101	2897	19055	26697	1412800	5	O95721	SNAP29
0	346240	0	345830	318210	256340	7	7	6	186	186	152	58022	0	14543	12945000	39	O95747	OXSR1
0	213940	480750	0	178160	158340	17	15	14	285	249	232	94511	0	29583	26438000	40	O95757	HSPA4L
0	0	0	0	0	0	3	2	2	8	65	65	59689	0	31379	1527100	4	O95758	PTBP3
0	0	0	0	167690	135840	1	1	1	25	25	25	10403	0	39166	3315300	3	O95777	LSM8
0	0	129010	0	89934	67275	3	3	3	62	62	62	63182	0	35696	1651900	6	O95793	STAU1
0	0	0	686830	1021500	1014700	7	7	7	233	233	233	47173	0	10318	22959000	23	O95810	SDPR
0	215970	184320	1037200	653770	1845700	10	10	10	31	31	31	61594	0	27558	44783000	62	O95817	BAG3
0	80628	0	0	0	0	2	2	2	147	147	147	22744	0	24919	726150	3	O95832	CLDN1
0	907540	698190	0	111420	550990	7	7	7	432	432	432	26648	0	31127	36918000	44	O95833	CLIC3
0	296570	586520	167340	183410	198260	4	4	4	77	77	77	70678	0	50703	7724000	6	O95834	EML2
0	0	0	0	0	0	1	1	1	117	117	117	24118	39185	28625	81480	0	O95848	NUDT14
0	224980	237650	114370	99520	145910	5	5	5	221	221	221	33392	0	69784	4825700	7	O95861	BPNT1
0	245990	264790	220700	458330	468940	5	5	5	277	277	277	29644	0	18896	10900000	20	O95865	DDAH2
0	49359	54094	0	77163	98388	2	2	2	45	45	45	63243	79628	20034	1477100	3	O95870	ABHD16A
0	262800	160500	110220	345090	114220	4	4	4	308	308	308	19206	0	47295	2956000	5	O95881	TXNDC12
0	197400	0	207760	248130	204440	5	5	5	151	151	151	76096	0	1845	9694200	23	O96005	CLPTM1
0	0	0	340360	670910	318490	2	2	2	224	224	224	1533	0	56894	9653100	9	P00167	CYB5A
0	0	0	91714	141800	1024400	12	12	5	395	395	176	39854	0	10807	63811000	21	P00325;P08319	ADH1B
0	0	1032300	13685000	2551700	17690000	5	5	5	233	233	233	25565	0	16084	153110000	76	P00403	MT-CO2
0	27890	18100	1022600	17343000	6491300	20	20	20	211	211	211	1222	0	14576	177480000	144	P00450;CON__ENSEMBL:ENSBTAP00000031900	CP
0	0	0	183140	970490	0	8	8	8	182	182	182	70036	0	94803	22631000	15	P00734	F2
0	0	0	0	270170	127480	4	4	4	64	64	64	90568	0	71995	3964000	7	P00747	PLG
0	0	0	1952500	6471300	1108100	8	8	8	395	395	395	2887	0	18618	130820000	59	P00915	CA1
0	300090	268730	863860	3428500	584410	8	8	8	40	40	40	29246	0	32132	39450000	23	P00918	CA2
0	0	0	252350	304030	246590	3	3	3	92	92	92	4653	0	36498	6497900	7	P00966	ASS1
0	0	0	0	0	0	1	1	1	32	32	32	46028	64538	20788	725910	3	P00973	OAS1
0	48208	0	20088000	77555000	47771000	17	17	17	514	514	514	46736	0	32331	1072100000	261	P01009	SERPINA1
0	0	1120300	3781800	32328000	10138000	12	12	12	291	291	291	4765	0	32331	355740000	151	P01011	SERPINA3
0	62435	0	341700	1987200	874340	6	6	6	161	161	161	53154	0	1459	25550000	32	P01019	AGT
0	0	0	3745600	50020000	10767000	35	35	30	336	336	301	16329	0	32331	443240000	277	P01023	A2M
0	0	0	145000	1543600	188930	9	9	9	97	97	97	1883	0	14532	15005000	20	P01031	C5
0	62130	221200	223530	4726400	1512700	9	9	9	183	183	183	71957	0	6342	62024000	38	P01042	KNG1
0	0	0	581770	3408600	1963000	2	2	2	17	17	17	18098	0	28667	29721000	32	P01591	IGJ
0	0	0	0	159970	252070	1	1	1	137	137	137	12848	21954	24307	2819300	6	P01594;P01593
0	0	0	0	2862400	0	2	2	1	216	216	78	12557	0	45882	16993000	8	P01619
0	0	0	101660	728630	59877	1	1	1	111	111	111	12283	0	38575	6265100	6	P01700
0	0	0	448270	2107900	640840	3	2	2	265	171	171	12943	0	37913	20417000	22	P01780;A0A0B4J1V1;P01763;P01762;A0A0C4DH32;P0DP04;A0A0B4J1X8;P01766;P01782	IGHV3-21
0	0	0	71178	411850	30292	7	7	7	148	148	148	83283	0	11342	5065300	16	P01833	PIGR
0	0	0	1294100	4323800	3702700	7	2	2	804	178	178	11765	0	74772	104750000	63	P01834	IGKC
0	0	0	5595000	2237000	7704400	9	4	3	307	169	126	359	0	53756	159000000	44	P01859	IGHG2
0	0	0	0	1438600	0	11	5	3	387	241	167	41287	0	53619	16964000	14	P01860	IGHG3
0	0	0	447940	1327400	61817	7	1	1	30	52	52	3594	0	13364	18000000	21	P01861	IGHG4
0	0	0	0	10429000	0	11	11	2	254	254	35	49439	0	18075	34115000	4	P01871	IGHM
0	0	0	10227000	20433000	24841000	11	11	7	365	365	272	37654	0	32331	491590000	178	P01876	IGHA1
0	0	0	0	0	0	11	7	1	351	214	49	40921	0	54091	1401400	2	P01892	HLA-A
0	0	0	0	478990	182650	3	3	3	177	177	177	28607	0	17241	10023000	10	P01903	HLA-DRA
0	0	0	0	0	0	2	1	1	155	106	106	15637	77129	20348	241510	1	P02008	HBZ
0	0	0	6961800	17495000	6332800	11	6	6	905	531	531	16055	0	20995	272240000	100	P02042;P02100	HBD
0	0	0	21114000	26134000	115520000	4	4	4	331	331	331	17184	0	32331	514070000	57	P02144	MB
0	0	0	525200	790680	269950	4	4	2	42	42	27	13856	0	31157	9412500	25	P02461	COL3A1
0	0	0	0	26999	25946	2	2	2	16	16	16	16061	0	34799	1271800	2	P02462	COL4A1
0	156090	196680	87194	923510	77289	17	17	17	11	11	11	28001	0	46411	16127000	32	P02549	SPTA1
0	0	0	20803000	239740	35173000	9	9	8	588	588	588	18122	0	3127	123350000	48	P02585	TNNC2
0	0	0	1729900	7593200	16073000	17	17	16	554	554	554	30777	0	1193	416820000	120	P02647	APOA1
0	0	0	218910	746240	0	2	2	2	17	17	17	11175	0	3223	61401000	16	P02652	APOA2
0	0	0	43623	6634000	0	3	3	3	287	287	287	11284	0	53312	33308000	13	P02655	APOC2
0	0	0	150830	10054000	191650	2	2	2	273	273	273	10852	0	91799	62207000	41	P02656	APOC3
0	0	0	25370000	110210000	10842000	18	18	18	561	561	561	51511	0	32331	924460000	245	P02679	FGG
0	0	0	562300	197640	0	2	2	2	66	66	66	33117	0	35622	6662700	4	P02686	MBP
0	0	0	58806	41810	0	3	2	2	258	167	167	14909	356	23078	1415800	2	P02689	PMP2
0	0	0	0	275280	0	1	1	1	207	207	207	16331	0	9094	3706400	1	P02724	GYPA
0	0	0	447610	4556500	712660	2	2	2	89	89	89	25038	0	33855	28402000	10	P02741	CRP
0	0	0	5435200	20191000	3002700	8	8	8	318	318	318	25387	0	189	258220000	99	P02743	APCS
0	0	0	0	579400	0	1	1	1	55	55	55	26721	51671	21261	3479500	9	P02746	C1QB
0	0	0	774100	2102500	471040	2	2	2	122	122	122	25773	0	22876	18621000	28	P02747	C1QC
0	0	0	320650	1813700	741780	6	6	6	246	246	246	38298	0	19284	45332000	27	P02749	APOH
0	0	0	0	1825600	1051500	5	5	5	167	167	167	38177	0	6673	22773000	18	P02750	LRG1
0	0	0	88172	1127800	397350	3	3	3	111	111	111	38999	0	48279	19104000	17	P02760	AMBP
0	0	0	2129800	3245400	2392800	4	4	4	395	395	395	15887	0	18895	84804000	48	P02766	TTR
0	0	0	0	894080	706250	6	6	5	173	173	127	52917	0	61479	25681000	7	P02774	GC
0	0	523230	0	1987300	2619000	8	8	8	236	236	236	51676	0	69139	59522000	44	P02790	HPX
0	1168200	0	3246700	2093200	0	3	3	3	211	211	211	20019	0	56231	25011000	14	P02792	FTL
0	0	0	549830	102560	237810	1	1	1	63	63	63	3566	18498	24849	2491600	1	P03886	MT-ND1
0	120330	0	490830	90736	227790	1	1	1	13	13	13	13186	0	75391	3741800	14	P03897	MT-ND3
0	0	0	0	97693	0	1	1	1	91	91	91	14326	77369	27647	2148800	2	P03973	SLPI
0	0	0	198140	3020500	206550	7	7	7	134	134	134	67033	0	13252	24036000	16	P04003	C4BPA
0	222640	175760	2377800	26402000	2059500	10	10	9	274	274	243	54305	0	60874	125600000	65	P04004	VTN
0	109550	0	206490	398480	111160	3	3	3	84	84	84	53688	0	5289	6782100	7	P04066	FUCA1
0	163750	260130	220310	488480	286830	5	5	5	173	173	173	48534	0	17889	10643000	20	P04181	OAT
0	0	0	34601	3083700	1331100	6	6	6	124	124	124	59578	0	1699	27266000	28	P04196	HRG
0	425360	0	271590	2116700	791040	7	7	7	202	202	202	54253	0	12872	38274000	23	P04217	A1BG
0	0	0	0	239850	0	8	8	2	346	346	71	29914	0	27531	2179900	7	P04229;Q30154;P13760;Q30167;Q30134;Q9GIY3	HLA-DRB1;HLA-DRB5
0	89714	172980	283280	507850	97384	2	2	2	78	78	78	33515	0	70831	10114000	20	P04233	CD74
0	0	0	0	0	0	38	2	1	573	34	16	60066	0	64048	35702000	15	P04259	KRT6B
0	0	0	811120	3896200	894220	11	11	11	51	51	51	30926	0	19903	20039000	23	P04275	VWF
0	0	0	357720	422550	1163500	18	4	3	583	142	101	49585	0	61345	5955900	4	P04350;A6NNZ2	TUBB4A
0	911080	206840	0	1035200	0	2	2	2	54	54	54	51657	18464	24731	21581000	5	P04424	ASL
0	0	0	0	119560	0	2	2	2	53	53	53	57767	0	33605	1655600	2	P04745;P19961;P04746	AMY1A;AMY2B;AMY2A
0	0	0	202240	381130	132930	3	3	3	63	63	63	65335	0	47286	5951300	10	P04839	CYBB
0	0	0	0	138190	80917	1	1	1	203	203	203	1381	0	32595	1917000	8	P04921	GYPC
0	0	0	0	170390	75588	3	3	3	127	127	127	34735	0	44766	1564800	3	P05089	ARG1
0	174690	0	420900	1060300	264760	5	5	5	233	233	233	21275	0	70546	12062000	13	P05090	APOD
0	0	0	133770	705880	139960	6	6	6	108	108	108	84781	0	97665	3432000	6	P05107	ITGB2
0	0	0	332640	236070	241790	4	4	4	37	37	37	10659	0	38386	15104000	15	P05114	HMGN1
0	0	0	6014900	4682200	822780	18	18	18	302	302	302	83868	0	10432	43954000	47	P05164;P11678	MPO
0	0	0	0	165540	94415	4	4	4	8	8	8	80058	0	52193	3418800	12	P05165	PCCA
0	185420	271170	341620	396760	324370	5	5	5	156	156	156	58215	0	10125	8308100	18	P05166	PCCB
0	0	0	35593	120820	29078	2	2	2	46	46	46	57304	0	32664	1203500	7	P05186	ALPL
0	0	0	0	0	0	1	1	1	133	133	133	93926	91623	195	116920	1	P05204	HMGN2
0	138350	175590	0	186550	114420	3	3	3	9	9	9	57825	25362	23999	1637800	4	P05362	ICAM1
0	302860	902220	330420	626370	451570	7	7	7	189	189	189	46836	0	10473	22251000	31	P05455	SSB
0	0	0	0	0	0	8	1	0	268	36	0	40688	64276	20678	0	0	P05534;Q09160	HLA-A
0	0	0	0	522350	382180	5	5	5	108	108	108	5707	0	66712	13587000	8	P05546	SERPIND1
0	0	0	61159	258660	72625	2	2	2	198	198	198	1338	0	32903	1960300	4	P06312	IGKV4-1
0	0	0	246680	1365100	544780	10	10	10	263	263	263	45398	0	1777	35711000	40	P06727	APOA4
0	0	0	0	276870	0	5	5	3	95	95	63	76794	0	66916	35584000	14	P06731;P31997	CEACAM5
0	0	12608	122350000	39847000	176210000	20	20	20	486	486	486	43101	0	32331	947960000	211	P06732	CKM
0	0	19027	25131	733420	0	4	4	4	433	433	433	14208	0	1599	16786000	16	P07148	FABP1
0	0	0	1900500	36846	0	10	9	9	219	203	203	61516	0	9498	6578900	11	P07196	NEFL
0	0	0	435670	0	70629	4	3	3	49	39	39	10247	0	47079	1315100	4	P07197	NEFM
0	6473100	0	9945200	11079000	6560200	4	4	4	206	206	206	20863	0	51156	151110000	52	P07305	H1F0
0	0	0	149180	376960	0	4	4	4	92	92	92	65163	0	64764	3558900	7	P07357	C8A
0	0	0	133090	380180	190980	3	3	3	69	69	69	67046	0	64544	3697500	13	P07358	C8B
0	226140	238700	0	75057	0	2	2	2	112	112	112	30005	0	32156	1936900	6	P07738	BPGM
0	118000	196490	0	262030	135360	5	5	4	148	148	129	58573	0	72239	2948400	5	P07948	LYN
0	0	0	16762000	0	13518000	20	13	4	447	317	123	3285	0	32331	152200000	20	P07951	TPM2
0	0	0	0	0	58560	3	3	3	102	102	102	414	0	44073	2541800	5	P08174	CD55
0	0	0	0	133300	97839	2	2	2	72	72	72	4514	18615	25112	2131700	4	P08185	SERPINA6
0	142850	183580	9469200	567660	10726000	14	14	12	276	276	253	85182	0	69898	63890000	59	P08237	PFKM
0	0	0	0	631420	0	2	1	1	46	21	21	53977	48527	21386	1657100	3	P08254	MMP3
0	0	0	2672600	6912600	3115400	6	6	6	278	278	278	28837	0	14684	56262000	34	P08311	CTSG
0	0	0	444590	1231200	0	2	2	2	99	99	99	40076	0	40948	13760000	20	P08571	CD14
0	77300	101550	5374500	268210	4442100	5	5	5	283	283	283	35422	0	13486	32491000	31	P08574	CYC1
0	0	0	365330	786470	0	8	8	8	91	91	91	14748	0	13212	9703400	13	P08575	PTPRC
0	0	166820	0	152190	73781	3	3	3	173	173	173	25486	0	42573	3112200	6	P08579	SNRPB2
0	10558	14606	209860000	78132	174780000	17	15	14	805	723	723	21932	0	32331	772230000	144	P08590	MYL3
0	356150	441260	343120	315970	267910	6	6	6	211	211	211	51556	0	84343	14017000	19	P08621	SNRNP70
0	0	0	0	89713	0	2	1	1	85	63	63	55674	35436	22704	772110	1	P08651	NFIC
0	0	0	0	1833600	468610	6	6	6	161	161	161	54565	0	10644	16585000	16	P08697	SERPINF2
0	0	0	176540	264810	203760	2	2	2	99	99	99	31279	0	38986	7011500	3	P09012	SNRPA
0	0	197400	305150	325810	317180	5	5	5	241	241	241	44292	0	22886	8968900	7	P09110	ACAA1
0	53285	0	51177	66112	0	1	1	1	104	104	104	16156	77078	2031	994620	5	P09132	SRP19
0	0	0	277500	358060	293900	2	2	2	189	189	189	17394	0	33976	10403000	16	P09234	SNRPC
0	405400	569790	198060	1570400	0	4	4	3	101	101	76	54151	0	92314	3668500	7	P09238	MMP10
0	190440	257650	244820	203270	458070	2	2	2	139	139	139	25789	0	46818	5530700	7	P09417	QDPR
0	0	0	1000100	444570	842780	2	2	1	14	14	84	24893	0	20766	16366000	16	P09429;B2RPK0	HMGB1;HMGB1P1
0	0	0	0	182400	0	2	2	2	77	77	77	36842	19113	26834	945750	4	P09467	FBP1
0	0	0	0	0	0	7	7	0	326	326	0	25712	0	22361	0	0	P09488	GSTM1
0	23581	25178	63647000	395300	118890000	23	16	12	553	37	317	32708	0	32331	577140000	89	P09493	TPM1
0	0	0	40463	289480	0	3	3	3	139	139	139	32818	0	4869	4447100	6	P09601	HMOX1
0	0	0	0	133350	79949	1	1	1	15	15	15	12397	64081	20573	1953900	4	P09619	PDGFRB
0	109730	239160	267900	400830	228200	4	4	4	20	20	20	28415	0	79703	9567200	24	P09661	SNRPA1
0	0	0	0	164910	89462	1	1	1	39	39	39	37393	0	40626	3078800	8	P09668	CTSH
0	89683	107480	0	0	0	2	2	2	55	55	55	54632	0	37857	697000	2	P09913	IFIT2
0	0	0	65460	164380	0	1	1	1	22	22	22	77982	0	34627	1147700	2	P09917	ALOX5
0	108120	0	218850	0	295720	2	2	2	157	157	157	24824	18947	26364	3806000	6	P09936	UCHL1
0	0	0	105120	415450	70712	26	2	2	208	25	25	19278	0	36485	4634200	10	P0C0L4	C4A
0	0	0	70496	2776300	638510	27	27	3	213	213	3	19275	0	1909	19307000	31	P0C0L5	C4B
0	0	0	0	0	0	1	1	1	1	1	1	87977	0	8791	0	2	P0C869	PLA2G4B
0	0	0	0	1418900	0	2	2	1	238	238	164	13532	0	12215	7640500	7	P0DJI8	SAA1
0	0	0	0	679290	0	2	1	1	18	107	107	13527	38801	22417	2248900	5	P0DJI9	SAA2
0	0	0	122130	217620	106370	3	3	3	153	153	153	34196	78156	28509	1643400	4	P0DMN0;P0DMM9;P50226;P50225	SULT1A4;SULT1A3
0	54829	109930	137400	224420	118150	4	4	4	262	262	262	27872	0	57711	7684200	20	P0DN76;Q01081;Q8WU68	U2AF1
0	0	0	134050	2664700	78975	3	3	3	86	86	86	56224	0	85239	9422300	10	P0DOX3;P01880	IGHD
0	0	0	242030	3308000	1502900	8	8	3	537	537	224	23379	0	32331	35645000	53	P0DOX7;P01602
0	0	0	230680	1004100	351570	3	1	1	227	88	88	2283	0	68704	12241000	26	P0DOX8;P0CG04;B9A064	IGLC1;IGLL5
0	0	0	2146800	7353800	2730600	4	4	2	557	557	274	11265	0	32331	103730000	70	P0DOY3;P0DOY2;P0CF74;A0M8Q6	IGLC6;IGLC7
0	1484800	0	5440500	745480	3868600	3	3	3	16	16	16	2817	0	65137	43212000	16	P0DPI2;A0A0B4J2D5
0	0	0	232500	379200	227420	6	6	1	279	279	73	21865	0	13893	8124800	13	P10412;P16402;P22492;Q02539	HIST1H1E;HIST1H1D;HIST1H1T;HIST1H1A
0	555050	377950	3298000	1515200	5299500	5	5	5	442	442	442	13696	0	8899	59864000	34	P10606	COX5B
0	0	0	805290	639440	521180	2	2	2	161	161	161	17598	0	45102	18398000	19	P10620	MGST1
0	0	0	373030	470070	617000	7	7	7	12	12	12	93517	0	36505	7358600	16	P10643	C7
0	760620	304300	506350	609510	396230	3	3	3	97	97	97	42981	0	59051	10171000	24	P10644	PRKAR1A
0	0	0	0	550780	1033300	1	1	1	59	59	59	40165	0	39617	3895200	4	P10915	HAPLN1
0	14206	0	116590000	53323	132870000	8	8	8	506	506	506	18789	0	32331	834840000	87	P10916;Q9BUA6	MYL2
0	174010	0	10178000	203440	45423000	51	2	2	214	9	9	2239	0	65006	126500000	13	P11055;A7E2Y1	MYH3
0	0	0	95893	198820	0	4	3	3	6	43	43	97016	0	41956	1778400	5	P11171	EPB41
0	0	62208	79763	122340	0	3	3	3	65	65	65	52221	0	32686	2045100	6	P11172	UMPS
0	17959	46447	11251000	599980	64205000	32	32	26	414	414	338	97091	0	32331	267180000	135	P11217	PYGM
0	400720	1360400	174310	174740	226150	5	5	3	316	316	141	23567	0	9263	16941000	17	P11233	RALA
0	2379100	0	746450	1231100	478200	2	2	2	48	48	48	44882	0	45262	30992000	24	P11279	LAMP1
0	0	0	10074000	942410	6288000	9	9	9	316	316	316	46588	0	90615	53078000	47	P11310	ACADM
0	0	0	109490	116320	86070	2	2	2	41	41	41	90725	0	48306	3445400	15	P11387	TOP1
0	47786	0	0	0	48713	2	2	2	16	16	16	27437	18854	26076	917620	3	P11717	IGF2R
0	104090	220400	373000	595200	439370	7	7	7	421	421	421	28768	0	13321	28558000	24	P12004	PCNA
0	0	40829	82572	0	0	5	3	3	58	42	42	11248	0	44638	578430	3	P12036	NEFH
0	0	411520	168140	0	207770	5	5	5	124	124	124	5741	0	71531	6209700	7	P12081;P49590	HARS;HARS2
0	182430	122720	25984000	649470	29118000	13	13	3	43	43	104	33064	0	20812	134960000	30	P12235	SLC25A4
0	1653900	0	0	1065600	552610	13	3	1	43	104	44	32866	0	87596	13374000	7	P12236	SLC25A6
0	1902300	2521200	770570	931430	905120	10	7	7	333	249	249	47036	0	9914	71795000	39	P12532	CKMT1A
0	0	0	314480	318680	0	1	1	1	75	75	75	18385	91954	1958	3927200	3	P12724	RNASE3
0	0	0	130350	143480	64663	5	5	5	47	47	47	14971	0	77393	5305200	9	P12821	ACE
0	0	0	7038100	369600	0	5	3	3	244	142	142	21564	0	10624	41642000	15	P12829	MYL4
0	0	0	0	91192	0	2	2	2	49	49	49	59834	92196	19669	1163800	2	P12931;P06241;P07947	SRC;FYN;YES1
0	151600	0	154680	235990	29742	1	1	1	128	128	128	13964	25436	24067	2718200	8	P13164;Q01629;Q01628	IFITM1;IFITM2;IFITM3
0	0	262970	29224000	0	4330000	102	14	14	472	103	103	22373	0	51021	141030000	27	P13533	MYH6
0	0	0	2740500	0	2627800	74	7	7	348	47	47	22276	0	10163	21588000	13	P13535	MYH8
0	0	0	0	51257	0	2	1	1	57	4	4	5756	25307	23912	958280	1	P13688	CEACAM1
0	0	0	0	0	0	1	1	1	41	41	41	33067	35765	23271	230890	1	P13726	F3
0	0	0	0	0	10486	4	2	2	145	7	7	40057	0	32685	1651700	7	P13747	HLA-E
0	0	0	557750	0	0	5	1	1	229	38	38	29822	9088	19209	1628600	3	P13761;P79483	HLA-DRB1;HLA-DRB3
0	86284	80655	590110	590470	131750	19	14	14	386	303	303	70288	0	22106	42251000	44	P13796	LCP1
0	0	0	75355000	57184	6280300	7	6	6	284	252	252	32948	0	6582	173630000	40	P13805	TNNT1
0	353520	480260	380660	213600	188560	6	6	6	225	225	225	45518	0	77248	8559200	14	P13861	PRKAR2A
0	0	0	123840	0	0	3	3	3	234	234	234	14177	0	45665	7882000	5	P13987	CD59
0	0	0	86067	226790	73319	3	3	3	123	123	123	54013	0	24406	3363100	8	P14317	HCLS1
0	432420	0	368830	339830	307510	4	4	4	115	115	115	48275	0	53008	13463000	9	P14324	FDPS
0	0	0	503450	332010	592950	2	2	2	182	182	182	11139	8905	19767	5557300	2	P14621	ACYP2
0	48698	0	7499700	19187	492910	9	9	7	476	476	361	22764	0	56465	33240000	24	P14649	MYL6B
0	0	86859	160340	189900	193690	4	4	4	74	74	74	78457	0	43113	2790600	5	P14780	MMP9
0	281220	1349400	1640100	2475800	1980100	13	13	13	358	358	358	64132	0	10463	96202000	102	P14866	HNRNPL
0	0	0	396270	2723300	3935600	5	5	5	11	11	11	48669	0	13487	76166000	29	P15088	CPA3
0	0	0	525820	61341	184040	8	8	7	538	538	538	14719	0	32331	70277000	24	P15090	FABP4
0	0	0	224250	1247600	153750	5	2	2	271	12	12	21429	0	30863	8928100	6	P15153	RAC2
0	413040	272880	232580	248670	152920	4	4	4	138	138	138	55755	0	28989	7316900	8	P15170;Q8IYD1	GSPT1
0	39462	0	1769500	322440	3836800	6	4	4	296	202	202	28766	0	18723	22440000	15	P15259	PGAM2
0	18829	0	0	0	73425	2	2	2	92	92	92	35193	6432	20694	639790	4	P15408	FOSL2
0	0	133230	0	85509	0	3	3	3	15	15	15	28977	0	39458	1590800	3	P15428	HPGD
0	0	0	70225	230440	64088	2	2	2	37	37	37	68397	28798	23748	3278100	3	P15502	ELN
0	0	0	0	218610	235550	5	1	1	316	66	66	17149	35638	23108	5662700	3	P15531	NME1
0	0	0	0	0	0	1	1	1	66	66	66	30867	64298	20679	1458700	2	P15559	NQO1
0	0	0	0	160250	0	1	1	1	44	44	44	29247	91713	19523	3876100	8	P15927	RPA2
0	0	96105	0	0	0	2	2	2	16	16	16	1221	0	30245	2368000	2	P15941	MUC1
0	0	0	0	0	68770	3	3	3	68	68	68	74804	18762	25704	942240	3	P16050	ALOX15
0	0	0	60445	105740	240970	1	1	1	8	8	8	26133	0	42627	1680300	3	P16112	ACAN
0	35179	0	98126	574430	68771	13	13	13	99	99	99	20626	0	18129	10166000	21	P16157	ANK1
0	0	180900	901980	445860	1971100	6	6	6	163	163	163	44297	0	97313	16531000	34	P16219	ACADS
0	0	0	0	0	41126	1	1	1	41	41	41	36688	48359	21306	1317600	6	P16220	CREB1
0	0	0	762500	1064500	502260	7	7	7	126	126	126	82521	0	15861	11963000	22	P16284	PECAM1
0	0	0	0	80529	92254	2	2	2	85	85	85	42864	1858	25079	2472000	2	P16333	NCK1
0	1598400	0	2522100	3790400	1917400	4	3	3	212	173	173	2258	0	72836	147200000	54	P16401	HIST1H1B
0	0	0	0	0	0	6	1	1	286	75	75	21364	2193	24293	3229500	4	P16403	HIST1H1C
0	0	0	0	179710	54184	4	4	4	78	78	78	77008	0	56887	2353500	11	P16452	EPB42
0	0	144310	87353	99933	76004	3	3	3	11	11	11	46374	0	33128	2425300	4	P16930	FAH
0	77687	78955	0	0	0	2	2	2	168	168	168	17302	91443	19438	1857300	5	P16949	STMN1
0	0	0	23629	37845	42719	3	3	3	123	123	123	53899	0	69837	3534700	5	P17213	BPI
0	0	0	73527	163080	0	2	2	2	7	7	7	76749	0	31673	1120900	4	P17252;P05771;P05129	PRKCA;PRKCB;PRKCG
0	0	0	0	71984	0	2	2	2	38	38	38	89405	18918	26271	724670	2	P17480	UBTF
0	0	0	26438000	54616	35189000	15	15	12	473	473	389	47504	0	32331	176860000	104	P17540	CKMT2
0	0	0	577270	188600	557630	2	2	2	182	182	182	16402	0	88854	6035300	12	P17568	NDUFB7
0	696300	0	573380	582510	694880	3	3	2	114	114	6	40589	0	59201	10288000	12	P17612;P22694	PRKACA;PRKACB
0	47048	0	0	99858	240490	4	4	4	353	353	353	24802	0	18562	4642100	7	P17677	GAP43
0	0	0	35456	0	0	1	1	1	51	51	51	48473	18755	25689	564650	1	P17706	PTPN2
0	18207	63336	0	372430	66155	2	2	2	46	46	46	70577	0	29499	1447300	3	P17813	ENG
0	380040	414540	767210	1114000	745220	15	9	9	272	161	161	69147	0	2463	27810000	21	P17844	DDX5
0	0	301950	520710	300470	478350	10	7	7	177	129	129	85018	0	11854	13993000	16	P17858	PFKL
0	0	0	200870	271040	156730	1	1	1	52	52	52	20838	64648	2085	5844000	5	P17900	GM2A
0	0	0	0	0	0	2	2	2	78	78	78	49966	0	3502	1419600	3	P18031	PTPN1
0	0	0	365170	1342900	336230	4	4	4	94	94	94	53383	0	6807	9341600	9	P18428	LBP
0	0	0	0	0	0	10	4	0	337	204	0	40456	0	81644	0	0	P18463;P30462;Q95365;Q29836;Q29718;P30475;P30466;P30486;P03989;Q31610	HLA-B
0	0	0	0	59094	0	3	3	3	113	113	113	43239	0	29611	1193000	4	P18615	NELFE
0	0	0	119620	234850	117380	4	4	4	192	192	192	44969	0	87171	5894300	18	P18754	RCC1
0	0	0	0	0	484410	30	20	1	774	612	33	49211	0	32331	10930000	8	P19012	KRT15
0	0	0	42251000	63096	29832000	10	10	10	412	412	412	21692	0	98997	285540000	63	P19237	TNNI1
0	125740	0	99934	187040	107760	3	3	3	152	152	152	24551	0	41444	4476000	8	P19388	POLR2E
0	111100	0	3435000	750940	2956400	6	6	6	321	321	321	27391	0	32059	33440000	31	P19404	NDUFV2
0	0	0	221010	1573800	1166200	4	3	3	224	179	179	23602	0	61544	47435000	22	P19652	ORM2
0	15722	0	420640	2287300	557780	17	17	13	199	199	155	10646	0	21317	187360000	78	P19823	ITIH2
0	0	0	58690	160910	61458	2	2	2	48	48	48	59761	18875	26143	1732900	5	P19878	NCF2
0	183760	0	94319	174290	94899	9	2	2	117	3	3	13468	0	63973	2734300	10	P20020;Q16720;Q01814	ATP2B1;ATP2B3;ATP2B2
0	0	43967	0	32818	0	2	2	2	92	92	92	26885	91773	19531	1328000	3	P20160	AZU1
0	171050	0	445620	345410	539820	3	3	3	267	267	267	22168	0	57903	15077000	11	P20290	BTF3
0	0	0	0	88801	0	5	3	3	335	233	233	23658	0	70107	1472300	3	P20339	RAB5A
0	0	0	0	0	125960	6	3	3	49	28	28	16386	0	50698	1249500	3	P20742	PZP
0	160170	0	122870	0	197000	5	5	5	78	78	78	94253	0	57955	1653500	7	P20807	CAPN3
0	52688	43777	0	147340	0	2	2	2	95	95	95	37208	0	60716	2763400	7	P20933	AGA
0	0	0	0	0	141370	3	3	3	98	98	98	46872	0	1107	12378000	15	P21128	ENDOU
0	154570	0	442580	848970	431850	6	5	5	307	267	267	26559	0	83736	13150000	23	P21266	GSTM3
0	0	967110	309730	659640	244710	6	6	6	159	159	159	565	0	14441	20295000	36	P21281;P15313	ATP6V1B2;ATP6V1B1
0	0	111050	90807	123630	0	2	2	2	5	5	5	43941	51582	21225	2715700	2	P21283	ATP6V1C1
0	431110	127190	0	310970	601490	9	9	9	146	146	146	98398	0	15935	13660000	13	P21399	ACO1
0	45943	160660	124650	0	371110	7	7	7	258	258	258	37567	0	10245	15248000	16	P21695	GPD1
0	641790	195980	849020	1400600	685870	5	5	5	339	339	339	30037	0	33472	21596000	36	P21964	COMT
0	1135700	1168100	322940	543380	360950	7	7	7	208	208	208	58993	0	18617	32513000	37	P22307	SCP2
0	0	0	0	0	0	5	5	2	792	792	306	79053	0	9352	1524900	3	P22532;P35325	SPRR2D;SPRR2B
0	67825	150250	98982	142270	0	4	4	4	12	12	12	53836	0	55	4172000	7	P22570	FDXR
0	0	85984	188650	56078	96961	3	3	3	13	13	13	47862	0	32973	1400100	3	P22830	FECH
0	0	103260	316920	888780	0	6	6	6	54	54	54	16601	0	57237	9615900	11	P22897	MRC1
0	0	0	65104	266220	0	2	1	1	205	111	111	13085	54776	2104	1601400	2	P23083
0	0	0	402370	74111	233380	4	4	4	9	9	9	90218	0	54716	2186300	8	P23109	AMPD1
0	868860	0	414140	1463600	235690	7	7	7	16	16	16	6252	0	82277	16258000	15	P23141;Q9UKY3	CES1
0	0	0	0	84958	0	2	2	2	83	83	83	33969	0	41101	3024700	6	P23193	TCEA1
0	0	0	4937300	2786200	4201900	2	2	2	234	234	234	10546	0	18575	36194000	19	P23297	S100A1
0	0	0	384630	0	455770	2	2	2	44	44	44	80243	0	3265	2607100	6	P23327	HRC
0	0	357480	735670	364860	860000	2	2	2	173	173	173	18884	0	36461	10341000	8	P23434	GCSH
0	154960	137190	0	114250	92759	2	2	2	14	14	14	21476	48326	21298	2623400	2	P23468	PTPRD
0	0	0	0	0	0	2	2	2	38	38	38	10042	77259	20422	1958700	2	P23497;Q9H930	SP100;SP140L
0	0	0	47633	52451	77516	5	5	5	134	134	134	6915	0	87791	3751400	15	P23588	EIF4B
0	0	0	0	35170	0	2	2	2	39	39	39	90069	0	30044	4886400	8	P23921	RRM1
0	0	0	281910	693920	1916600	2	2	2	146	146	146	27324	0	11395	24668000	14	P23946	CMA1
0	28046	0	2682200	102920	1722900	14	14	14	64	64	64	3439	0	24596	18105000	40	P24043	LAMA2
0	78914	0	3862500	0	6962800	2	2	2	291	291	291	91174	0	6741	32679000	14	P24310	COX7A1
0	0	0	0	0	34571	2	2	2	49	49	49	60518	41826	21623	1153200	3	P24557	TBXAS1
0	0	0	0	117600	211020	2	2	2	104	104	104	25322	0	59549	8883600	9	P24592	IGFBP6
0	178490	332000	383000	552150	319490	7	3	3	401	174	174	19827	0	82176	7589700	19	P24844	MYL9
0	0	63309	41860	140580	45015	3	3	3	34	34	34	21717	0	5277	2115200	7	P24928	POLR2A
0	0	0	0	19561	0	1	1	1	39	39	39	41492	91743	19526	431610	2	P25106	ACKR3
0	355070	291300	1733000	530180	0	4	4	4	177	177	177	27554	0	61421	19472000	11	P25189	MPZ
0	0	0	0	94902	85438	5	5	5	87	87	87	9098	0	7282	3025900	7	P25205	MCM3
0	40268	0	26252	0	0	2	2	2	69	69	69	37732	96805	1898	575690	2	P25445	FAS
0	0	0	0	0	0	3	3	3	124	124	124	37495	0	29553	3205400	5	P25774	CTSS
0	882020	1049500	407490	645860	370940	4	4	4	19	19	19	29555	0	82803	21310000	27	P25786	PSMA1
0	25091	33031	210500	654140	101980	7	7	7	215	215	215	41975	0	66354	53005000	24	P26022	PTX3
0	127610	0	281000	448020	345180	4	4	4	118	118	118	54416	0	10646	9805500	14	P26196	DDX6
0	0	0	220100	494040	383010	7	1	1	10	19	19	10531	0	15931	20125000	9	P26232	CTNNA2
0	409440	252490	302110	689180	321750	4	4	4	162	162	162	535	0	1219	14401000	20	P26368	U2AF2
0	363400	2074600	1298200	4208200	2042700	3	3	3	248	248	248	11728	0	52609	113680000	15	P26447	S100A4
0	0	0	405220	0	635270	1	1	1	212	212	212	61085	8016	20217	2293100	4	P26678	PLN
0	0	0	692540	1733700	850790	3	3	3	38	38	38	15649	0	96859	18942000	19	P26885	FKBP2
0	0	0	0	126450	0	2	2	2	73	73	73	39731	0	29285	1932400	2	P27169	PON1
0	391900	0	1183400	554570	931400	6	5	5	175	154	154	58762	0	25336	17624000	22	P27338	MAOB
0	447410	446380	0	443650	325070	6	3	3	187	92	92	43135	19033	2659	3602400	4	P27361	MAPK3
0	280610	369360	409360	595670	368950	11	11	11	261	261	261	68137	0	13602	16258000	24	P27694	RPA1
0	0	0	208320	181060	357360	7	4	3	339	225	183	25744	0	42971	5290600	3	P28161	GSTM2
0	0	0	135300	123510	83870	2	2	2	35	35	35	75475	0	3464	3429600	3	P28288	ABCD3
0	0	0	377180	140630	222360	5	5	5	212	212	212	40569	0	66131	6453300	9	P28289	TMOD1
0	197160	0	155700	223760	251020	7	7	4	317	317	217	41389	0	8353	8309200	6	P28482	MAPK1
0	0	0	0	0	0	2	2	2	49	49	49	63544	0	3275	576860	3	P28799	GRN
0	31639000	0	4405700	4259000	5448000	2	2	2	194	194	194	11117	0	36801	317190000	23	P29034	S100A2
0	138360	0	0	84068	0	1	1	1	4	4	4	30188	96649	18947	2230600	2	P29218	IMPA1
0	0	0	24967	37464	41045	5	5	5	76	76	76	10827	0	17935	4839700	18	P29317	EPHA2
0	0	0	67228	530550	109150	3	3	3	89	89	89	6756	0	46771	3222500	6	P29350	PTPN6
0	1562000	1698200	297470	501750	458060	6	6	6	188	188	188	45158	0	67475	194810000	20	P29466;Q5EG05	CASP1
0	63971	0	69979	0	81664	2	2	2	2	2	2	16097	48645	21485	814570	3	P29475	NOS1
0	159330	151310	128780	185340	117880	2	2	2	62	62	62	44505	0	29231	3966800	5	P29558;Q15434;Q6XE24	RBMS1;RBMS2;RBMS3
0	0	0	0	80163	0	3	3	3	73	73	73	48541	42017	21913	3371600	3	P29622	SERPINA4
0	795720	635820	767050	1491000	1132700	9	9	9	404	404	404	31554	0	60911	69449000	160	P29966	MARCKS
0	311230	425740	194210	400550	196750	4	2	2	12	64	64	42123	18664	25335	9029300	10	P29992	GNA11
0	0	166480	0	148690	236970	3	3	3	263	263	263	12712	0	52339	4128500	9	P30046;A6NHG4	DDT;DDTL
0	0	0	41605	51770	0	1	1	1	298	298	298	96981	0	92843	586750	1	P30047	GCHFR
0	0	120270	1496800	2272700	5513000	2	2	2	137	137	137	1749	0	43541	59100000	34	P30049	ATP5D
0	1380100	1195500	186960	532720	182040	4	4	4	23	23	23	22222	0	44206	11752000	8	P30085	CMPK1
0	0	0	0	0	0	1	1	1	14	14	14	2204	0	31874	1240300	3	P30405	PPIF
0	0	0	0	0	0	1	1	1	26	26	26	56806	92227	19671	1093000	1	P30419	NMT1
0	0	0	0	0	0	11	6	0	37	208	0	41054	0	14507	0	0	P30453;P16190;P30457;P30450;P18462	HLA-A
0	0	0	0	0	0	11	1	0	378	47	0	4089	0	29186	0	0	P30459;P10314;P16189;P30512;P30456	HLA-A
0	0	0	0	0	0	12	1	0	38	38	0	40885	0	41312	0	0	P30508;Q29960;P30510;Q07000;P04222;P30501	HLA-C
0	0	0	93575	0	140240	2	2	2	55	55	55	50097	0	31746	3291700	10	P30520	ADSS
0	237520	0	248260	227300	156990	3	3	3	126	126	126	41465	0	43781	5954500	11	P30533	LRPAP1
0	0	0	0	0	171580	2	2	2	83	83	83	54889	28839	23846	2141400	3	P30566	ADSL
0	0	0	0	0	0	2	2	2	75	75	75	43568	0	40621	762300	5	P30679	GNA15
0	140110	265380	228880	135160	325900	6	6	6	186	186	186	57206	0	7389	4357500	8	P30837	ALDH1B1
0	19254	0	1580400	723030	4089700	18	18	17	453	453	426	50394	0	32331	624780000	171	P30838;P48448;P43353	ALDH3A1
0	0	0	137560	132800	93587	3	3	3	36	36	36	1339	0	62653	4574500	5	P30876	POLR2B
0	21037	28599	39864	4479200	0	23	23	23	207	207	207	16494	0	49766	32669000	49	P31327	CPS1
0	39471	0	9686700	79176	17205000	5	5	5	189	189	189	4516	0	27126	93595000	32	P31415	CASQ1
0	0	0	57356	25445	0	1	1	1	71	71	71	21641	91593	19498	1029900	2	P31431	SDC4
0	336630	252730	0	196380	112940	4	4	4	154	154	154	44868	0	49891	4045900	6	P31689	DNAJA1
0	1259200	885660	2826600	3640400	5156200	8	7	7	495	439	439	21892	0	10942	163990000	67	P32119	PRDX2
0	0	114630	0	0	0	2	2	2	253	253	253	16185	0	29743	304010	3	P32320	CDA
0	368250	112060	0	0	154550	8	8	7	14	14	12	6793	0	96676	14477000	12	P32455;Q9H0R5	GBP1
0	63314	0	177210	156850	137890	6	5	5	115	95	95	67208	0	30092	10077000	16	P32456	GBP2
0	0	0	47491	81632	0	4	4	2	123	123	68	60959	0	8473	1819400	8	P33240	CSTF2
0	0	50714	123410	150030	146670	3	3	3	194	194	194	26563	0	6355	3885400	17	P33316	DUT
0	190100	139050	123830	0	107280	2	2	2	14	14	14	17159	0	28856	944550	3	P33527;O15438	ABCC1;ABCC3
0	0	0	0	56937	0	3	3	3	56	56	56	82285	0	48248	3304900	5	P33992	MCM5
0	0	68334	87343	89140	61717	5	5	5	7	7	7	81307	0	59875	4029800	6	P33993	MCM7
0	57737	0	43862	105550	83658	1	1	1	7	7	7	2216	90586	19112	1955400	8	P34741	SDC2
0	0	0	199240	393710	245320	5	4	4	164	135	135	53082	0	12335	9394100	18	P34896	SHMT1
0	0	0	0	95089	0	1	1	1	33	33	33	48666	0	33955	359650	2	P34910	EVI2B
0	0	0	0	0	70667	2	2	2	76	76	76	62615	0	42078	3809200	4	P34913	EPHX2
0	0	0	0	0	0	2	2	2	73	73	73	46655	0	32371	769150	4	P34949	MPI
0	101630	77874	0	70310	58205	3	3	3	72	72	72	6168	0	35797	2484300	4	P35052	GPC1
0	589910	0	0	143570	164490	1	1	1	10	10	10	15046	48343	21306	4532300	12	P35080	PFN2
0	0	0	0	0	1765800	2	2	2	47	47	47	69689	77459	27757	28901000	5	P35240	NF2
0	282860	224080	261620	238030	257740	10	3	3	197	7	7	68563	0	43893	6354600	7	P35241	RDX
0	0	118300	0	285240	210890	2	2	2	223	223	223	13569	35587	2304	3797900	5	P35244	RPA3
0	317090	701380	0	0	0	4	1	1	792	181	181	79653	0	59724	4503000	10	P35326	SPRR2A
0	71146	0	942260	375630	651280	8	6	6	112	85	85	10587	0	1057	15286000	14	P35443;P49746	THBS4
0	0	0	0	0	0	7	3	3	26	13	13	31477	18525	24903	3866700	5	P35556	FBN2
0	67640	0	155440	256480	158600	4	2	2	86	59	59	53425	0	38665	5445100	10	P35637	FUS
0	474410	345770	474870	443440	458970	2	2	2	302	302	302	11776	0	44772	7293100	8	P35754	GLRX
0	0	109010	55014	164600	85785	2	2	2	181	181	181	20455	0	57506	1906700	4	P36405	ARL3
0	185860	214960	99346	165760	117340	3	3	2	159	159	119	26145	0	44074	4547700	7	P36543	ATP6V1E1
0	222890	0	114400	92509	0	3	3	3	73	73	73	50151	0	41165	3139400	3	P36551	CPOX
0	0	18701	0	18654	0	1	1	1	29	29	29	53254	41929	21727	665410	2	P37198	NUP62
0	0	39238	115490	57721	0	3	3	3	94	94	94	48115	0	38223	1785000	6	P37268	FDFT1
0	0	0	0	105240	0	2	2	2	257	257	257	1446	0	37813	1779200	4	P37840	SNCA
0	271010	263290	353790	745790	214990	8	7	7	287	248	248	46871	0	14394	24395000	20	P38919	EIF4A3
0	0	0	567840	1494400	744830	7	7	7	61	61	61	14172	0	97999	18044000	21	P39059	COL15A1
0	251120	271100	1482200	3866400	1014700	9	9	9	91	91	91	17819	0	25492	49664000	43	P39060	COL18A1
0	0	0	0	69869	0	3	3	3	126	126	126	42592	0	38857	2206200	6	P39748	FEN1
0	174090	0	576890	0	629320	5	5	5	149	149	149	52823	0	65536	5065800	11	P40123	CAP2
0	0	0	95495	0	45937	4	3	3	215	174	174	37194	0	17424	12020000	13	P40199	CEACAM6
0	0	0	160520	153570	68534	4	4	4	104	104	104	6189	0	74927	5840500	11	P40222	TXLNA
0	90724	231240	0	94307	71080	2	2	2	136	136	136	28936	0	29563	4070100	2	P40306	PSMB10
0	0	240220	270220	125830	251250	12	12	12	321	321	321	41481	0	23486	75206000	35	P40394	ADH7
0	234660	0	45793	105370	0	2	2	2	182	182	182	20417	0	3407	1532700	2	P40616	ARL1
0	0	0	0	0	42871	2	2	2	117	117	117	32806	99105	1864	840240	2	P40855	PEX19
0	0	0	30827	63632	0	1	1	1	21	21	21	64706	91473	19441	1011500	4	P41214	EIF2D
0	0	0	392480	2318200	34056	6	6	6	204	204	204	45836	0	10683	11209000	19	P41218	MNDA
0	0	0	421460	213960	89027	7	4	4	157	96	96	5365	0	53847	2326100	5	P41219	PRPH
0	187760	203030	0	293380	102330	4	4	4	136	136	136	50704	0	7681	5309500	16	P41240	CSK
0	0	0	362340	0	235870	3	3	3	478	478	478	12732	0	83057	9775900	21	P41567;O60739	EIF1;EIF1B
0	0	0	43297	53842	32282	8	2	2	164	43	43	75491	0	33996	1799100	7	P42166	TMPO
0	0	275270	641250	933940	630610	10	10	4	372	372	187	5067	0	45491	21572000	47	P42167	TMPO
0	0	0	92615	92676	78134	4	4	4	47	47	47	1178	0	48288	3721400	10	P42285	SKIV2L2
0	0	0	135210	192110	162540	4	2	2	186	136	136	36853	0	36496	3193600	5	P42330;P17516	AKR1C3
0	68982	62570	109730	270260	117150	7	7	7	124	124	124	98655	0	92564	5224800	12	P42566	EPS15
0	215990	107800	106460	80499	84766	4	4	4	217	217	217	31608	0	77823	3986000	5	P42574	CASP3
0	0	0	0	0	0	3	3	3	14	14	14	3476	0	30472	384030	3	P42858	HTT
0	0	0	44609	35142	0	1	1	1	51	51	51	55722	19062	26703	912890	3	P43007	SLC1A4
0	161080	177580	291160	473040	209450	5	5	5	102	102	102	71607	0	53697	6685200	12	P43121	MCAM
0	115490	0	0	70284	85802	3	3	3	32	32	32	10474	77821	28013	1410600	3	P43246	MSH2
0	0	0	0	22517	21534	1	1	1	27	27	27	69068	91354	19401	829850	1	P43652	AFM
0	283190	0	0	299930	190240	4	4	4	196	196	196	47366	0	53931	8030600	7	P43686	PSMC4
0	0	0	129870	121210	112620	3	3	3	175	175	175	3539	0	43444	3345700	3	P43897	TSFM
0	0	0	57648000	255900	57578000	7	7	6	275	275	242	31824	0	61127	286080000	41	P45378	TNNT3
0	0	0	381830	259450	374060	3	3	3	93	93	93	47485	0	46451	5957600	15	P45954	ACADSB
0	0	0	504850	0	298710	3	3	3	35	35	35	13731	0	47171	2176500	7	P46020	PHKA1
0	112260	163510	0	165660	102120	3	3	3	61	61	61	63541	0	44748	5462600	15	P46060	RANGAP1
0	0	0	55318	81557	0	3	3	3	55	55	55	89301	0	37638	2095000	4	P46087	NOP2
0	229690	138690	0	46201	84716	3	3	3	125	125	125	3383	0	36903	3636200	6	P46108	CRK
0	0	119270	46521	127250	92432	3	3	3	182	182	182	33777	0	80326	4821100	10	P46109	CRKL
0	0	0	0	33802	29072	2	2	2	27	27	27	11941	0	3166	1368400	5	P46379	BAG6
0	0	182850	699570	1027200	641160	3	3	3	23	23	23	18898	0	67985	31665000	26	P46783;Q9NQ39	RPS10
0	529060	366810	174690	2645200	1054600	26	26	25	196	196	192	27063	0	8296	33409000	74	P46821	MAP1B
0	232690	202600	90066	151710	144190	2	2	2	10	10	10	32668	0	35301	3127300	6	P46926;Q8TDQ7	GNPDA1;GNPDA2
0	108970	0	0	97445	115710	5	5	5	183	183	183	54461	0	56851	4013400	7	P46937	YAP1
0	0	0	0	0	0	1	1	1	29	29	29	85238	35373	22625	552760	3	P47712	PLA2G4A
0	283870	246810	351810	801580	568500	17	17	17	259	259	259	87798	0	37178	33459000	45	P47897	QARS
0	0	0	4426000	796170	4747200	4	4	4	142	142	142	29668	0	6604	59994000	17	P47985;P0C7P4	UQCRFS1;UQCRFS1P1
0	208780	146160	92431	72491	100460	3	3	3	52	52	52	64149	0	36104	2957400	12	P48163	ME1
0	116060	0	0	0	0	1	1	1	34	34	34	46224	28818	2381	622880	2	P48426	PIP4K2A
0	52513	130210	97113	234560	113460	5	5	5	96	96	96	72765	0	62679	6385500	14	P48506	GCLC
0	181850	255920	245910	209500	529240	3	3	3	142	142	142	30727	0	40698	6447100	6	P48507	GCLM
0	11531	26150	44887	0	0	10	5	5	279	159	159	44853	0	22566	16250000	31	P48594	SERPINB4
0	0	0	0	38843	18552	2	2	2	55	55	55	55527	0	36128	697190	3	P48651	PTDSS1
0	242330	0	641010	294040	543020	7	7	7	57	57	57	17744	0	96434	6693800	15	P48681	NES
0	0	695010	257020	237390	696570	7	7	7	291	291	291	38914	0	12022	17546000	22	P48729;Q8N752	CSNK1A1;CSNK1A1L
0	15291	0	43858000	64775	25873000	6	6	6	363	363	363	21338	0	32331	234990000	49	P48788	TNNI2
0	0	200590	63356	307260	52426	4	4	4	111	111	111	91868	0	69631	2629100	10	P48960;Q9UHX3	CD97
0	180290	0	0	350910	155940	2	2	2	52	52	52	64505	0	33773	4358000	6	P49023	PXN
0	0	0	0	110020	91943	5	5	5	91	91	91	85237	0	99109	4466700	16	P49321	NASP
0	0	0	0	0	0	2	2	2	69	69	69	44408	0	34994	2317500	10	P49354	FNTA
0	0	0	0	0	0	3	3	3	103	103	103	43998	11592	27608	436880	3	P49441	INPP1
0	230690	0	256010	235600	260270	4	4	4	163	163	163	41731	0	59639	8304100	8	P49585;Q9Y5K3	PCYT1A;PCYT1B
0	125700	99923	0	0	55092	2	2	2	44	44	44	85472	0	355	2165900	9	P49589	CARS
0	0	0	86884	99839	81182	2	2	2	66	66	66	4983	0	48272	1892700	4	P49593	PPM1F
0	669790	836770	374810	525160	471570	4	4	4	239	239	239	22949	0	1204	14823000	17	P49720	PSMB3
0	0	0	0	0	0	1	1	1	14	14	14	10189	48409	21338	844050	1	P49736	MCM2
0	0	0	43266	73838	116420	11	11	6	206	206	124	8286	0	10194	16594000	26	P49747	COMP
0	0	0	56720	56996	44618	3	3	3	24	24	24	24164	0	3557	1487800	4	P49750	YLPM1
0	2048300	1075800	470450	1357800	509580	4	4	4	224	224	224	24976	0	14552	27800000	26	P49755	TMED10
0	0	0	0	32492	24207	2	2	2	6	6	6	70803	0	37227	642180	2	P49757	NUMB
0	0	0	0	0	0	2	2	2	6	6	6	52667	0	10509	484510	3	P49768;P49810	PSEN1;PSEN2
0	0	0	49161	0	0	4	4	4	42	42	42	15394	0	50151	1544500	5	P49790	NUP153
0	0	0	0	0	0	1	1	1	14	14	14	11291	99232	18676	400020	1	P49916	LIG3
0	0	0	0	175710	0	6	6	6	109	109	109	80592	0	72937	5328600	11	P49959	MRE11A
0	0	0	131040	309970	0	2	2	2	87	87	87	48455	0	56074	2722800	6	P50440	GATM
0	0	0	0	195910	0	6	5	5	21	184	184	42403	0	67447	4314700	13	P50453	SERPINB9
0	0	0	3783000	276460	3842900	4	4	4	335	335	335	20969	0	24816	37360000	19	P50461	CSRP3
[truncated: 1,075 more rows]
