# Supplementary material for: Introducing a new type of alternative laryngeal mucosa model
Source: PLoS One. 2023 Jun 30;18(6):e0287634. doi: 10.1371/journal.pone.0287634 (PMC10313048; doi:10.1371/journal.pone.0287634)
Supplement: S3 Table — 1643 unique proteins were identified, log2 transformed data. (XLSX) [file pone.0287634.s003.xlsx]

## Sheet: Supplemental Data Table S3
Supplemental Data Table S3. Total proteome list of identified proteins in VF and CC samples (1643 unique proteins, log2 transformed data)
LFQ intensity of samples						N: Peptides	N: Razor + unique peptides	N: Unique peptides	T: Protein IDs	T: Protein names	Gene name
CC 1	CC 2	CC 3	VF 1	VF 2	VF 3
26.9694	27.05	26.8863	27.7462	27.7275	26.9472	100	100	100	P12111	Collagen alpha-3(VI) chain	COL6A3
26.6352	26.8602	27.3646	26.5716	27.6317	26.2973	46	46	40	P08670;P14136;Q16352	Vimentin	VIM
26.3336	26.4382	26.5482	24.1821	24.598	24.9763	138	138	138	P15924	Desmoplakin	DSP
26.301	26.5646	26.5503	26.3315	27.2751	26.4168	24	24	24	P07355;A6NMY6	Annexin A2;Putative annexin A2-like protein	ANXA2;ANXA2P2
25.9339	26.4224	26.3819	25.6554	26.7424	25.8098	40	40	39	P02545	Prelamin-A/C;Lamin-A/C	LMNA
25.513	25.6834	25.0402	22.4348	21.5304	22.8243	15	12	12	P31947	14-3-3 protein sigma	SFN
25.3744	25.7001	25.6211	24.422	24.4987	25.1628	26	26	26	P14618;P30613	Pyruvate kinase PKM	PKM
25.5203	26.0408	25.8745	25.4138	26.2197	25.407	93	92	78	P35579;REV__Q9UKV3	Myosin-9	MYH9
25.7472	26.1449	26.254	25.7592	25.6535	25.9286	183	183	177	Q15149	Plectin	PLEC
25.4097	25.8811	24.3807	25.6605	24.9956	25.8693	14	14	14	P04406	Glyceraldehyde-3-phosphate dehydrogenase	GAPDH
24.6432	24.435	24.4591	24.2402	24.6032	24.6827	27	27	18	P11142	Heat shock cognate 71 kDa protein	HSPA8
25.1596	25.6126	25.2813	19.3809	20.9409	18.6986	23	23	23	P15144	Aminopeptidase N	ANPEP
25.9183	25.5673	25.0723	25.0174	25.9092	26.1905	22	22	22	P04083	Annexin A1	ANXA1
24.4785	24.5358	24.7383	21.3954	21.469	21.8893	14	14	13	P30740;O75830	Leukocyte elastase inhibitor	SERPINB1
25.0598	24.9074	25.1586	17.6923	20.7304	17.0123	27	27	27	Q16787	Laminin subunit alpha-3	LAMA3
24.9684	25.0322	25.3508	26.0476	26.8631	26.5619	202	202	202	Q09666	Neuroblast differentiation-associated protein AHNAK	AHNAK
24.732	25.0928	24.8155	24.4284	23.7079	24.7507	21	21	20	P06733	Alpha-enolase	ENO1
24.1605	23.9239	24.2036	23.2646	23.0385	23.57	11	11	10	P00338;Q6ZMR3;P07864	L-lactate dehydrogenase A chain	LDHA
25.4979	25.319	25.7888	22.372	21.6249	23.7353	9	9	9	Q01469;A8MUU1	Fatty acid-binding protein, epidermal	FABP5
24.4015	24.2782	24.6347	23.6357	23.8087	24.1582	9	9	9	P62937;P0DN26;A0A0B4J2A2;A0A075B767;A0A075B759;Q9Y536;F5H284;P0DN37	Peptidyl-prolyl cis-trans isomerase A;Peptidyl-prolyl cis-trans isomerase A, N-terminally processed	PPIA
24.3966	24.7586	24.8389	20.8539	18.4513	22.3918	15	15	15	P36952	Serpin B5	SERPINB5
24.5295	24.3036	24.8784	26.2525	25.0277	26.4837	25	25	25	P25705	ATP synthase subunit alpha, mitochondrial	ATP5A1
24.3211	24.0838	24.3654	23.7956	22.6574	23.755	11	11	11	P45880	Voltage-dependent anion-selective channel protein 2	VDAC2
23.9825	24.8025	24.1724	23.4852	23.6292	24.439	18	18	18	P00558;P07205	Phosphoglycerate kinase 1	PGK1
23.8054	24.1804	23.9698	22.1676	22.9823	21.3437	52	52	52	Q99715	Collagen alpha-1(XII) chain	COL12A1
23.5121	24.2661	24.8794	16.2583	19.5849	15.5637	18	18	18	Q13753	Laminin subunit gamma-2	LAMC2
23.2992	23.7832	23.625	22.5623	22.9029	22.4734	7	7	7	P07737;CON__P02584	Profilin-1	PFN1
23.9348	24.2372	24.2524	22.6338	22.6779	22.7865	13	13	10	Q06830	Peroxiredoxin-1	PRDX1
23.585	23.8476	23.4886	23.9266	23.8731	23.7339	26	26	26	P10809	60 kDa heat shock protein, mitochondrial	HSPD1
22.8093	23.3797	22.7392	22.8685	24.9047	23.0954	9	9	9	P07585	Decorin	DCN
23.7805	23.7146	22.8993	23.8059	24.9586	23.6458	14	14	14	P08758	Annexin A5	ANXA5
23.7	24.5188	24.2539	16.2799	19.8832	15.1535	17	17	17	Q13751	Laminin subunit beta-3	LAMB3
23.9626	24.1963	21.4628	25.1148	25.4006	24.6473	21	21	21	P12109	Collagen alpha-1(VI) chain	COL6A1
22.9887	23.612	22.803	22.6991	23.0202	23.9079	5	5	5	P10599	Thioredoxin	TXN
23.7667	24.1023	24.0696	23.5588	23.7882	23.7671	27	27	26	P13639	Elongation factor 2	EEF2
24.6951	25.1102	24.0588	24.0982	23.9989	24.8979	15	15	15	P60174	Triosephosphate isomerase	TPI1
23.9326	24.099	23.9821	24.9365	23.0779	24.6112	14	14	14	P21796	Voltage-dependent anion-selective channel protein 1	VDAC1
23.6806	24.4666	23.1724	22.5632	22.4929	22.9223	11	11	11	P37802;Q9UI15	Transgelin-2	TAGLN2
24.1834	24.1951	24.2917	23.7844	24.9764	23.7284	25	24	24	P11021	78 kDa glucose-regulated protein	HSPA5
23.8803	23.6854	23.8693	21.7841	22.8493	21.6745	8	8	8	P23284	Peptidyl-prolyl cis-trans isomerase B	PPIB
24.4192	24.8623	24.5446	23.4887	22.9835	24.0242	14	14	14	P09211	Glutathione S-transferase P	GSTP1
23.4026	23.18	22.8838	20.7115	21.4103	20.6631	9	9	9	P05556	Integrin beta-1	ITGB1
24.2831	24.2526	23.6681	22.3963	22.4911	23.2038	31	31	28	P14923	Junction plakoglobin	JUP
23.264	24.2411	23.5874	23.9766	23.4996	22.9244	6	6	6	P09382	Galectin-1	LGALS1
24.1778	23.8598	24.4971	20.8029	21.7544	21.4236	7	7	7	P47929	Galectin-7	LGALS7
23.3009	23.8196	23.5725	17.8707	14.9885	22.3068	25	25	25	P07476	Involucrin	IVL
21.9264	22.331	24.1586	19.1559	15.5662	21.8166	23	23	23	Q9UBC9	Small proline-rich protein 3	SPRR3
24.2046	25.2664	25.163	24.375	25.2951	24.2455	80	73	73	P21333	Filamin-A	FLNA
23.4166	23.6874	24.2577	20.9983	24.9001	21.5441	44	44	44	P24821	Tenascin	TNC
23.6483	23.5322	23.6237	22.6033	23.3736	22.5786	85	85	85	Q14204	Cytoplasmic dynein 1 heavy chain 1	DYNC1H1
22.7699	22.9154	22.9408	19.1165	20.6644	19.2663	9	9	9	Q08380	Galectin-3-binding protein	LGALS3BP
22.5047	22.2998	22.3021	21.0479	21.7936	21.8829	20	20	20	Q14134	Tripartite motif-containing protein 29	TRIM29
24.1368	25.6379	24.2355	26.2016	27.2966	25.9976	23	12	12	P63261;P60709;Q6S8J3;A5A3E0;Q9BYX7;P0CG38;P0CG39	Actin, cytoplasmic 2;Actin, cytoplasmic 2, N-terminally processed;Actin, cytoplasmic 1;Actin, cytoplasmic 1, N-terminally processed	ACTG1;ACTB
23.7709	23.8037	23.8846	23.4466	23.431	23.8336	22	22	22	P06396;CON__Q3SX14	Gelsolin	GSN
24.2672	23.3801	23.1234	25.4695	25.4497	24.5705	17	17	17	P12110	Collagen alpha-2(VI) chain	COL6A2
23.6145	23.7257	23.5157	23.2598	24.1973	23.0638	43	43	34	Q00610	Clathrin heavy chain 1	CLTC
23.6568	24.3159	24.7121	26.7826	25.1455	26.6726	23	23	23	P06576	ATP synthase subunit beta, mitochondrial	ATP5B
23.166	23.0004	22.0527	24.0984	25.1169	23.6824	10	10	10	P21810	Biglycan	BGN
23.0815	23.7359	24.2626	21.8255	21.3662	22.1916	17	17	14	P62258	14-3-3 protein epsilon	YWHAE
23.6995	23.5124	23.2408	22.8037	23.0782	22.7929	39	33	26	O43707	Alpha-actinin-4	ACTN4
23.3431	24.6592	25.541	25.7488	24.8352	25.0343	13	13	13	P04792	Heat shock protein beta-1	HSPB1
23.7392	23.6352	22.1481	24.4786	24.3174	24.1975	27	27	27	P08133	Annexin A6	ANXA6
22.8241	23.4047	23.4347	22.1828	22.886	21.6417	31	15	15	P12814	Alpha-actinin-1	ACTN1
23.5567	23.8965	23.9101	25.2872	23.4615	25.1456	15	15	15	P40926	Malate dehydrogenase, mitochondrial	MDH2
23.5619	23.4782	23.9427	21.4038	21.4942	22.6243	35	35	35	Q13835	Plakophilin-1	PKP1
22.1412	21.38	20.1427	22.9777	23.0161	22.981	14	14	8	P68104;Q5VTE0	Elongation factor 1-alpha 1;Putative elongation factor 1-alpha-like 3	EEF1A1;EEF1A1P5
23.8025	23.3058	23.2383	21.9391	22.3	22.4336	68	68	68	O60437	Periplakin	PPL
24.4031	24.7361	24.5127	22.4403	23.1922	23.4024	14	11	11	P63104	14-3-3 protein zeta/delta	YWHAZ
23.4968	23.3261	23.8333	23.7675	23.4108	23.6971	24	24	24	P38646	Stress-70 protein, mitochondrial	HSPA9
23.2332	21.2025	21.9674	21.5779	20.0921	21.098	6	6	6	P02794	Ferritin heavy chain;Ferritin heavy chain, N-terminally processed	FTH1
22.1695	22.7708	21.3665	22.3448	22.9361	22.3706	14	14	14	P23396	40S ribosomal protein S3	RPS3
23.0929	23.5846	23.1817	14.3122	17.3798	14.658	5	5	5	P78539	Sushi repeat-containing protein SRPX	SRPX
23.1748	23.5111	22.6495	25.6241	23.9616	25.221	27	27	27	P40939	Trifunctional enzyme subunit alpha, mitochondrial;Long-chain enoyl-CoA hydratase;Long chain 3-hydroxyacyl-CoA dehydrogenase	HADHA
22.6612	22.58	22.7672	20.4811	21.1315	19.6548	11	11	11	Q9Y6N5	Sulfide:quinone oxidoreductase, mitochondrial	SQRDL
23.3192	21.8168	22.4359	23.4444	23.1792	23.3138	15	15	15	P07339	Cathepsin D;Cathepsin D light chain;Cathepsin D heavy chain	CTSD
23.5644	23.6595	23.5397	22.3211	23.0645	22.4141	72	66	66	O75369	Filamin-B	FLNB
22.9873	23.6312	23.4284	20.8178	23.1474	21.3734	21	19	15	P05783;CON__H-INV:HIT000015463	Keratin, type I cytoskeletal 18	KRT18
23.2909	23.3865	24.0512	23.5414	25.6564	23.2527	51	51	51	P02751	Fibronectin;Anastellin;Ugl-Y1;Ugl-Y2;Ugl-Y3	FN1
22.8644	23.4957	21.6603	19.5971	19.0554	19.978	16	16	16	Q16658	Fascin	FSCN1
22.6844	22.6972	22.5883	20.2927	21.2166	20.1263	5	5	4	P20340;Q9NRW1;Q14964	Ras-related protein Rab-6A	RAB6A
22.9284	23.7967	23.6509	22.881	23.412	23.2108	40	40	40	P18206	Vinculin	VCL
22.9593	22.7632	23.0353	22.7688	23.5358	22.8254	16	16	16	P00367;P49448	Glutamate dehydrogenase 1, mitochondrial;Glutamate dehydrogenase 2, mitochondrial	GLUD1;GLUD2
23.5477	23.4473	22.4472	22.8753	24.0476	22.7232	25	25	25	P30101	Protein disulfide-isomerase A3	PDIA3
22.6353	22.7894	22.5771	20.4938	21.1629	21.0628	4	4	4	P62826	GTP-binding nuclear protein Ran	RAN
23.2441	23.1762	23.1289	22.2721	24.1841	22.6279	16	16	16	Q15582	Transforming growth factor-beta-induced protein ig-h3	TGFBI
22.3552	22.7831	22.1234	22.0238	22.8388	21.7284	27	27	27	Q14764	Major vault protein	MVP
21.8656	23.7206	22.7441	22.8189	23.0542	22.6831	27	25	12	P08238;Q58FF7	Heat shock protein HSP 90-beta	HSP90AB1
22.5085	22.6943	22.5758	21.8796	22.465	21.8162	6	4	4	P60660	Myosin light polypeptide 6	MYL6
22.3825	23.4638	23.7119	21.8849	22.5387	22.3093	23	13	13	P07900;Q14568;Q58FG0	Heat shock protein HSP 90-alpha	HSP90AA1
21.4559	22.0381	21.9361	15.8633	20.0506	18.277	15	15	13	P20591	Interferon-induced GTP-binding protein Mx1;Interferon-induced GTP-binding protein Mx1, N-terminally processed	MX1
22.253	22.8138	22.7784	NaN	15.7571	18.8646	2	2	2	P18510	Interleukin-1 receptor antagonist protein	IL1RN
22.6777	22.2935	22.5965	22.8698	23.4545	22.8131	13	13	13	P22626	Heterogeneous nuclear ribonucleoproteins A2/B1	HNRNPA2B1
22.8253	23.1539	23.2701	24.5042	21.9865	24.4245	17	17	17	P00505	Aspartate aminotransferase, mitochondrial	GOT2
23.739	24.0654	23.7811	21.8986	22.7718	21.9682	4	4	4	P31949	Protein S100-A11;Protein S100-A11, N-terminally processed	S100A11
22.6516	23.683	23.7777	22.6131	23.521	22.9879	47	47	46	P46940;Q86VI3	Ras GTPase-activating-like protein IQGAP1	IQGAP1
22.5831	NaN	22.6469	21.7665	21.5201	21.8867	5	2	2	P09104	Gamma-enolase	ENO2
22.8962	23.2967	23.4143	21.8685	22.1508	22.0709	26	26	19	P26038	Moesin	MSN
22.0979	22.6051	21.5205	22.2293	23.013	20.7085	7	7	7	P07858	Cathepsin B;Cathepsin B light chain;Cathepsin B heavy chain	CTSB
23.0617	24.8365	20.5109	24.1996	23.6781	23.5484	7	7	7	P05109	Protein S100-A8;Protein S100-A8, N-terminally processed	S100A8
23.0622	23.772	23.9943	22.8299	24.5198	23.1408	32	32	30	P14625;Q58FF3	Endoplasmin	HSP90B1
22.9952	23.5888	23.5456	22.9869	23.4821	23.1334	32	32	32	P55072	Transitional endoplasmic reticulum ATPase	VCP
22.4953	23.3584	23.1445	21.9817	22.8993	21.2617	17	17	17	P21980;P49221	Protein-glutamine gamma-glutamyltransferase 2	TGM2
21.8689	21.8703	21.1742	21.8027	21.4802	21.3477	15	15	15	O75083	WD repeat-containing protein 1	WDR1
21.9168	21.5676	21.6897	19.3616	20.5154	19.8099	14	14	14	Q96TA1	Niban-like protein 1	FAM129B
22.9122	22.601	22.3428	21.1995	21.7793	20.859	14	14	14	P12429	Annexin A3	ANXA3
22.3246	22.4142	21.4664	21.7551	21.096	21.4528	8	8	8	P47756	F-actin-capping protein subunit beta	CAPZB
22.731	22.4061	22.3187	20.6482	21.9861	21.3568	12	12	12	P61158;Q9P1U1	Actin-related protein 3	ACTR3
22.1051	23.7537	22.8125	23.1797	23.8776	21.8504	16	16	16	P07237	Protein disulfide-isomerase	P4HB
22.3834	22.8373	22.6475	20.9171	21.8527	20.5247	17	17	17	Q07065	Cytoskeleton-associated protein 4	CKAP4
21.9777	22.704	22.5773	21.4612	22.7969	21.1961	9	9	9	Q15084	Protein disulfide-isomerase A6	PDIA6
21.6147	21.6141	21.759	21.6998	22.35	21.9199	9	9	9	P18124	60S ribosomal protein L7	RPL7
22.2456	24.2379	23.0562	16.7999	19.0923	NaN	7	7	7	Q08431	Lactadherin;Lactadherin short form;Medin	MFGE8
21.8811	21.4443	21.8163	21.8962	21.784	21.742	14	14	14	P20073	Annexin A7	ANXA7
22.3161	22.3661	20.5185	19.3383	19.9851	NaN	4	4	4	Q9H299	SH3 domain-binding glutamic acid-rich-like protein 3	SH3BGRL3
23.3314	23.8188	24.2383	24.0518	23.5978	24.2646	7	7	7	P62979;P62987;P0CG47;P0CG48	Ubiquitin-40S ribosomal protein S27a;Ubiquitin;40S ribosomal protein S27a;Ubiquitin-60S ribosomal protein L40;Ubiquitin;60S ribosomal protein L40;Polyubiquitin-B;Ubiquitin;Polyubiquitin-C;Ubiquitin	RPS27A;UBA52;UBB;UBC
21.3254	21.3688	21.5631	21.0554	20.4648	21.408	4	4	4	P63241;Q9GZV4;Q6IS14	Eukaryotic translation initiation factor 5A-1;Eukaryotic translation initiation factor 5A-2;Eukaryotic translation initiation factor 5A-1-like	EIF5A;EIF5A2;EIF5AL1
22.688	23.4811	22.6998	18.9168	19.8794	17.0436	7	7	7	P07093	Glia-derived nexin	SERPINE2
22.2756	22.2823	22.8076	20.1682	21.2053	19.8609	12	12	12	P23229	Integrin alpha-6;Integrin alpha-6 heavy chain;Integrin alpha-6 light chain;Processed integrin alpha-6	ITGA6
22.3273	22.8658	22.9849	21.551	22.0539	21.2796	21	21	21	P50990	T-complex protein 1 subunit theta	CCT8
22.1448	22.2665	22.7313	20.5083	21.2076	20.699	7	7	7	Q01518	Adenylyl cyclase-associated protein 1	CAP1
21.8302	21.8333	22.3126	19.2739	20.5101	19.0329	17	17	17	P16144	Integrin beta-4	ITGB4
22.672	23.0307	23.0049	22.9303	22.516	22.5986	12	12	12	P35232	Prohibitin	PHB
21.4933	21.6	21.333	20.8361	21.3046	21.0212	7	7	7	P62269	40S ribosomal protein S18	RPS18
21.175	22.0086	21.7963	19.7235	20.3113	17.4989	7	7	7	Q8IUX7	Adipocyte enhancer-binding protein 1	AEBP1
22.2549	20.7479	20.9554	16.6902	NaN	19.0051	10	10	10	P05120	Plasminogen activator inhibitor 2	SERPINB2
22.658	22.6532	23.0389	19.0847	20.5971	19.0682	10	10	7	P36955	Pigment epithelium-derived factor	SERPINF1
21.7663	22.2316	22.0334	20.9039	20.9133	21.0012	10	10	10	P37837	Transaldolase	TALDO1
21.9686	23.0487	22.5529	21.825	22.6028	21.8572	12	12	12	P36578	60S ribosomal protein L4	RPL4
22.2379	23.0671	22.398	22.2141	22.5105	22.5943	26	26	26	P22314	Ubiquitin-like modifier-activating enzyme 1	UBA1
21.5254	20.2348	20.9799	20.1756	20.314	21.6771	2	2	2	P07108	Acyl-CoA-binding protein	DBI
22.235	22.3864	22.177	19.3101	20.368	19.6473	2	2	2	P60981	Destrin	DSTN
23.0863	23.0022	23.0085	22.1925	23.3882	22.2566	10	10	10	P27797	Calreticulin	CALR
21.7821	21.9268	22.223	22.4345	22.9533	22.3466	11	11	11	P05388;Q8NHW5	60S acidic ribosomal protein P0;60S acidic ribosomal protein P0-like	RPLP0;RPLP0P6
21.6625	22.0409	21.6964	22.9264	23.5478	22.832	7	7	7	P05387	60S acidic ribosomal protein P2	RPLP2
22.4062	22.5567	22.7637	21.6108	21.7529	21.6537	9	1	1	P17066;P48741	Heat shock 70 kDa protein 6;Putative heat shock 70 kDa protein 7	HSPA6;HSPA7
22.1291	22.2217	22.2566	20.7312	21.5124	20.1239	4	4	4	P61313	60S ribosomal protein L15	RPL15
21.829	22.5745	22.2822	22.3695	23.302	22.8593	58	58	53	Q9Y490	Talin-1	TLN1
22.2286	22.7682	23.042	21.341	22.4694	20.8916	22	7	7	P02452;CON__Q862S4	Collagen alpha-1(I) chain	COL1A1
21.4496	20.4035	21.6559	18.4502	17.9562	19.8146	3	3	3	Q96FQ6	Protein S100-A16	S100A16
22.0055	21.2473	20.7818	22.846	23.3087	22.8515	6	6	6	P06748	Nucleophosmin	NPM1
22.5866	22.4025	22.3432	20.5511	20.2111	21.9247	57	57	56	Q92817	Envoplakin	EVPL
21.4934	21.7237	22.1552	20.7988	21.2206	20.024	2	2	2	P62854;Q5JNZ5	40S ribosomal protein S26;Putative 40S ribosomal protein S26-like 1	RPS26;RPS26P11
21.2437	21.9747	21.4352	22.3724	21.926	22.9907	10	9	9	P07195	L-lactate dehydrogenase B chain	LDHB
21.2763	22.5513	19.593	20.9606	21.6572	21.2137	10	10	10	P26641	Elongation factor 1-gamma	EEF1G
21.8821	22.3385	22.3153	20.9834	21.2639	20.4604	11	4	4	P05141;Q9H0C2	ADP/ATP translocase 2;ADP/ATP translocase 2, N-terminally processed	SLC25A5
21.9528	21.4104	21.8737	23.1169	21.5858	23.1283	5	5	5	O75947	ATP synthase subunit d, mitochondrial	ATP5H
22.0041	22.4452	19.1288	23.1239	24.4111	23.0004	46	46	46	P98160	Basement membrane-specific heparan sulfate proteoglycan core protein;Endorepellin;LG3 peptide	HSPG2
21.6143	22.1175	22.28	20.7752	21.6044	20.9897	17	17	17	P49368	T-complex protein 1 subunit gamma	CCT3
22.2478	21.7462	21.6887	20.3154	19.7016	20.3289	17	17	17	P22735	Protein-glutamine gamma-glutamyltransferase K	TGM1
22.0883	22.5414	22.7952	20.1803	19.931	20.1618	11	11	11	O60664	Perilipin-3	PLIN3
21.9986	22.5952	23.0277	22.2017	23.279	22.0288	15	15	15	P09525	Annexin A4	ANXA4
22.5961	21.7738	22.5715	26.6291	21.9627	26.311	23	23	15	P06753	Tropomyosin alpha-3 chain	TPM3
22.1646	22.211	22.5627	23.1707	24.1711	22.5648	12	12	12	Q6NZI2	Polymerase I and transcript release factor	PTRF
21.9309	22.3532	22.5403	20.5112	21.2288	21.0964	11	8	6	P31946	14-3-3 protein beta/alpha;14-3-3 protein beta/alpha, N-terminally processed	YWHAB
22.5615	22.4123	22.3272	18.484	19.9265	19.9989	44	44	44	P49327	Fatty acid synthase;[Acyl-carrier-protein] S-acetyltransferase;[Acyl-carrier-protein] S-malonyltransferase;3-oxoacyl-[acyl-carrier-protein] synthase;3-oxoacyl-[acyl-carrier-protein] reductase;3-hydroxyacyl-[acyl-carrier-protein] dehydratase;Enoyl-[acyl-carrier-protein] reductase;Oleoyl-[acyl-carrier-protein] hydrolase	FASN
21.0651	21.6506	21.7636	21.2435	21.4259	21.3575	17	17	12	P50395	Rab GDP dissociation inhibitor beta	GDI2
21.9888	21.896	21.113	18.9073	20.5506	19.3716	13	13	13	P08195	4F2 cell-surface antigen heavy chain	SLC3A2
21.7015	21.7913	22.0148	18.5316	19.9017	19.105	13	13	13	P19971	Thymidine phosphorylase	TYMP
21.8661	22.286	22.6423	21.2481	21.8496	21.8521	14	14	14	P29401	Transketolase	TKT
22.47	22.8344	22.7588	20.4851	20.9927	20.8324	21	21	21	Q8WUM4	Programmed cell death 6-interacting protein	PDCD6IP
21.6831	22.0479	21.8641	19.7306	19.9772	20.1144	9	9	9	P60900	Proteasome subunit alpha type-6	PSMA6
22.2896	22.8247	21.744	21.323	22.3685	21.4271	8	8	8	P62241	40S ribosomal protein S8	RPS8
21.9293	20.4692	20.7453	17.3055	18.7445	17.3147	10	10	10	Q96HE7;Q86YB8	ERO1-like protein alpha	ERO1L
21.9109	22.4454	22.8596	21.6603	21.5909	21.1581	22	22	22	P11047	Laminin subunit gamma-1	LAMC1
22.4333	22.4591	21.0248	21.4521	22.0685	21.1998	5	5	5	P46781	40S ribosomal protein S9	RPS9
21.7489	22.4679	22.2573	21.062	22.6156	21.2099	19	19	19	P13667	Protein disulfide-isomerase A4	PDIA4
21.7381	21.1894	21.7937	22.5303	21.6853	22.2118	11	11	11	P36957	Dihydrolipoyllysine-residue succinyltransferase component of 2-oxoglutarate dehydrogenase complex, mitochondrial	DLST
22.1148	21.7501	20.7182	21.889	21.9101	22.1155	10	10	10	Q99623	Prohibitin-2	PHB2
23.0329	23.1456	23.4511	22.123	22.7166	22.13	19	19	19	P17987	T-complex protein 1 subunit alpha	TCP1
21.8193	21.5827	21.6176	19.0989	20.925	20.7788	4	4	3	P04632	Calpain small subunit 1	CAPNS1
22.6266	22.509	19.8871	22.5107	21.8689	22.4954	26	26	23	P19367;Q2TB90;P52790	Hexokinase-1	HK1
20.9893	21.0922	20.3327	27.414	22.3608	26.8321	93	93	84	Q14315	Filamin-C	FLNC
22.2678	22.0727	21.9025	21.721	22.4195	21.4847	7	7	7	P08865	40S ribosomal protein SA	RPSA
21.5784	20.6518	19.9449	21.2555	22.7529	21.7763	15	15	15	P04843	Dolichyl-diphosphooligosaccharide--protein glycosyltransferase subunit 1	RPN1
19.8452	22.4215	22.3881	18.2723	NaN	NaN	4	4	4	P50281	Matrix metalloproteinase-14	MMP14
16.1474	13.4148	14.9398	27.7041	17.2942	27.4176	214	214	214	P20929	Nebulin	NEB
22.2923	22.5412	22.4849	20.4724	21.3733	21.7506	25	25	25	P32926	Desmoglein-3	DSG3
22.2402	22.1321	22.283	21.2633	22.0182	21.5992	6	6	6	P15880	40S ribosomal protein S2	RPS2
22.9037	23.2536	23.6929	22.2575	22.8594	22.4228	18	18	18	P63244	Guanine nucleotide-binding protein subunit beta-2-like 1;Guanine nucleotide-binding protein subunit beta-2-like 1, N-terminally processed	GNB2L1
22.338	20.9711	21.4286	20.5364	20.5556	20.9001	6	6	6	P25789	Proteasome subunit alpha type-4	PSMA4
21.6598	21.4099	20.9432	19.8053	21.5868	19.9799	17	17	17	O15230	Laminin subunit alpha-5	LAMA5
20.7336	21.6968	21.0944	21.3759	21.1978	21.9227	8	8	6	P23528	Cofilin-1	CFL1
20.2522	21.5592	19.9778	22.3768	22.1611	23.6701	15	15	11	P06744;Q8N196	Glucose-6-phosphate isomerase	GPI
21.2084	NaN	21.182	19.7237	20.6557	19.9996	5	3	3	P84077;P61204	ADP-ribosylation factor 1;ADP-ribosylation factor 3	ARF1;ARF3
22.2698	22.4502	22.5029	21.2757	20.6558	20.5566	8	6	6	P0DP25;P0DP24;P0DP23
22.0236	22.2951	22.0323	21.9481	24.2487	24.382	19	19	19	P02787	Serotransferrin	TF
22.2467	22.2598	22.047	21.3825	21.4987	20.2005	10	10	10	P43490	Nicotinamide phosphoribosyltransferase	NAMPT
21.499	21.6867	20.9894	19.4372	19.623	20.3421	21	21	21	P55786;A6NEC2	Puromycin-sensitive aminopeptidase	NPEPPS
21.5238	21.3721	21.7127	20.6476	21.1531	21.208	23	23	23	P07384	Calpain-1 catalytic subunit	CAPN1
22.2517	22.1311	20.9947	23.6211	22.2823	23.7436	9	9	9	P48047	ATP synthase subunit O, mitochondrial	ATP5O
22.1944	25.1954	25.2635	25.7309	25.9653	25.4495	9	9	9	P62805	Histone H4	HIST1H4A
20.6343	20.9054	21.0298	20.3553	20.8936	20.3384	5	5	5	P62424	60S ribosomal protein L7a	RPL7A
21.0386	21.2435	21.1181	23.1129	20.9431	23.0667	6	6	6	P24539	ATP synthase F(0) complex subunit B1, mitochondrial	ATP5F1
21.7821	22.1626	22.5222	21.3002	22.1184	20.7662	12	12	9	P04899;P11488;P19087;P09471;A8MTJ3;P38405	Guanine nucleotide-binding protein G(i) subunit alpha-2	GNAI2
21.33	21.303	20.7509	24.1749	22.5237	24.4998	17	17	16	P31930	Cytochrome b-c1 complex subunit 1, mitochondrial	UQCRC1
21.2266	22.0279	22.2933	20.7149	21.3031	20.8773	15	15	15	P50991	T-complex protein 1 subunit delta	CCT4
22.0213	22.7849	21.5903	21.3259	22.2158	21.3521	11	11	11	P51149	Ras-related protein Rab-7a	RAB7A
21.1512	21.1787	21.4057	19.7648	20.2998	19.4246	9	9	5	P40227	T-complex protein 1 subunit zeta	CCT6A
21.0571	21.5763	21.0855	19.9468	19.6085	18.6664	19	19	13	P13797	Plastin-3	PLS3
21.1	22.0375	21.2638	20.1071	20.0004	20.6303	16	10	10	P15311	Ezrin	EZR
21.5527	21.9525	21.4291	23.307	23.1598	23.5359	26	23	12	P0DMV9;P0DMV8	Heat shock 70 kDa protein 1B;Heat shock 70 kDa protein 1A	HSPA1B;HSPA1A
19.9883	20.7435	19.7182	16.8454	17.3228	17.0348	5	5	5	O00154	Cytosolic acyl coenzyme A thioester hydrolase	ACOT7
21.5695	21.7446	21.733	19.2112	19.2591	20.1304	2	2	2	P25815	Protein S100-P	S100P
22.5414	21.7388	19.9284	20.5436	19.7124	16.5291	4	4	4	P04080	Cystatin-B	CSTB
21.7846	22.2984	21.5358	NaN	17.3632	17.8946	7	7	7	P08253	72 kDa type IV collagenase;PEX	MMP2
21.6621	21.512	21.7465	20.9722	21.1488	20.9158	6	6	6	P62753	40S ribosomal protein S6	RPS6
22.0565	22.1398	22.6471	22.6678	23.5088	23.0831	16	16	16	P61978	Heterogeneous nuclear ribonucleoprotein K	HNRNPK
22.2515	22.3727	22.3209	23.6371	22.9579	23.8297	17	17	17	P49411	Elongation factor Tu, mitochondrial	TUFM
21.9699	22.4003	19.8143	20.1716	20.9761	20.2853	20	15	15	P11216	Glycogen phosphorylase, brain form	PYGB
20.994	22.4391	22.1109	17.4369	NaN	19.0736	4	2	2	P35321	Cornifin-A	SPRR1A
20.6977	21.79	21.0286	20.9053	20.7965	20.5403	5	5	5	P25398	40S ribosomal protein S12	RPS12
21.9316	21.8262	22.0974	19.7244	20.0152	20.6763	63	63	63	Q8IVF2	Protein AHNAK2	AHNAK2
21.2721	21.4234	21.0574	19.2235	20.249	18.8483	6	4	4	Q13162	Peroxiredoxin-4	PRDX4
21.6838	21.8685	21.9111	24.7388	22.495	24.3015	25	25	25	P49748	Very long-chain specific acyl-CoA dehydrogenase, mitochondrial	ACADVL
20.3225	21.9528	21.902	25.0777	22.2351	24.3346	25	25	25	Q99798	Aconitate hydratase, mitochondrial	ACO2
20.9139	22.9345	21.9843	24.1582	24.6656	24.4898	100	100	100	Q13813	Spectrin alpha chain, non-erythrocytic 1	SPTAN1
21.8357	22.6528	22.6583	20.386	20.8697	20.4796	8	8	7	Q15907;P62491	Ras-related protein Rab-11B;Ras-related protein Rab-11A	RAB11B;RAB11A
20.0022	21.0624	20.6058	22.3148	23.0416	22.4374	20	20	20	P19338	Nucleolin	NCL
21.9097	22.4845	21.7014	22.8006	22.0262	23.4658	12	12	12	P40925	Malate dehydrogenase, cytoplasmic	MDH1
21.8498	21.345	18.8695	20.4549	21.7049	21.3707	14	14	12	P16152	Carbonyl reductase [NADPH] 1	CBR1
21.2689	20.9896	21.9156	17.3379	15.8345	18.6162	27	27	27	A8K2U0	Alpha-2-macroglobulin-like protein 1	A2ML1
19.5771	20.5152	19.8131	18.8396	19.3757	18.7797	10	10	10	Q9UHD8	Septin-9	SEPT9
21.6654	21.7751	21.7231	21.6545	22.1712	21.6051	5	5	5	P62906	60S ribosomal protein L10a	RPL10A
21.5935	22.4009	22.7637	21.7136	21.137	22.3006	63	57	56	Q7Z406	Myosin-14	MYH14
21.0786	21.7473	20.7939	20.6348	21.1291	21.0715	8	8	6	P18669;Q8N0Y7	Phosphoglycerate mutase 1	PGAM1
20.6408	NaN	NaN	19.7077	20.7666	19.2471	7	7	7	P31146	Coronin-1A	CORO1A
21.5499	21.5209	20.1509	18.5439	19.1869	17.7149	14	14	14	P42224	Signal transducer and activator of transcription 1-alpha/beta	STAT1
21.8668	22.2337	21.6964	22.6565	21.3661	22.5386	8	8	8	P30048	Thioredoxin-dependent peroxide reductase, mitochondrial	PRDX3
21.2438	21.6504	21.5185	20.3045	23.8765	19.3861	30	30	30	Q02388	Collagen alpha-1(VII) chain	COL7A1
20.9691	19.8478	21.3704	19.4412	20.4694	20.4885	26	26	24	P34932	Heat shock 70 kDa protein 4	HSPA4
20.3666	22.6698	21.8766	18.275	18.6295	18.5966	11	11	11	P17301	Integrin alpha-2	ITGA2
20.4573	20.558	20.0559	21.1679	21.2524	21.4799	8	8	8	O43852	Calumenin	CALU
21.1356	20.9522	21.1877	20.0099	20.7208	19.2023	14	14	14	P35606	Coatomer subunit beta	COPB2
21.0234	21.7601	20.7206	23.4339	25.9133	22.6482	11	11	11	P10909	Clusterin;Clusterin beta chain;Clusterin alpha chain	CLU
20.5118	19.5127	21.3631	24.3687	23.3017	23.886	14	14	14	P24752	Acetyl-CoA acetyltransferase, mitochondrial	ACAT1
20.1468	20.7351	21.1403	19.4751	19.6843	20.4998	5	5	5	P35613	Basigin	BSG
19.2903	19.3753	19.8396	18.43	20.5695	19.877	5	5	5	Q9Y696	Chloride intracellular channel protein 4	CLIC4
21.8333	21.8686	22.3334	22.8421	23.0132	23.3429	9	9	9	P30086	Phosphatidylethanolamine-binding protein 1;Hippocampal cholinergic neurostimulating peptide	PEBP1
23.8243	23.7112	25.633	21.8376	22.695	22.3784	11	8	8	Q04917	14-3-3 protein eta	YWHAH
20.821	21.4853	NaN	19.6776	19.1255	19.4068	5	1	1	P61586	Transforming protein RhoA	RHOA
21.4814	21.9173	22.0078	20.004	21.4673	20.5044	40	40	39	Q9NZM1	Myoferlin	MYOF
20.6513	21.2934	22.2775	18.4079	16.7098	22.0502	5	5	5	P01040	Cystatin-A;Cystatin-A, N-terminally processed	CSTA
22.0202	23.0844	22.4717	24.983	23.909	25.5413	19	19	16	P04075;P00883	Fructose-bisphosphate aldolase A	ALDOA
21.9066	22.3428	21.8877	19.9555	19.4571	20.4134	19	19	19	P27816	Microtubule-associated protein 4	MAP4
21.6104	21.5782	21.6531	19.5903	20.739	20.3397	12	11	11	O75874	Isocitrate dehydrogenase [NADP] cytoplasmic	IDH1
20.9433	21.1164	21.1999	19.561	20.1923	19.5005	6	6	6	Q14847	LIM and SH3 domain protein 1	LASP1
22.257	22.3181	22.6539	NaN	18.9867	NaN	4	4	4	Q92743	Serine protease HTRA1	HTRA1
20.7029	21.4817	21.788	19.6536	21.477	19.6881	20	20	20	P53621	Coatomer subunit alpha;Xenin;Proxenin	COPA
21.1805	20.9111	21.9868	21.09	22.0311	21.3642	9	9	6	P62701;Q8TD47	40S ribosomal protein S4, X isoform	RPS4X
19.7522	21.8202	19.1683	22.1277	22.6677	22.1525	12	12	12	P46777	60S ribosomal protein L5	RPL5
20.7842	21.6105	21.0046	20.2203	20.9866	20.4029	15	15	15	Q14697	Neutral alpha-glucosidase AB	GANAB
21.445	21.3445	21.55	21.3631	22.1588	20.5819	21	21	21	O00159	Unconventional myosin-Ic	MYO1C
20.7611	20.7368	20.5229	20.7299	21.7697	20.5814	15	15	15	P12956	X-ray repair cross-complementing protein 6	XRCC6
20.6555	20.8564	20.5728	19.5704	19.802	19.3931	6	6	6	P30040	Endoplasmic reticulum resident protein 29	ERP29
20.7632	21.2612	20.4864	21.045	22.0617	21.2988	24	24	13	P05023;P20648	Sodium/potassium-transporting ATPase subunit alpha-1	ATP1A1
20.7791	19.1249	NaN	24.5312	25.7427	23.5496	7	7	7	P20774	Mimecan	OGN
21.0583	21.3864	20.678	19.3306	20.0018	18.971	9	9	9	Q14112	Nidogen-2	NID2
21.6265	21.9236	21.575	20.5875	21.192	20.7991	16	16	16	P49189	4-trimethylaminobutyraldehyde dehydrogenase	ALDH9A1
20.9009	21.6529	21.1628	19.9805	20.2697	20.3577	8	8	8	O14818;Q8TAA3	Proteasome subunit alpha type-7;Proteasome subunit alpha type-7-like	PSMA7;PSMA8
15.1721	16.0913	15.9112	30.6394	19.0786	30.1317	1143	1143	1143	Q8WZ42	Titin	TTN
20.4195	20.8259	20.2397	19.4581	18.8487	19.4477	2	2	2	P62942	Peptidyl-prolyl cis-trans isomerase FKBP1A	FKBP1A
21.3413	21.2263	21.073	21.6084	22.7396	21.6194	22	22	21	P52272	Heterogeneous nuclear ribonucleoprotein M	HNRNPM
21.2967	21.5306	21.3925	21.685	20.3647	21.7367	4	4	4	O75964	ATP synthase subunit g, mitochondrial	ATP5L
20.8487	21.0489	20.2887	NaN	20.3196	NaN	3	3	3	P07741	Adenine phosphoribosyltransferase	APRT
21.5763	21.5585	21.9578	20.9516	21.2246	21.2471	11	11	11	P13489	Ribonuclease inhibitor	RNH1
20.8648	20.6645	20.116	20.9819	21.5575	20.9455	8	8	8	P09651;Q32P51	Heterogeneous nuclear ribonucleoprotein A1;Heterogeneous nuclear ribonucleoprotein A1, N-terminally processed;Heterogeneous nuclear ribonucleoprotein A1-like 2	HNRNPA1;HNRNPA1L2
19.2138	18.21	19.8516	20.625	21.4019	20.2513	18	18	18	Q08211	ATP-dependent RNA helicase A	DHX9
20.8487	20.0956	20.8483	20.755	21.4142	20.4129	9	9	9	P14314	Glucosidase 2 subunit beta	PRKCSH
21.3707	21.787	20.8156	22.1727	21.9892	22.4032	14	14	14	P30041	Peroxiredoxin-6	PRDX6
21.3981	21.847	21.2005	20.4903	21.2572	20.5431	14	14	14	Q9UQ80	Proliferation-associated protein 2G4	PA2G4
20.2207	20.133	20.6256	20.0658	20.9811	20.0653	3	3	3	P84098	60S ribosomal protein L19	RPL19
20.6882	21.0925	20.9285	18.9065	19.6385	19.7539	4	4	4	P78417	Glutathione S-transferase omega-1	GSTO1
20.6317	20.667	20.4864	16.3792	19.325	18.6271	17	17	17	Q9Y446	Plakophilin-3	PKP3
21.0314	21.1385	21.2695	19.8253	21.0973	20.4361	13	13	13	Q16181;Q6ZU15	Septin-7	SEPT7
20.5182	20.6946	NaN	20.1038	20.7324	19.9666	3	3	3	P61353	60S ribosomal protein L27	RPL27
19.4272	21.7999	21.5542	23.6172	24.1738	24.0719	68	68	63	Q01082;Q9H254	Spectrin beta chain, non-erythrocytic 1	SPTBN1
20.3354	21.2239	21.3504	20.9672	21.4988	20.5511	9	9	5	P19105;O14950	Myosin regulatory light chain 12A;Myosin regulatory light chain 12B	MYL12A;MYL12B
21.1161	21.33	21.8292	18.4066	19.8525	18.6309	10	10	10	P07942	Laminin subunit beta-1	LAMB1
21.2709	19.8824	21.4301	18.7207	18.0014	17.3304	4	4	4	O00468	Agrin;Agrin N-terminal 110 kDa subunit;Agrin C-terminal 110 kDa subunit;Agrin C-terminal 90 kDa fragment;Agrin C-terminal 22 kDa fragment	AGRN
21.2212	18.6006	20.7099	17.1927	16.5966	18.7239	22	22	22	O95171	Sciellin	SCEL
20.5303	21.103	21.0982	20.5368	21.1326	21.2229	7	6	6	P24534	Elongation factor 1-beta	EEF1B2
20.3913	21.7976	21.441	19.8629	20.1898	20.6202	8	8	8	P23526	Adenosylhomocysteinase	AHCY
21.2163	21.351	21.365	21.9681	22.4472	21.813	19	18	18	Q03252	Lamin-B2	LMNB2
21.0072	21.3952	21.5936	19.9686	20.1212	20.5469	13	13	13	P09960	Leukotriene A-4 hydrolase	LTA4H
21.2359	20.7271	21.024	20.9872	22.5196	21.524	14	14	14	P04844	Dolichyl-diphosphooligosaccharide--protein glycosyltransferase subunit 2	RPN2
20.9189	20.6629	20.7868	20.655	21.482	20.8972	29	29	23	P35221;Q9UI47	Catenin alpha-1	CTNNA1
20.1782	19.1908	18.6645	19.1123	19.0509	20.2117	4	4	4	Q04760	Lactoylglutathione lyase	GLO1
21.1332	21.3176	21.4964	19.9778	20.5393	19.6657	6	6	6	P61160	Actin-related protein 2	ACTR2
20.8704	22.6686	21.5167	18.1071	18.1765	21.3402	8	8	7	P29373	Cellular retinoic acid-binding protein 2	CRABP2
20.4938	20.0514	20.4136	17.8667	18.7011	NaN	2	2	2	P11166	Solute carrier family 2, facilitated glucose transporter member 1	SLC2A1
20.78	21.8703	21.2174	25.2689	22.6304	25.4998	20	20	19	P48735	Isocitrate dehydrogenase [NADP], mitochondrial	IDH2
21.156	18.4782	20.9572	19.0968	19.7049	19.7087	9	9	9	Q06323	Proteasome activator complex subunit 1	PSME1
20.8388	20.6297	19.8514	19.9046	20.4478	20.464	8	8	8	Q9UHG3	Prenylcysteine oxidase 1	PCYOX1
20.8191	17.1994	NaN	20.1009	20.0139	20.5107	6	6	2	P22392;O60361	Nucleoside diphosphate kinase B;Putative nucleoside diphosphate kinase	NME2;NME2P1
20.0675	21.1113	20.1975	24.0309	21.8877	23.6329	25	25	25	Q02218;Q9ULD0	2-oxoglutarate dehydrogenase, mitochondrial	OGDH
20.2637	20.638	20.1652	23.3164	20.1304	22.5135	13	13	13	P08559;P29803	Pyruvate dehydrogenase E1 component subunit alpha, somatic form, mitochondrial	PDHA1
21.309	21.0673	19.511	23.6969	21.1646	23.3202	10	10	10	P11177	Pyruvate dehydrogenase E1 component subunit beta, mitochondrial	PDHB
21.3514	22.3624	21.524	19.1335	20.2196	19.3248	5	5	5	P59998	Actin-related protein 2/3 complex subunit 4	ARPC4
20.778	20.8055	20.2762	20.2974	21.2575	19.704	11	11	9	Q15365	Poly(rC)-binding protein 1	PCBP1
19.7883	19.7065	19.1794	20.6034	20.4203	19.8245	8	8	7	P21397	Amine oxidase [flavin-containing] A	MAOA
20.7449	20.6205	21.0297	20.7885	22.4424	20.7471	21	21	21	Q7KZF4	Staphylococcal nuclease domain-containing protein 1	SND1
21.067	21.1152	20.874	23.1157	20.8196	20.7018	7	7	7	Q13011	Delta(3,5)-Delta(2,4)-dienoyl-CoA isomerase, mitochondrial	ECH1
20.8755	21.1978	21.3947	20.3816	20.8253	20.1857	3	3	3	P35268	60S ribosomal protein L22	RPL22
21.3951	21.7726	22.4472	20.0281	20.6289	19.792	3	3	3	P46776	60S ribosomal protein L27a	RPL27A
20.9501	21.3241	20.7224	19.5929	18.9824	19.7337	4	4	3	P15121	Aldose reductase	AKR1B1
21.5763	21.3957	21.2663	20.5217	21.2262	20.3883	4	4	4	P62851	40S ribosomal protein S25	RPS25
19.3917	NaN	NaN	18.8902	18.7963	18.1509	8	8	8	Q16853	Membrane primary amine oxidase	AOC3
20.8294	20.5453	20.5775	20.2441	20.6776	20.0747	11	11	11	O75131;Q96FN4;Q8IYJ1;Q96A23;O95741;Q86YQ8;Q9HCH3;Q9UBL6	Copine-3	CPNE3
20.5837	20.7707	20.8048	20.0825	20.3271	19.796	3	3	3	Q15185	Prostaglandin E synthase 3	PTGES3
21.4382	19.2297	21.6301	20.1529	20.6421	20.2334	10	10	10	P48643	T-complex protein 1 subunit epsilon	CCT5
21.4174	21.443	19.4346	21.0571	21.842	20.6408	5	5	5	P83731	60S ribosomal protein L24	RPL24
20.7476	22.6232	22.2085	20.9439	21.3835	21.413	13	10	10	P27348	14-3-3 protein theta	YWHAQ
20.191	20.4591	20.4478	19.0172	19.8309	19.5784	7	6	6	P63092;Q5JWF2	Guanine nucleotide-binding protein G(s) subunit alpha isoforms short;Guanine nucleotide-binding protein G(s) subunit alpha isoforms XLas	GNAS
20.5989	20.9364	20.7447	20.2552	19.8492	20.4346	8	8	8	P28066	Proteasome subunit alpha type-5	PSMA5
20.8223	21.4677	21.2881	18.8313	20.3333	18.2328	5	5	5	P50454	Serpin H1	SERPINH1
20.5676	19.7316	20.1799	16.8653	17.5276	16.7416	7	7	7	P09914;Q5T764	Interferon-induced protein with tetratricopeptide repeats 1	IFIT1
19.367	19.2287	19.0522	19.164	19.3116	19.1547	8	8	7	P54727	UV excision repair protein RAD23 homolog B	RAD23B
20.6494	21.5316	22.0247	24.5143	22.8064	23.7766	19	19	19	P55084	Trifunctional enzyme subunit beta, mitochondrial;3-ketoacyl-CoA thiolase	HADHB
20.4728	20.6337	20.7575	18.4915	19.2197	NaN	5	5	5	Q14108	Lysosome membrane protein 2	SCARB2
20.5116	20.481	21.0201	NaN	18.3969	18.3767	10	10	10	Q9Y6K5	2-5-oligoadenylate synthase 3	OAS3
21.2575	21.3247	21.0359	18.3172	NaN	18.7699	4	4	4	P25788	Proteasome subunit alpha type-3	PSMA3
20.7429	20.3904	19.4977	17.24	18.8516	19.6526	24	24	24	O15231	Zinc finger protein 185	ZNF185
20.1461	20.3415	20.4661	21.7698	21.469	21.9839	13	13	13	P50995;P27216	Annexin A11	ANXA11
20.0495	20.4745	19.7166	18.8958	19.2439	18.4232	7	7	7	O43795	Unconventional myosin-Ib	MYO1B
19.5441	21.3223	21.0374	22.8669	21.248	22.2751	12	12	12	Q16698	2,4-dienoyl-CoA reductase, mitochondrial	DECR1
20.2294	20.8281	20.427	18.8856	20.0296	19.2941	6	6	6	P46977	Dolichyl-diphosphooligosaccharide--protein glycosyltransferase subunit STT3A	STT3A
19.6271	20.2447	20.237	18.8478	19.6369	19.6653	7	7	7	O43399	Tumor protein D54	TPD52L2
19.562	19.815	19.8483	18.9961	19.7805	NaN	7	7	7	P09758	Tumor-associated calcium signal transducer 2	TACSTD2
19.8645	19.6552	20.4245	18.6904	18.6587	18.4917	6	6	6	Q9H9B4	Sideroflexin-1	SFXN1
20.8137	19.873	18.8257	19.6846	20.4362	19.8701	7	7	7	Q92597	Protein NDRG1	NDRG1
21.2808	21.4358	19.9519	24.2262	22.512	23.9378	9	9	9	Q00325	Phosphate carrier protein, mitochondrial	SLC25A3
17.2075	15.5763	15.8051	29.2291	17.1514	29.0965	140	140	47	P12883;Q9H6N6;Q494R4	Myosin-7	MYH7
19.6833	19.9343	NaN	17.8407	17.365	18.1078	3	3	3	P08648	Integrin alpha-5;Integrin alpha-5 heavy chain;Integrin alpha-5 light chain	ITGA5
20.2621	19.2369	20.3658	15.7274	16.3293	18.9764	13	13	8	P29508	Serpin B3	SERPINB3
21.029	21.3402	20.8365	19.5168	20.6719	20.241	8	8	8	P40121	Macrophage-capping protein	CAPG
21.2798	17.1954	19.5409	19.6488	21.2283	19.9949	7	7	7	P39656	Dolichyl-diphosphooligosaccharide--protein glycosyltransferase 48 kDa subunit	DDOST
20.8848	21.1933	20.8865	20.1174	20.3881	20.5435	18	18	18	P20810	Calpastatin	CAST
20.6233	20.609	21.1774	21.5969	22.3882	21.3906	9	9	9	P27824	Calnexin	CANX
19.4504	19.4977	19.405	17.9229	18.0465	17.1206	9	9	9	P20042	Eukaryotic translation initiation factor 2 subunit 2	EIF2S2
20.1188	20.3737	20.8207	20.8633	19.4441	21.0527	3	3	3	Q96IX5	Up-regulated during skeletal muscle growth protein 5	USMG5
21.2942	21.676	21.5513	20.5845	21.5047	19.8044	5	5	5	P62913	60S ribosomal protein L11	RPL11
19.3214	20.2649	17.7159	22.8886	20.5054	22.1542	7	7	7	P05413	Fatty acid-binding protein, heart	FABP3
20.637	20.7916	21.2196	21.115	21.286	21.3389	6	6	6	Q14103	Heterogeneous nuclear ribonucleoprotein D0	HNRNPD
20.5274	20.9918	19.5908	20.6769	21.4386	21.3261	13	13	13	P30153;P30154	Serine/threonine-protein phosphatase 2A 65 kDa regulatory subunit A alpha isoform	PPP2R1A
20.5185	19.1169	20.8497	20.7749	21.2769	20.5391	8	8	8	P51991	Heterogeneous nuclear ribonucleoprotein A3	HNRNPA3
20.4821	20.7321	20.5546	19.8652	20.6302	19.627	8	8	8	P12268	Inosine-5-monophosphate dehydrogenase 2	IMPDH2
20.3089	20.7411	20.781	19.982	20.7533	20.2045	4	4	4	Q9UBI6	Guanine nucleotide-binding protein G(I)/G(S)/G(O) subunit gamma-12	GNG12
19.8696	20.0699	19.7729	18.6646	19.091	18.8039	7	7	7	P06756	Integrin alpha-V;Integrin alpha-V heavy chain;Integrin alpha-V light chain	ITGAV
20.7282	21.5774	21.3596	20.6246	21.4098	19.8048	6	6	6	P27105	Erythrocyte band 7 integral membrane protein	STOM
21.0578	21.0083	20.6795	NaN	19.8278	18.5534	4	4	4	P62330	ADP-ribosylation factor 6	ARF6
20.8477	20.9935	20.7348	21.7172	21.608	21.1539	10	10	10	Q99714	3-hydroxyacyl-CoA dehydrogenase type-2	HSD17B10
20.2941	20.5932	19.8852	18.1673	19.6467	19.0867	11	11	11	P26640	Valine--tRNA ligase	VARS
20.0036	22.4526	21.501	23.2329	21.2928	23.8067	9	9	9	O75390	Citrate synthase, mitochondrial	CS
20.8664	NaN	NaN	23.1041	23.487	23.1328	2	2	2	P06703	Protein S100-A6	S100A6
20.7648	20.8589	20.6622	18.6125	19.6976	19.3524	5	5	5	P09497	Clathrin light chain B	CLTB
19.6038	21.6059	NaN	18.6967	20.0098	18.6498	3	3	3	P60468	Protein transport protein Sec61 subunit beta	SEC61B
20.288	19.649	19.7335	20.6511	21.1333	20.2545	11	11	11	P07099	Epoxide hydrolase 1	EPHX1
21.1471	20.1338	21.7155	20.8561	22.2509	20.5873	16	16	9	P60842	Eukaryotic initiation factor 4A-I	EIF4A1
20.0795	20.005	20.249	18.655	18.4278	18.5581	6	6	6	P28070	Proteasome subunit beta type-4	PSMB4
20.2946	20.8561	20.208	18.7055	19.2763	19.0623	12	12	12	Q86VP6	Cullin-associated NEDD8-dissociated protein 1	CAND1
20.1211	21.9235	21.6224	24.2795	22.7063	24.135	23	23	23	Q16891	MICOS complex subunit MIC60	IMMT
20.3466	21.6429	20.6198	20.307	21.2187	20.3558	14	14	14	Q14974	Importin subunit beta-1	KPNB1
20.8033	20.5586	20.5832	20.1655	22.0702	20.1862	19	19	19	P13611	Versican core protein	VCAN
22.8785	22.8009	22.8849	22.6199	23.6957	21.7035	7	7	7	P23142;CON__ENSEMBL:ENSBTAP00000016046	Fibulin-1	FBLN1
19.4479	19.1891	18.6403	18.1477	19.685	18.5592	10	10	10	O94874	E3 UFM1-protein ligase 1	UFL1
20.2405	20.4473	19.9271	19.6648	20.3573	19.9772	24	24	24	P07814	Bifunctional glutamate/proline--tRNA ligase;Glutamate--tRNA ligase;Proline--tRNA ligase	EPRS
17.2623	19.2309	NaN	19.9307	19.6163	19.5605	8	8	8	Q9Y6C2	EMILIN-1	EMILIN1
20.2043	19.8878	17.787	18.1512	17.3318	NaN	3	3	3	P26006	Integrin alpha-3;Integrin alpha-3 heavy chain;Integrin alpha-3 light chain	ITGA3
20.8173	21.3398	21.2548	20.2866	20.8942	20.1729	4	4	4	P51572	B-cell receptor-associated protein 31	BCAP31
20.3616	21.3141	21.3265	20.438	21.0597	20.6896	11	11	11	Q99536	Synaptic vesicle membrane protein VAT-1 homolog	VAT1
20.6928	18.6734	21.4002	21.1239	21.42	21.0353	17	17	17	P78371	T-complex protein 1 subunit beta	CCT2
19.8482	18.9071	17.8446	16.8381	17.5775	17.3563	6	5	5	P57735	Ras-related protein Rab-25	RAB25
20.479	20.8354	21.1675	20.8557	21.9182	20.9818	51	51	51	P78527	DNA-dependent protein kinase catalytic subunit	PRKDC
20.6269	20.7926	20.9098	19.8283	20.3495	19.9962	16	16	16	P43304	Glycerol-3-phosphate dehydrogenase, mitochondrial	GPD2
22.1081	20.7057	22.193	21.0281	21.9641	20.306	2	2	2	P60903	Protein S100-A10	S100A10
19.86	19.6812	20.3018	18.169	20.0457	18.7817	2	2	2	O00764	Pyridoxal kinase	PDXK
21.3187	21.5171	21.626	20.6917	21.117	20.5993	18	18	18	P28838	Cytosol aminopeptidase	LAP3
20.4667	21.3552	21.1134	21.2879	22.2624	20.6327	15	8	8	P08123	Collagen alpha-2(I) chain	COL1A2
20.6475	21.3863	20.0784	19.6949	20.0406	19.2083	15	15	15	Q99832	T-complex protein 1 subunit eta	CCT7
20.261	21.0351	20.9666	21.9114	21.8315	22.8262	19	19	19	P36871	Phosphoglucomutase-1	PGM1
21.1309	21.9148	21.2174	19.9601	20.2823	20.1415	14	14	14	Q96KP4	Cytosolic non-specific dipeptidase	CNDP2
20.9747	21.9579	21.3217	19.3998	20.0317	19.8601	9	9	9	Q9ULV4;Q6QEF8	Coronin-1C	CORO1C
20.3328	NaN	19.8426	18.6096	18.9349	18.3176	5	5	5	Q9HDC9	Adipocyte plasma membrane-associated protein	APMAP
19.9694	19.3976	19.784	17.1872	17.4324	16.528	4	4	4	P15104	Glutamine synthetase	GLUL
19.6738	19.1569	18.9054	17.4376	NaN	NaN	3	3	3	P19525	Interferon-induced, double-stranded RNA-activated protein kinase	EIF2AK2
20.7335	20.5772	21.4355	19.8593	24.4626	18.9948	15	15	13	P02649	Apolipoprotein E	APOE
20.9522	20.0595	21.4022	21.38	21.3668	20.6076	11	11	11	Q96I99	Succinyl-CoA ligase [GDP-forming] subunit beta, mitochondrial	SUCLG2
20.2826	19.0679	18.595	18.0876	19.3469	18.9015	3	3	3	Q9NR31;Q9Y6B6	GTP-binding protein SAR1a	SAR1A
20.1888	20.6917	20.8654	18.7762	18.9944	18.6658	14	14	14	P29590	Protein PML	PML
19.2405	19.7252	18.549	21.3388	20.3066	21.7348	5	5	5	P53597	Succinyl-CoA ligase [ADP/GDP-forming] subunit alpha, mitochondrial	SUCLG1
20.7699	21.2895	19.3964	20.8746	21.5929	21.6817	12	12	11	P29692	Elongation factor 1-delta	EEF1D
19.6033	20.4284	20.4948	18.7581	18.6038	18.6634	13	13	13	P26639	Threonine--tRNA ligase, cytoplasmic	TARS
19.6787	19.8814	20.0774	18.4169	19.0173	18.3236	11	11	10	P34897	Serine hydroxymethyltransferase, mitochondrial	SHMT2
20.6891	20.578	20.8931	20.1332	20.7204	20.2378	12	12	10	P54920	Alpha-soluble NSF attachment protein	NAPA
19.9179	17.9899	20.0309	19.6576	20.9491	19.2996	3	3	3	P51571	Translocon-associated protein subunit delta	SSR4
19.3359	20.3444	19.7489	16.9782	18.5547	NaN	13	9	9	P06737	Glycogen phosphorylase, liver form	PYGL
20.1634	19.3744	17.0047	19.338	20.6173	19.3084	8	8	6	P51148	Ras-related protein Rab-5C	RAB5C
19.6041	19.7737	19.3066	18.5509	19.2646	19.087	11	11	11	P49591	Serine--tRNA ligase, cytoplasmic	SARS
20.504	20.4131	19.9121	18.5325	18.896	18.2387	13	13	13	P53396	ATP-citrate synthase	ACLY
19.3499	19.6263	19.0883	17.9219	18.528	NaN	4	4	4	Q96AY3	Peptidyl-prolyl cis-trans isomerase FKBP10	FKBP10
18.9216	21.9609	22.009	20.5136	22.7596	21.0871	37	37	36	Q9P2E9	Ribosome-binding protein 1	RRBP1
19.375	NaN	19.6548	19.1365	19.8676	19.0805	9	9	4	P31943	Heterogeneous nuclear ribonucleoprotein H;Heterogeneous nuclear ribonucleoprotein H, N-terminally processed	HNRNPH1
20.825	20.3076	20.1153	20.543	21.3279	20.8743	5	5	5	P26373	60S ribosomal protein L13	RPL13
20.3908	NaN	20.8298	19.9996	19.7171	20	5	5	5	P61088;Q5JXB2	Ubiquitin-conjugating enzyme E2 N;Putative ubiquitin-conjugating enzyme E2 N-like	UBE2N;UBE2NL
21.6513	21.9382	21.914	22.9711	20.9136	22.9257	8	8	8	P36542	ATP synthase subunit gamma, mitochondrial	ATP5C1
19.8628	19.6881	19.5262	18.8674	20.0224	18.4816	8	8	8	P49588	Alanine--tRNA ligase, cytoplasmic	AARS
19.2932	19.1064	18.8518	NaN	18.2061	17.5752	4	4	4	Q8N684	Cleavage and polyadenylation specificity factor subunit 7	CPSF7
22.2159	22.0781	22.7304	20.665	21.5795	20.6428	12	6	6	P67936	Tropomyosin alpha-4 chain	TPM4
21.6465	21.6716	22.3706	20.3862	21.6161	20.7831	5	5	5	P17931	Galectin-3	LGALS3
20.6915	21.5037	20.7864	18.9988	20.5756	18.9716	6	6	4	P18085	ADP-ribosylation factor 4	ARF4
19.4657	20.7975	21.7998	20.3315	20.9882	20.7985	12	12	12	P52209	6-phosphogluconate dehydrogenase, decarboxylating	PGD
19.9062	20.1302	NaN	18.6088	19.3768	18.7512	3	3	3	P49721	Proteasome subunit beta type-2	PSMB2
20.4121	20.4021	20.4911	18.8681	19.568	18.7473	3	3	3	P61803	Dolichyl-diphosphooligosaccharide--protein glycosyltransferase subunit DAD1	DAD1
20.4171	20.7273	20.6525	18.9101	20.0151	18.7341	3	3	3	Q9Y3U8	60S ribosomal protein L36	RPL36
20.3024	20.1203	20.7808	20.1321	20.234	20.3219	13	13	13	E9PAV3;Q13765	Nascent polypeptide-associated complex subunit alpha, muscle-specific form	NACA
20.7976	21.171	21.6718	22.5096	21.3629	22.3344	10	10	10	P13804	Electron transfer flavoprotein subunit alpha, mitochondrial	ETFA
20.5859	20.3693	22.08	22.7113	20.906	22.5682	10	10	10	P09622	Dihydrolipoyl dehydrogenase, mitochondrial	DLD
20.7393	20.6739	20.8233	19.7896	19.3534	19.7317	5	5	5	P49207	60S ribosomal protein L34	RPL34
20.3701	20.7737	20.8106	18.6268	20.1678	18.8376	8	8	8	Q96AG4	Leucine-rich repeat-containing protein 59	LRRC59
19.5082	19.3129	19.1065	17.3106	19.0847	18.104	5	5	5	P09543	2,3-cyclic-nucleotide 3-phosphodiesterase	CNP
19.6471	20.6107	20.837	NaN	20.1767	19.6331	2	2	2	P60033	CD81 antigen	CD81
20.355	19.4748	20.2245	20.7949	21.3682	20.5233	14	14	14	Q12906;Q96SI9	Interleukin enhancer-binding factor 3	ILF3
19.6353	19.6523	19.6109	17.2971	17.929	18.4779	9	9	9	P13798	Acylamino-acid-releasing enzyme	APEH
19.8151	19.7624	NaN	19.1444	19.0937	18.9715	2	2	2	Q71UM5;P42677	40S ribosomal protein S27-like;40S ribosomal protein S27	RPS27L;RPS27
18.9148	19.9671	21.0092	20.4677	20.5768	20.9683	12	12	12	P49419	Alpha-aminoadipic semialdehyde dehydrogenase	ALDH7A1
20.3865	20.764	20.3648	20.165	19.508	20.1087	8	8	8	P54819	Adenylate kinase 2, mitochondrial;Adenylate kinase 2, mitochondrial, N-terminally processed	AK2
20.341	20.8166	21.0523	22.9026	23.261	23.6868	18	18	17	P05091	Aldehyde dehydrogenase, mitochondrial	ALDH2
20.6123	20.7119	20.5238	20.1292	20.301	20.4614	7	7	7	Q53GQ0	Very-long-chain 3-oxoacyl-CoA reductase	HSD17B12
20.3831	19.8377	20.6172	20.6096	21.3042	20.3115	16	16	16	Q05682	Caldesmon	CALD1
19.5971	19.6689	19.4039	18.6573	19.9725	18.3205	8	8	7	Q9H223	EH domain-containing protein 4	EHD4
21.0615	22.9418	19.5275	23.0443	21.8722	22.9413	20	4	4	P68366	Tubulin alpha-4A chain	TUBA4A
19.8139	20.253	18.4923	23.9631	21.9814	23.7982	22	22	22	P28331	NADH-ubiquinone oxidoreductase 75 kDa subunit, mitochondrial	NDUFS1
20.1645	20.2126	19.8924	15.9318	18.5766	17.7889	6	6	6	O95571	Persulfide dioxygenase ETHE1, mitochondrial	ETHE1
20.0536	19.2355	18.744	20.2091	20.273	19.3664	14	14	14	P51659	Peroxisomal multifunctional enzyme type 2;(3R)-hydroxyacyl-CoA dehydrogenase;Enoyl-CoA hydratase 2	HSD17B4
20.6845	20.9288	21.0806	22.3219	20.394	22.9664	12	12	12	P50213	Isocitrate dehydrogenase [NAD] subunit alpha, mitochondrial	IDH3A
20.3079	19.6567	19.5255	17.9423	18.4764	18.2774	6	6	5	P25685	DnaJ homolog subfamily B member 1	DNAJB1
20.8817	21.3624	NaN	19.618	21.0726	20.2372	3	3	3	Q9UNX3;P61254	60S ribosomal protein L26-like 1;60S ribosomal protein L26	RPL26L1;RPL26
19.382	19.6264	20.0205	18.0812	19.5671	18.1081	13	5	5	P63010	AP-2 complex subunit beta	AP2B1
20.1795	21.4216	21.0313	19.9584	20.7507	20.608	4	4	4	P52565	Rho GDP-dissociation inhibitor 1	ARHGDIA
19.3564	18.7495	19.0345	18.4922	19.3919	18.5379	4	4	4	Q99829	Copine-1	CPNE1
20.5598	20.3638	NaN	19.6658	19.4871	19.7247	4	4	4	P10768	S-formylglutathione hydrolase	ESD
19.08	20.1797	18.8208	NaN	17.0908	17.3764	3	3	3	O75347	Tubulin-specific chaperone A	TBCA
20.9408	20.6699	20.3049	19.4296	20.735	19.5762	15	15	15	Q9Y265	RuvB-like 1	RUVBL1
20.9883	20.6203	20.74	19.0576	19.7781	19.6356	12	12	12	P54136	Arginine--tRNA ligase, cytoplasmic	RARS
19.1819	19.861	19.5711	16.9236	17.3573	18.2877	12	12	12	O00515	Ladinin-1	LAD1
19.9569	20.2821	20.7199	19.6965	21.4101	19.7654	7	7	7	O75396	Vesicle-trafficking protein SEC22b	SEC22B
19.5108	21.2673	21.1293	21.9784	22.4057	22.4178	16	14	13	Q16555	Dihydropyrimidinase-related protein 2	DPYSL2
20.7801	21.7371	21.0737	22.8064	22.8934	22.8249	11	11	11	P00387	NADH-cytochrome b5 reductase 3;NADH-cytochrome b5 reductase 3 membrane-bound form;NADH-cytochrome b5 reductase 3 soluble form	CYB5R3
20.3214	20.858	20.784	19.7979	20.268	19.8039	7	7	7	P61019;Q8WUD1	Ras-related protein Rab-2A;Ras-related protein Rab-2B	RAB2A;RAB2B
20.4859	20.378	19.3327	19.467	19.5127	18.1001	10	10	10	Q6NUK1	Calcium-binding mitochondrial carrier protein SCaMC-1	SLC25A24
19.932	15.8625	NaN	20.7553	20.6118	21.4265	4	4	4	P00441	Superoxide dismutase [Cu-Zn]	SOD1
20.615	20.5366	20.8812	22.4233	20.1328	22.5116	12	12	12	Q9P2R7	Succinyl-CoA ligase [ADP-forming] subunit beta, mitochondrial	SUCLA2
19.5902	20.4538	19.807	20.3612	20.3421	19.1325	4	4	4	Q04837	Single-stranded DNA-binding protein, mitochondrial	SSBP1
20.6842	20.6645	20.8297	18.9254	19.3793	18.8568	10	10	10	O43242	26S proteasome non-ATPase regulatory subunit 3	PSMD3
19.3551	19.4928	18.6127	17.2501	18.2961	17.722	7	7	7	Q99961;Q99962	Endophilin-A2	SH3GL1
20.1935	20.2321	19.3661	19.2786	20.0169	19.6479	22	22	22	P33176;O60282;Q12840	Kinesin-1 heavy chain	KIF5B
18.0581	16.4646	16.5462	20.5371	26.1287	20.3539	98	98	96	P04114	Apolipoprotein B-100;Apolipoprotein B-48	APOB
20.1386	19.7924	20.3334	20.1176	20.2296	20.1851	6	6	6	Q01105;P0DME0	Protein SET;Protein SETSIP	SET;SETSIP
21.2326	21.7023	19.2024	19.806	20.2921	20.3898	2	2	2	P14174	Macrophage migration inhibitory factor	MIF
19.7048	19.4857	19.3619	20.1162	19.9521	19.8982	3	3	3	Q00765	Receptor expression-enhancing protein 5	REEP5
20.0433	21.0486	21.0489	22.1393	20.7965	22.2629	12	12	12	P31040	Succinate dehydrogenase [ubiquinone] flavoprotein subunit, mitochondrial	SDHA
20.1741	21.0259	20.7453	21.9921	20.7636	22.9792	13	13	13	Q16851	UTP--glucose-1-phosphate uridylyltransferase	UGP2
19.0489	19.1513	17.7689	22.1364	19.9137	22.1055	11	11	11	P10515	Dihydrolipoyllysine-residue acetyltransferase component of pyruvate dehydrogenase complex, mitochondrial	DLAT
19.6414	19.873	19.5338	19.3563	20.0587	19.0865	2	2	2	P49458	Signal recognition particle 9 kDa protein	SRP9
19.5962	20.4882	19.9068	17.464	18.415	17.1945	5	5	5	Q16363	Laminin subunit alpha-4	LAMA4
18.627	18.3732	18.5436	17.3795	17.8506	17.4718	6	6	6	P48637	Glutathione synthetase	GSS
20.8574	21.0146	19.6162	23.048	21.4181	23.1577	14	14	14	P07954	Fumarate hydratase, mitochondrial	FH
19.8649	20.0258	NaN	17.9028	18.7254	17.8763	5	5	1	P08134	Rho-related GTP-binding protein RhoC	RHOC
18.5489	19.8669	20.8548	22.0657	20.9513	21.3059	25	25	25	P42704	Leucine-rich PPR motif-containing protein, mitochondrial	LRPPRC
20.2187	20.584	20.3972	19.9978	20.2652	20.1728	11	11	11	P23381	Tryptophan--tRNA ligase, cytoplasmic;T1-TrpRS;T2-TrpRS	WARS
19.1599	19.0283	19.0427	17.9199	18.5192	18.2363	10	10	10	Q96G03	Phosphoglucomutase-2	PGM2
19.7088	18.0173	16.411	18.1533	19.3523	19.9167	12	12	12	P51858	Hepatoma-derived growth factor	HDGF
19.7804	NaN	NaN	22.3861	20.6395	21.0093	2	2	2	P09669	Cytochrome c oxidase subunit 6C	COX6C
20.6201	20.6571	17.8286	24.6569	26.2165	24.6742	11	11	8	P51884	Lumican	LUM
20.2002	19.8357	20.2354	18.0839	18.9745	NaN	7	7	6	Q99439	Calponin-2	CNN2
20.4136	20.9057	20.6077	21.7064	21.7018	22.0816	8	8	8	Q99497	Protein deglycase DJ-1	PARK7
19.1679	19.9923	19.2509	18.6758	19.2079	18.6108	2	2	2	O14735	CDP-diacylglycerol--inositol 3-phosphatidyltransferase	CDIPT
19.7001	19.707	20.1026	17.4654	18.7025	18.4674	6	6	6	Q92734	Protein TFG	TFG
18.1392	17.287	15.561	25.4476	20.0638	24.867	7	7	7	P02511	Alpha-crystallin B chain	CRYAB
21.2276	21.2549	21.1104	22.477	20.3509	22.5233	6	6	6	Q9Y277	Voltage-dependent anion-selective channel protein 3	VDAC3
20.3445	NaN	NaN	22.3448	22.3261	22.3622	3	3	3	Q03135	Caveolin-1	CAV1
20.2552	20.444	20.3245	20.6502	20.7654	20.7534	14	14	14	P17980	26S protease regulatory subunit 6A	PSMC3
18.6686	18.8949	19.1424	18.4574	18.1453	18.0379	8	8	7	O95573	Long-chain-fatty-acid--CoA ligase 3	ACSL3
20.4325	21.2739	20.9682	21.5028	20.9702	22.1591	17	17	14	Q14195;Q14117	Dihydropyrimidinase-related protein 3	DPYSL3
20.8646	20.4092	21.2975	25.0122	21.5545	22.1917	5	5	5	P06702	Protein S100-A9	S100A9
19.7245	19.8827	20.2251	20.2328	20.7848	20.123	3	3	3	P62750	60S ribosomal protein L23a	RPL23A
19.2976	19.5043	18.9674	17.6797	18.484	NaN	7	7	7	P62495	Eukaryotic peptide chain release factor subunit 1	ETF1
19.3011	19.893	19.908	22.345	20.6639	22.5938	4	4	4	P14927	Cytochrome b-c1 complex subunit 7	UQCRB
21.1391	21.8087	22.5016	20.6634	21.6173	21.0812	5	5	5	Q07020	60S ribosomal protein L18	RPL18
18.5482	18.6105	18.3089	18.0455	18.1753	NaN	4	4	4	P15374	Ubiquitin carboxyl-terminal hydrolase isozyme L3	UCHL3
21.3458	21.1575	NaN	20.2644	21.1965	19.1274	4	4	4	P62244	40S ribosomal protein S15a	RPS15A
19.9127	19.3857	18.0275	18.4823	18.6348	18.152	6	6	6	O15371	Eukaryotic translation initiation factor 3 subunit D	EIF3D
19.5145	19.5497	19.3082	19.5554	19.3409	19.1098	8	8	8	Q9NSE4	Isoleucine--tRNA ligase, mitochondrial	IARS2
19.9353	19.9962	19.8918	19.918	20.6732	20.329	10	10	10	P14550	Alcohol dehydrogenase [NADP(+)]	AKR1A1
20.5194	20.7871	19.6883	19.3523	20.5203	19.6695	9	9	8	P52907	F-actin-capping protein subunit alpha-1	CAPZA1
20.3339	19.1515	19.8378	18.8398	18.4646	18.6191	5	5	5	Q7L1Q6	Basic leucine zipper and W2 domain-containing protein 1	BZW1
20.4685	20.7624	20.7644	22.3195	22.3028	22.2333	25	25	25	P55268	Laminin subunit beta-2	LAMB2
21.1506	21.237	21.625	21.6644	22.6432	21.8407	9	9	9	P07910;P0DMR1;O60812;B7ZW38;B2RXH8	Heterogeneous nuclear ribonucleoproteins C1/C2;Heterogeneous nuclear ribonucleoprotein C-like 4;Heterogeneous nuclear ribonucleoprotein C-like 1;Heterogeneous nuclear ribonucleoprotein C-like 3;Heterogeneous nuclear ribonucleoprotein C-like 2	HNRNPC;HNRNPCL4;HNRNPCL1;HNRNPCL3;HNRNPCL2
20.462	20.4359	19.3539	NaN	18.4525	NaN	4	4	4	P23219	Prostaglandin G/H synthase 1	PTGS1
18.947	19.6811	20.12	18.6453	19.4403	18.2213	9	9	9	Q9UNM6	26S proteasome non-ATPase regulatory subunit 13	PSMD13
19.6909	19.8216	20.2454	20.1423	20.5517	19.8973	6	6	6	P54709	Sodium/potassium-transporting ATPase subunit beta-3	ATP1B3
19.3315	20.6014	19.773	18.2889	19.896	19.3173	14	14	14	Q14152	Eukaryotic translation initiation factor 3 subunit A	EIF3A
20.3062	21.1056	21.3918	21.6333	21.2555	21.8545	10	5	5	P61981	14-3-3 protein gamma;14-3-3 protein gamma, N-terminally processed	YWHAG
20.2336	16.8454	20.3379	21.3112	17.5743	21.5649	9	9	9	Q6YN16	Hydroxysteroid dehydrogenase-like protein 2	HSDL2
20.0184	20.124	20.061	19.2469	17.637	19.093	6	6	5	O15143	Actin-related protein 2/3 complex subunit 1B	ARPC1B
20.1473	18.0917	20.8214	19.3331	20.288	18.6739	13	13	13	P14868	Aspartate--tRNA ligase, cytoplasmic	DARS
19.879	20.0406	19.4276	18.1381	18.2454	18.2864	7	7	7	Q9NSD9	Phenylalanine--tRNA ligase beta subunit	FARSB
20.2967	17.5656	NaN	18.1586	17.5463	18.2081	10	10	10	Q02790	Peptidyl-prolyl cis-trans isomerase FKBP4;Peptidyl-prolyl cis-trans isomerase FKBP4, N-terminally processed	FKBP4
19.2562	19.0742	19.7664	16.9925	18.9329	17.5409	6	6	4	Q9H4M9	EH domain-containing protein 1	EHD1
18.4163	19.502	19.3361	19.4247	19.4931	19.725	12	12	12	Q16531	DNA damage-binding protein 1	DDB1
19.3473	19.6431	19.5408	18.0294	18.2792	17.8073	3	3	3	Q99729	Heterogeneous nuclear ribonucleoprotein A/B	HNRNPAB
20.7992	20.0519	20.9504	19.9252	20.2522	19.6983	14	14	14	Q14247	Src substrate cortactin	CTTN
20.0009	20.2139	20.496	19.36	20.1715	18.9998	13	13	13	Q9P2J5	Leucine--tRNA ligase, cytoplasmic	LARS
19.6891	19.1286	19.1039	19.4363	19.8183	19.4604	18	18	12	Q92841	Probable ATP-dependent RNA helicase DDX17	DDX17
19.4446	NaN	NaN	19.5505	19.1458	19.3469	6	6	6	Q9Y305	Acyl-coenzyme A thioesterase 9, mitochondrial	ACOT9
19.451	17.3673	17.0426	20.5671	21.4819	21.2357	3	3	3	P05386	60S acidic ribosomal protein P1	RPLP1
20.9931	18.6239	18.8261	18.93	19.4343	19.661	7	7	7	P25787	Proteasome subunit alpha type-2	PSMA2
20.141	20.3045	20.8141	21.2339	22.2209	21.2323	10	10	8	O75367	Core histone macro-H2A.1	H2AFY
19.5889	20.0025	18.688	20.6503	20.3728	20.5268	2	2	2	O75915	PRA1 family protein 3	ARL6IP5
17.972	19.0375	19.2965	NaN	16.5457	NaN	6	6	6	Q9BQL6	Fermitin family homolog 1	FERMT1
20.409	20.6099	21.0739	19.8656	20.6205	20	6	6	6	P16070	CD44 antigen	CD44
19.9708	18.9855	20.1163	19.7692	20.138	19.1231	7	7	7	P30626	Sorcin	SRI
18.229	17.4827	18.5158	16.5796	16.694	16.487	2	2	2	P27701	CD82 antigen	CD82
19.9696	20.9736	20.0634	22.0624	22.588	21.6867	7	7	7	P39023	60S ribosomal protein L3	RPL3
20.2699	19.9419	19.464	20.1489	20.4694	19.7814	15	15	15	Q99460	26S proteasome non-ATPase regulatory subunit 1	PSMD1
20.1624	20.493	20.7274	17.8886	18.7013	17.8302	10	10	10	P54577	Tyrosine--tRNA ligase, cytoplasmic;Tyrosine--tRNA ligase, cytoplasmic, N-terminally processed	YARS
19.4028	18.8382	20.4558	19.3464	20.2718	19.6408	11	11	11	Q96QK1	Vacuolar protein sorting-associated protein 35	VPS35
19.621	19.6909	20.3392	20.5373	21.3403	20.6325	7	7	7	Q5SSJ5	Heterochromatin protein 1-binding protein 3	HP1BP3
20.196	20.1308	NaN	21.7895	20.5667	22.1335	10	10	10	Q9UIJ7	GTP:AMP phosphotransferase AK3, mitochondrial	AK3
18.9909	19.4706	18.8329	18.7286	19.3294	NaN	2	2	2	Q07666;O75525;Q5VWX1	KH domain-containing, RNA-binding, signal transduction-associated protein 1;KH domain-containing, RNA-binding, signal transduction-associated protein 3;KH domain-containing, RNA-binding, signal transduction-associated protein 2	KHDRBS1;KHDRBS3;KHDRBS2
19.8293	19.9942	19.5577	19.9295	19.8373	19.4725	9	9	7	O94905	Erlin-2	ERLIN2
19.4204	19.6433	19.6003	18.5928	19.9876	19.6816	2	2	2	P62304	Small nuclear ribonucleoprotein E	SNRPE
19.4384	19.7575	20.3161	19.9336	20.5811	19.7816	7	7	7	Q9BTV4	Transmembrane protein 43	TMEM43
19.8188	20.4519	19.9485	19.5869	19.8416	20.1025	10	10	10	P35237	Serpin B6	SERPINB6
19.1308	19.6488	19.7121	18.7625	18.5943	18.6861	8	8	8	P60228	Eukaryotic translation initiation factor 3 subunit E	EIF3E
20.7178	20.1811	20.8368	19.9363	20.5751	19.526	7	7	7	Q07955	Serine/arginine-rich splicing factor 1	SRSF1
19.6253	19.0296	19.8347	21.6126	20.8908	21.5444	6	6	6	P30084	Enoyl-CoA hydratase, mitochondrial	ECHS1
19.0475	18.728	19.6206	20.1533	18.7739	19.5473	5	5	5	O43837	Isocitrate dehydrogenase [NAD] subunit beta, mitochondrial	IDH3B
19.4205	19.9919	20.0446	21.4235	22.9265	21.6367	82	82	78	P35555	Fibrillin-1	FBN1
19.7938	21.683	19.3492	21.4695	22.677	21.6275	13	13	13	P61247	40S ribosomal protein S3a	RPS3A
19.3302	20.9999	20.6528	20.6548	21.0707	21.0883	14	14	14	O00151	PDZ and LIM domain protein 1	PDLIM1
18.9845	19.2496	18.8451	19.6602	20.1351	19.5575	5	5	5	Q13418	Integrin-linked protein kinase	ILK
19.8114	19.0824	20.2149	20.2861	19.3921	18.8769	8	8	6	Q13557	Calcium/calmodulin-dependent protein kinase type II subunit delta	CAMK2D
19.562	19.6736	NaN	19.0556	19.2246	18.5731	5	5	5	P20618	Proteasome subunit beta type-1	PSMB1
19.3444	19.8761	19.4639	22.6919	21.8671	23.1182	7	4	4	P09972	Fructose-bisphosphate aldolase C	ALDOC
19.3094	19.2781	18.1482	NaN	17.1028	16.2633	3	3	3	O95302;Q75LS8	Peptidyl-prolyl cis-trans isomerase FKBP9	FKBP9
16.7712	NaN	NaN	19.3177	15.1015	17.46	34	34	34	Q96Q06	Perilipin-4	PLIN4
19.7651	19.5341	19.0442	17.872	18.0683	18.2541	7	7	7	Q96LJ7	Dehydrogenase/reductase SDR family member 1	DHRS1
20.6505	20.7766	21.186	22.2536	23.0212	21.8768	13	13	13	Q00839	Heterogeneous nuclear ribonucleoprotein U	HNRNPU
19.4038	17.7052	18.1267	19.5927	21.0825	20.0313	12	12	12	P43243	Matrin-3	MATR3
19.9559	19.5605	17.0878	18.0673	20.0245	18.3162	3	3	3	P61009	Signal peptidase complex subunit 3	SPCS3
19.4516	19.6319	19.5195	16.036	18.0134	19.6486	17	5	4	Q13885;Q9BVA1	Tubulin beta-2A chain;Tubulin beta-2B chain	TUBB2A;TUBB2B
19.8285	20.163	20.2365	17.0555	18.486	16.8659	2	2	2	P61513;A6NKH3	60S ribosomal protein L37a;Putative 60S ribosomal protein L37a-like protein	RPL37A;RPL37AP8
19.6864	20.3367	20.0072	19.9707	20.7881	19.8498	9	9	9	P38159;Q96E39;O75526;Q8N7X1	RNA-binding motif protein, X chromosome;RNA-binding motif protein, X chromosome, N-terminally processed;RNA binding motif protein, X-linked-like-1	RBMX;RBMXL1
20.3876	20.5067	20.2267	18.9469	20.3953	19.3218	14	14	14	O94979	Protein transport protein Sec31A	SEC31A
19.4517	18.6332	NaN	16.6554	18.4768	17.6785	6	6	6	Q9BR76;A9Z1Z3	Coronin-1B	CORO1B
18.9483	19.187	18.6507	17.8471	18.4481	NaN	4	4	4	P10253	Lysosomal alpha-glucosidase;76 kDa lysosomal alpha-glucosidase;70 kDa lysosomal alpha-glucosidase	GAA
18.155	19.7532	19.359	18.2875	19.355	18.9944	4	4	4	O15511	Actin-related protein 2/3 complex subunit 5	ARPC5
19.7278	20.253	20.6379	19.4139	20.2821	19.8146	11	11	11	Q9Y262	Eukaryotic translation initiation factor 3 subunit L	EIF3L
20.394	20.4347	20.0795	22.4549	20.2164	21.8987	8	8	8	P38117	Electron transfer flavoprotein subunit beta	ETFB
20.4339	20.8706	21.1279	21.7502	21.1405	21.4689	6	6	6	Q07021	Complement component 1 Q subcomponent-binding protein, mitochondrial	C1QBP
19.2789	19.0836	19.6747	18.0615	18.6633	18.9351	5	5	5	Q08257	Quinone oxidoreductase	CRYZ
18.3111	18.8519	19.8506	NaN	17.7582	NaN	6	6	6	P23743	Diacylglycerol kinase alpha	DGKA
19.0902	18.5743	NaN	18.1378	18.4392	18.1361	11	11	11	Q93008;O00507	Probable ubiquitin carboxyl-terminal hydrolase FAF-X	USP9X
19.001	20.5567	19.657	17.5234	19.8572	18.3332	7	7	7	O43175	D-3-phosphoglycerate dehydrogenase	PHGDH
19.8353	22.0274	18.1176	20.4041	20.0552	21.4223	6	6	6	Q9HCY8	Protein S100-A14	S100A14
18.897	19.5684	18.9743	21.0683	19.6109	20.7388	5	5	5	P42126	Enoyl-CoA delta isomerase 1, mitochondrial	ECI1
19.4805	19.8237	19.9078	17.1173	17.995	17.1863	3	3	3	Q9BRA2	Thioredoxin domain-containing protein 17	TXNDC17
19.3797	19.4366	19.5118	20.4181	18.8761	20.4064	7	7	7	P30038	Delta-1-pyrroline-5-carboxylate dehydrogenase, mitochondrial	ALDH4A1
18.8614	19.2259	18.9001	17.6561	NaN	18.1877	5	4	4	Q9Y371	Endophilin-B1	SH3GLB1
19.567	21.3047	21.6235	23.9013	21.8216	24.4269	13	13	13	P22695	Cytochrome b-c1 complex subunit 2, mitochondrial	UQCRC2
18.5515	18.2292	18.5274	17.46	17.618	17.3276	4	4	4	O76003	Glutaredoxin-3	GLRX3
19.8718	19.8923	19.7318	20.1192	19.2698	19.1661	9	9	9	P36776	Lon protease homolog, mitochondrial	LONP1
20.0211	19.6376	19.3548	19.0681	19.5321	18.8465	9	9	9	O43776	Asparagine--tRNA ligase, cytoplasmic	NARS
19.4147	19.8401	20.1108	18.5146	19.5777	18.8435	5	5	5	Q15717	ELAV-like protein 1	ELAVL1
18.654	19.7981	19.6161	16.5192	17.3071	NaN	2	2	2	O60831	PRA1 family protein 2	PRAF2
19.677	19.8038	19.8043	18.7526	19.3969	18.5725	14	14	14	P41252	Isoleucine--tRNA ligase, cytoplasmic	IARS
17.7005	16.2381	17.0662	21.3919	23.1479	22.9009	83	78	78	P58107	Epiplakin	EPPK1
19.6026	19.7442	20.0301	18.3104	19.0599	17.9373	5	5	5	O00303	Eukaryotic translation initiation factor 3 subunit F	EIF3F
19.1798	19.2548	NaN	18.6978	17.2477	17.2899	4	4	4	Q9HC35	Echinoderm microtubule-associated protein-like 4	EML4
20.2155	21.2664	20.7711	20.611	21.5284	20.5464	6	6	6	P39019	40S ribosomal protein S19	RPS19
19.8298	20.902	20.8467	19.4652	19.5236	19.2784	12	12	12	Q13200	26S proteasome non-ATPase regulatory subunit 2	PSMD2
19.7441	19.7844	18.6816	17.9579	19.0523	18.4606	8	8	8	P46063	ATP-dependent DNA helicase Q1	RECQL
19.4969	19.5724	19.2258	19.0025	20.4729	19.6915	14	14	14	O60716	Catenin delta-1	CTNND1
18.2665	19.2349	18.2759	17.6641	17.8498	17.8125	6	6	6	O43237	Cytoplasmic dynein 1 light intermediate chain 2	DYNC1LI2
19.9445	20.3136	20.2725	20.2599	20.8121	21.0172	14	14	12	O60506	Heterogeneous nuclear ribonucleoprotein Q	SYNCRIP
19.343	20.2688	20.3903	19.7152	20.4806	19.6364	3	3	3	Q02543	60S ribosomal protein L18a	RPL18A
20.0969	20.6156	20.5026	22.0338	20	21.9352	5	5	5	Q9NX63	MICOS complex subunit MIC19	CHCHD3
19.2882	19.618	18.1994	NaN	18.2209	NaN	3	3	3	Q3SY69	Mitochondrial 10-formyltetrahydrofolate dehydrogenase	ALDH1L2
19.2962	19.1638	19.4092	17.5626	17.9076	18.1619	4	4	4	Q9ULZ3	Apoptosis-associated speck-like protein containing a CARD	PYCARD
18.9544	19.1082	19.0356	18.7305	19.3076	18.6762	2	2	2	P55769	NHP2-like protein 1;NHP2-like protein 1, N-terminally processed	NHP2L1
18.5861	18.2524	19.0272	18.1084	19.4949	18.1672	10	10	10	Q9UHB6	LIM domain and actin-binding protein 1	LIMA1
19.5559	20.3749	16.4433	18.2128	17.9675	18.9566	8	8	8	P00491	Purine nucleoside phosphorylase	PNP
19.1624	19.5028	19.7001	18.7596	19.5674	18.8883	11	11	11	Q9Y230	RuvB-like 2	RUVBL2
18.793	19.06	18.2997	15.9542	18.9929	18.5078	18	18	18	Q6ZRV2	Protein FAM83H	FAM83H
20.2868	20.3154	20.2512	19.3471	19.3073	19.2707	13	13	13	P55884	Eukaryotic translation initiation factor 3 subunit B	EIF3B
19.1974	18.9761	18.7884	18.9113	18.7017	18.6823	9	9	9	Q9H845	Acyl-CoA dehydrogenase family member 9, mitochondrial	ACAD9
20.004	19.8442	18.9359	19.0226	20.1565	19.0797	4	4	4	P55209	Nucleosome assembly protein 1-like 1	NAP1L1
19.4674	19.3113	19.6938	18.8871	18.708	18.6536	2	2	2	P52815	39S ribosomal protein L12, mitochondrial	MRPL12
19.1836	18.6569	18.6726	17.6255	18.6089	NaN	6	6	6	P00533;P04626;Q15303	Epidermal growth factor receptor	EGFR
19.8197	18.3098	17.9791	19.4787	18.4947	19.3365	4	4	4	Q9Y6C9	Mitochondrial carrier homolog 2	MTCH2
19.5309	20.005	18.9953	NaN	16.6083	16.3806	3	3	3	Q7Z304	MAM domain-containing protein 2	MAMDC2
19.6193	20.539	19.978	18.544	20.1975	19.1793	7	7	7	Q07960	Rho GTPase-activating protein 1	ARHGAP1
19.9455	20.1546	21.7091	19.2491	20.1625	19.7548	2	2	2	P21926	CD9 antigen	CD9
20.56	21.4318	20.7449	17.9168	19.1849	17.8973	8	8	8	Q9P2B2	Prostaglandin F2 receptor negative regulator	PTGFRN
19.2185	18.6022	19.36	18.4315	17.9574	18.2744	8	3	3	Q13310	Polyadenylate-binding protein 4	PABPC4
19.2931	19.3181	19.8857	19.9528	19.4821	20.9825	3	3	3	P13693;Q56UQ5	Translationally-controlled tumor protein	TPT1
19.3287	NaN	16.8824	18.0039	18.1378	17.5845	3	3	3	Q99733	Nucleosome assembly protein 1-like 4	NAP1L4
20.623	21.2229	21.1138	20.4833	20.9193	20.5954	4	4	4	P27635;Q96L21	60S ribosomal protein L10	RPL10
19.2761	20.4865	19.7806	18.2509	18.7044	18.0133	2	2	2	P53007	Tricarboxylate transport protein, mitochondrial	SLC25A1
19.8907	19.1865	18.7317	19.7815	19.6733	19.7493	8	8	8	Q13561	Dynactin subunit 2	DCTN2
18.6371	18.7556	19.2725	18.7112	18.4669	18.3369	2	2	2	Q9UBQ5	Eukaryotic translation initiation factor 3 subunit K	EIF3K
18.9264	18.0611	18.6347	19.213	20.3664	19.2409	13	13	13	Q9NYU2	UDP-glucose:glycoprotein glucosyltransferase 1	UGGT1
20.2522	19.8668	17.8754	NaN	19.2889	18.7546	3	3	3	P43487	Ran-specific GTPase-activating protein	RANBP1
17.7826	19.9418	19.1441	16.4839	17.7232	15.5473	19	19	19	Q9H2G2	STE20-like serine/threonine-protein kinase	SLK
20.114	20.4492	19.2302	20.0226	20.5563	20.7439	7	7	7	P11766	Alcohol dehydrogenase class-3	ADH5
18.8863	18.8121	19.1384	18.8299	19.6866	19.1402	7	5	5	Q15366;P57721	Poly(rC)-binding protein 2	PCBP2
19.0099	19.0289	NaN	19.2433	19.3053	18.9731	2	2	2	Q9BX68	Histidine triad nucleotide-binding protein 2, mitochondrial	HINT2
17.9416	18.0948	19.0415	17.6463	17.602	16.7968	6	4	4	O75477	Erlin-1	ERLIN1
20.1241	21.4454	21.4084	18.3411	19.7029	19.1078	7	7	7	P21589	5-nucleotidase	NT5E
18.9998	19.6766	17.5383	16.79	18.9575	17.7215	12	12	12	P02786	Transferrin receptor protein 1;Transferrin receptor protein 1, serum form	TFRC
19.3044	19.0926	19.0228	18.6552	19.6274	18.3966	11	9	9	Q13596	Sorting nexin-1	SNX1
18.4778	19.6661	19.2448	19.6543	19.2925	19.6436	17	17	17	Q14203	Dynactin subunit 1	DCTN1
19.8577	20.6752	NaN	20.8854	22.4281	21.8617	6	6	6	P46782	40S ribosomal protein S5;40S ribosomal protein S5, N-terminally processed	RPS5
19.3522	19.0872	16.8337	17.8218	19.1906	18.3806	3	3	3	Q8TCT9	Minor histocompatibility antigen H13	HM13
18.8357	19.0659	19.6402	16.2024	17.9829	16.6138	6	6	6	O00203	AP-3 complex subunit beta-1	AP3B1
19.3461	20.1264	20.0286	19.5375	20.0281	19.4019	8	8	8	O00231	26S proteasome non-ATPase regulatory subunit 11	PSMD11
19.0727	19.6326	20.0334	19.1649	20.2011	19.0691	7	7	7	P50402	Emerin	EMD
18.8457	21.0995	22.4107	21.1588	21.8642	21.8416	11	11	11	O00299	Chloride intracellular channel protein 1	CLIC1
19.8643	20.7017	18.2026	16.0865	21.1418	18.3775	14	12	11	Q01813	ATP-dependent 6-phosphofructokinase, platelet type	PFKP
19.1681	NaN	19.4324	17.9983	18.232	16.8386	4	4	4	Q969X5	Endoplasmic reticulum-Golgi intermediate compartment protein 1	ERGIC1
20.2363	20.2842	18.8423	20.3043	20.5093	20.9032	9	9	9	P14543	Nidogen-1	NID1
19.3926	19.7528	19.9171	18.4347	18.2797	18.6134	6	6	6	Q16543	Hsp90 co-chaperone Cdc37;Hsp90 co-chaperone Cdc37, N-terminally processed	CDC37
18.8673	19.198	19.3259	18.4599	19.5802	18.2118	8	8	8	Q14258	E3 ubiquitin/ISG15 ligase TRIM25	TRIM25
19.374	18.3072	20.032	20.6322	21.5787	20.0143	16	16	16	P31939	Bifunctional purine biosynthesis protein PURH;Phosphoribosylaminoimidazolecarboxamide formyltransferase;IMP cyclohydrolase	ATIC
18.8394	18.2958	18.7084	18.2328	17.3443	18.4669	3	3	3	P51452	Dual specificity protein phosphatase 3	DUSP3
20.2319	20.0841	20.7158	18.3636	20.2951	18.0823	7	7	6	Q9BVK6	Transmembrane emp24 domain-containing protein 9	TMED9
19.1912	20.8617	20.1594	18.9797	19.9883	18.5185	8	8	8	P80723	Brain acid soluble protein 1	BASP1
18.9295	18.8092	18.1832	17.0557	20.848	17.2326	5	5	5	P00736	Complement C1r subcomponent;Complement C1r subcomponent heavy chain;Complement C1r subcomponent light chain	C1R
19.7682	19.5598	19.3517	19.9689	21.1308	20.3565	4	4	4	Q9H8H3	Methyltransferase-like protein 7A	METTL7A
15.6355	18.484	17.4011	17.8279	18.4257	17.7242	6	6	6	P50552	Vasodilator-stimulated phosphoprotein	VASP
19.5225	19.5649	18.8077	19.6282	20.5069	19.8329	11	11	11	Q13263	Transcription intermediary factor 1-beta	TRIM28
19.1901	19.9385	20.1397	22.7442	21.2316	23.1793	8	8	8	P00568;Q9Y6K8	Adenylate kinase isoenzyme 1	AK1
18.1515	19.8134	19.4868	NaN	16.5264	NaN	3	3	3	Q70UQ0	Inhibitor of nuclear factor kappa-B kinase-interacting protein	IKBIP
18.3552	17.7222	18.5858	22.1037	21.5382	20.7458	8	8	8	Q01995	Transgelin	TAGLN
20.3049	20.206	19.8057	19.6541	19.9343	19.1302	10	10	10	Q9UJZ1	Stomatin-like protein 2, mitochondrial	STOML2
18.1136	18.4055	18.4667	18.3386	18.1404	18.7794	4	4	4	P26440	Isovaleryl-CoA dehydrogenase, mitochondrial	IVD
20.0487	19.7588	19.3949	20.0787	21.1027	19.9934	11	11	10	P23246	Splicing factor, proline- and glutamine-rich	SFPQ
19.1942	18.8601	18.762	19.7125	20.6295	19.7243	22	22	22	Q86UP2	Kinectin	KTN1
20.4591	19.4619	19.795	18.4418	19.8443	18.6219	14	7	5	Q9BUF5;CON__ENSEMBL:ENSBTAP00000025008;Q9H4B7	Tubulin beta-6 chain	TUBB6
19.4869	20.9353	19.5672	18.4565	19.7301	17.2095	11	11	5	P11940;Q9H361;Q4VXU2	Polyadenylate-binding protein 1	PABPC1
18.5522	18.66	18.5595	17.9125	17.5867	17.8004	3	3	3	P54619;Q9UGJ0	5-AMP-activated protein kinase subunit gamma-1	PRKAG1
17.9057	17.3047	17.4577	17.4751	18.2856	17.8083	10	10	10	Q9H6S3	Epidermal growth factor receptor kinase substrate 8-like protein 2	EPS8L2
18.927	19.166	19.6954	19.6727	19.9441	18.6745	2	2	2	Q9GZM7	Tubulointerstitial nephritis antigen-like	TINAGL1
19.226	18.4286	18.7838	17.8052	19.2151	17.5458	11	11	11	O94906	Pre-mRNA-processing factor 6	PRPF6
18.8936	19.1332	NaN	17.5366	17.9785	17.5465	3	1	1	P11234	Ras-related protein Ral-B	RALB
18.9211	19.8394	18.6208	16.7377	18.792	NaN	5	5	5	P54886	Delta-1-pyrroline-5-carboxylate synthase;Glutamate 5-kinase;Gamma-glutamyl phosphate reductase	ALDH18A1
18.255	16.941	19.0996	18.5136	19.0243	18.2744	5	5	5	P57737	Coronin-7	CORO7
20.138	20.2704	21.2053	20.7546	19.9687	20.5135	4	4	4	P62857	40S ribosomal protein S28	RPS28
19.4309	19.5381	NaN	19.7899	21.0158	19.3339	4	4	4	P43307	Translocon-associated protein subunit alpha	SSR1
19.1592	20.2822	18.8694	17.8344	18.3379	18.6447	7	7	7	P22234	Multifunctional protein ADE2;Phosphoribosylaminoimidazole-succinocarboxamide synthase;Phosphoribosylaminoimidazole carboxylase	PAICS
19.0825	19.6785	19.9458	18.0287	17.3874	NaN	2	2	2	P10619	Lysosomal protective protein;Lysosomal protective protein 32 kDa chain;Lysosomal protective protein 20 kDa chain	CTSA
18.7904	20.06	20.2082	21.1158	21.5253	21.734	9	9	9	P12277	Creatine kinase B-type	CKB
18.9806	22.271	21.5589	21.0081	21.7347	21.5031	17	17	17	P17655	Calpain-2 catalytic subunit	CAPN2
19.3036	19.2558	19.8944	19.0109	18.8417	18.7782	10	10	10	O95202	LETM1 and EF-hand domain-containing protein 1, mitochondrial	LETM1
18.2225	17.9418	16.8687	17.7831	18.0173	NaN	7	7	4	Q9NVA2	Septin-11	SEPT11
20.3975	21.1344	20.2505	19.6619	19.8848	19.3887	4	4	4	P62280	40S ribosomal protein S11	RPS11
19.4764	20.4578	20.8179	19.1658	21.3474	19.7395	25	25	25	Q07954	Prolow-density lipoprotein receptor-related protein 1;Low-density lipoprotein receptor-related protein 1 85 kDa subunit;Low-density lipoprotein receptor-related protein 1 515 kDa subunit;Low-density lipoprotein receptor-related protein 1 intracellular domain	LRP1
19.4127	19.6371	18.9922	20.7495	21.6718	21.0553	7	7	7	P98095	Fibulin-2	FBLN2
19.2844	20.3396	20.4476	19.1664	19.1707	18.8809	15	15	10	O95782	AP-2 complex subunit alpha-1	AP2A1
18.7393	19.2146	18.7996	18.0385	18.1985	17.9372	4	4	4	Q13442	28 kDa heat- and acid-stable phosphoprotein	PDAP1
18.584	19.3235	19.2876	16.9081	18.2013	17.1813	6	6	6	O75436	Vacuolar protein sorting-associated protein 26A	VPS26A
19.0364	19.3475	19.4107	NaN	18.0544	17.2861	6	6	6	Q8IWE2	Protein NOXP20	FAM114A1
18.5714	18.8825	18.8409	18.2421	18.1284	18.2576	7	7	7	Q9BT78	COP9 signalosome complex subunit 4	COPS4
20.2048	NaN	19.1354	18.7398	18.4904	19.3433	4	4	4	P61970	Nuclear transport factor 2	NUTF2
19.2188	19.7467	19.2485	19.8739	20.2744	19.5644	8	8	8	Q15293	Reticulocalbin-1	RCN1
18.0826	18.9839	19.8657	17.6763	17.3733	16.4489	3	3	3	O00560	Syntenin-1	SDCBP
19.7366	18.1526	19.0615	19.7861	21.053	19.668	17	17	17	Q1KMD3	Heterogeneous nuclear ribonucleoprotein U-like protein 2	HNRNPUL2
18.1892	18.4157	18.3465	22.2466	19.6372	21.7208	11	11	11	P33121;Q9ULC5;Q9UKU0	Long-chain-fatty-acid--CoA ligase 1	ACSL1
18.8515	19.7288	19.3821	17.6288	17.7627	17.6598	13	11	11	Q92598	Heat shock protein 105 kDa	HSPH1
18.5518	18.5343	19.6712	16.95	17.7813	17.3183	3	3	3	P18827	Syndecan-1	SDC1
18.9479	19.636	20.4063	18.9317	18.8834	18.8168	3	3	3	Q6UW68	Transmembrane protein 205	TMEM205
16.6174	17.5485	18.8928	17.6931	17.5253	17.3506	3	3	3	Q14019	Coactosin-like protein	COTL1
19.2271	NaN	NaN	17.601	17.7961	17.8679	5	4	4	Q92747	Actin-related protein 2/3 complex subunit 1A	ARPC1A
20.0474	17.9833	18.7767	18.0233	18.5595	18.4816	12	12	12	Q9H4A4	Aminopeptidase B	RNPEP
20.6241	23.1202	NaN	25.2399	23.2862	22.3651	6	6	6	P04179	Superoxide dismutase [Mn], mitochondrial	SOD2
18.4691	20.6027	19.8534	18.0136	18.7461	18.188	6	6	6	Q9NQW7	Xaa-Pro aminopeptidase 1	XPNPEP1
18.7263	19.0847	18.2906	NaN	17.5952	17.8629	4	4	4	O95373	Importin-7	IPO7
18.8357	18.4521	NaN	19.7715	18.6773	20.2782	6	6	6	Q9UN36	Protein NDRG2	NDRG2
19.3918	18.0597	18.2649	17.7459	18.0994	17.5827	10	10	10	Q9UQ35	Serine/arginine repetitive matrix protein 2	SRRM2
19.1505	19.202	19.8809	19.7377	20.3523	20.1163	10	10	10	P35998	26S protease regulatory subunit 7	PSMC2
18.9678	19.5153	19.7922	16.9772	18.3966	17.2151	2	2	2	Q96S97	Myeloid-associated differentiation marker	MYADM
18.0625	18.3058	17.1823	22.0903	19.225	21.5902	10	10	10	P43155	Carnitine O-acetyltransferase	CRAT
20.8807	16.9263	NaN	17.6477	20.4185	18.331	6	6	6	P25311	Zinc-alpha-2-glycoprotein	AZGP1
19.067	19.1719	19.5615	18.8744	19.8137	18.8083	9	9	9	P62195;Q8NB90	26S protease regulatory subunit 8	PSMC5
19.332	NaN	NaN	18.7734	19.3819	15.3377	5	4	2	P61224;A6NIZ1	Ras-related protein Rap-1b;Ras-related protein Rap-1b-like protein	RAP1B
18.3795	18.2504	18.2385	20.4243	20.8943	20.4341	5	5	5	Q9Y2Q3	Glutathione S-transferase kappa 1	GSTK1
18.788	18.679	NaN	19.3081	19.0314	19.2107	11	11	4	P62820;P59190	Ras-related protein Rab-1A	RAB1A
18.9484	19.3385	NaN	18.809	18.4463	18.413	4	4	4	Q9NS69	Mitochondrial import receptor subunit TOM22 homolog	TOMM22
18.9141	NaN	18.9143	17.378	18.3187	18.106	6	6	6	Q16881	Thioredoxin reductase 1, cytoplasmic	TXNRD1
20.1113	19.9553	18.9398	19.3872	19.5744	19.4508	10	10	10	P61106	Ras-related protein Rab-14	RAB14
19.7868	20.1	NaN	18.2784	18.7826	18.9752	6	6	6	Q9HC38	Glyoxalase domain-containing protein 4	GLOD4
18.1054	18.0461	18.3343	16.1421	NaN	NaN	4	4	4	Q8IY21;Q5H9U9	Probable ATP-dependent RNA helicase DDX60	DDX60
17.7862	18.8375	18.6766	17.1318	18.5712	NaN	5	5	4	Q8WX93	Palladin	PALLD
19.0078	18.8803	18.4792	NaN	16.4825	NaN	5	5	5	P47895	Aldehyde dehydrogenase family 1 member A3	ALDH1A3
18.94	17.1119	18.8172	18.4047	19.3169	18.3482	3	3	3	Q01844	RNA-binding protein EWS	EWSR1
17.6473	19.4567	18.2487	16.8378	16.589	16.3865	4	4	4	P13674	Prolyl 4-hydroxylase subunit alpha-1	P4HA1
17.8116	18.6217	18.6485	22.1312	18.8227	21.9905	4	4	4	P18859	ATP synthase-coupling factor 6, mitochondrial	ATP5J
19.1686	18.2675	19.3039	18.6055	19.7066	18.6394	9	9	9	Q15393	Splicing factor 3B subunit 3	SF3B3
18.2881	18.238	17.31	18.2543	19.237	17.3478	2	2	2	Q14739	Lamin-B receptor	LBR
18.5035	17.3534	18.5613	18.3063	18.9336	18.7715	9	9	9	P12830	Cadherin-1;E-Cad/CTF1;E-Cad/CTF2;E-Cad/CTF3	CDH1
18.9847	16.5952	18.8299	17.713	17.5251	20.2699	20	20	20	Q6ZN66	Guanylate-binding protein 6	GBP6
19.6443	18.2292	19.2578	19.7325	20.1817	19.8969	9	9	9	Q9Y3I0	tRNA-splicing ligase RtcB homolog	RTCB
19.001	18.5549	19.2328	NaN	NaN	21.2628	30	19	1	P08727	Keratin, type I cytoskeletal 19	KRT19
18.7473	20.1383	19.5531	18.4816	20.5897	18.4246	11	11	11	Q06210;O94808	Glutamine--fructose-6-phosphate aminotransferase [isomerizing] 1	GFPT1
18.8115	18.1952	18.3481	17.6397	18.6721	17.6733	9	9	9	Q9UHB9	Signal recognition particle subunit SRP68	SRP68
19.5527	19.989	20.9797	18.9704	21.4366	20.5246	5	5	5	P62888	60S ribosomal protein L30	RPL30
19.2877	18.4519	19.0258	19.1911	19.0197	19.4932	14	14	14	O60313	Dynamin-like 120 kDa protein, mitochondrial;Dynamin-like 120 kDa protein, form S1	OPA1
19.1349	20.5473	19.7741	21.9801	21.1328	21.7751	12	12	12	O95831	Apoptosis-inducing factor 1, mitochondrial	AIFM1
19.9084	20.3311	20.5263	19.4362	19.9287	20.0646	10	10	10	P31948	Stress-induced-phosphoprotein 1	STIP1
20.9122	22.4347	22.1032	NaN	NaN	18.5263	4	4	2	P22528	Cornifin-B	SPRR1B
18.4607	NaN	NaN	23.2953	26.3766	23.4908	30	30	30	P02671	Fibrinogen alpha chain;Fibrinopeptide A;Fibrinogen alpha chain	FGA
15.7566	16.789	15.8564	19.3797	20.5049	20.3877	2	2	2	P14406	Cytochrome c oxidase subunit 7A2, mitochondrial	COX7A2
19.0983	19.209	18.4173	18.8272	18.9919	18.8446	7	7	7	Q99873;Q9NR22	Protein arginine N-methyltransferase 1	PRMT1
18.196	19.2164	18.6661	19.2361	19.9293	18.9718	7	7	7	Q16643	Drebrin	DBN1
17.8149	17.684	17.7442	18.4247	18.9643	19.051	10	10	10	Q9BUJ2	Heterogeneous nuclear ribonucleoprotein U-like protein 1	HNRNPUL1
19.5555	19.8227	20.4006	18.3026	19.8957	18.6284	6	6	6	Q9BWM7	Sideroflexin-3	SFXN3
18.4107	18.5082	18.238	18.8041	20.142	NaN	3	3	3	Q969G5	Protein kinase C delta-binding protein	PRKCDBP
18.7242	19.0915	18.8918	NaN	19.8772	NaN	6	6	6	P53999	Activated RNA polymerase II transcriptional coactivator p15	SUB1
18.0913	19.0839	NaN	17.1683	17.9938	17.1366	5	5	3	P61225;P10114	Ras-related protein Rap-2b	RAP2B
19.0909	18.6629	18.1579	18.5534	18.039	18.9082	7	7	7	P54578	Ubiquitin carboxyl-terminal hydrolase 14	USP14
18.9263	17.7413	18.5434	17.6592	19.2437	17.4718	14	14	14	Q92616	Translational activator GCN1	GCN1L1
19.1542	18.1061	19.0767	18.601	18.6084	17.7291	2	2	2	P07686	Beta-hexosaminidase subunit beta;Beta-hexosaminidase subunit beta chain B;Beta-hexosaminidase subunit beta chain A	HEXB
18.5	18.1967	18.1096	NaN	17.8878	NaN	2	2	2	Q92882	Osteoclast-stimulating factor 1	OSTF1
18.5764	18.7772	18.3467	18.9409	17.9911	19.0941	3	3	3	Q9Y5L4	Mitochondrial import inner membrane translocase subunit Tim13	TIMM13
14.0619	12.4866	15.2123	28.2513	20.7144	27.8401	50	50	38	P35609	Alpha-actinin-2	ACTN2
19.3711	20.6977	21.7555	21.5336	21.8052	21.4399	6	6	6	P30050	60S ribosomal protein L12	RPL12
17.3843	17.7869	17.6091	22.4177	20.0838	22.3566	14	14	11	O75746	Calcium-binding mitochondrial carrier protein Aralar1	SLC25A12
18.1073	17.0656	16.497	17.362	17.581	17.5539	3	3	3	O75844	CAAX prenyl protease 1 homolog	ZMPSTE24
18.436	17.0111	18.1862	22.5822	19.326	22.2936	10	10	10	Q16795	NADH dehydrogenase [ubiquinone] 1 alpha subcomplex subunit 9, mitochondrial	NDUFA9
21.498	22.1039	22.1804	23.6837	22.7052	22.1648	11	11	11	Q92499	ATP-dependent RNA helicase DDX1	DDX1
18.1624	18.3151	19.1755	NaN	17.6459	NaN	5	5	5	O14617	AP-3 complex subunit delta-1	AP3D1
19.8612	20.4227	19.7696	19.6392	19.3297	NaN	4	4	3	P62328	Thymosin beta-4;Hematopoietic system regulatory peptide	TMSB4X
17.6685	18.4937	16.7769	24.0576	25.7978	25.2175	101	101	101	P22105;Q16473;REV__Q96CG3	Tenascin-X	TNXB
18.8387	16.8929	NaN	19.1736	18.2707	18.7608	5	5	5	Q9Y3A5	Ribosome maturation protein SBDS	SBDS
17.7215	18.2341	18.3349	16.9711	17.5956	18.0937	4	3	3	Q92599	Septin-8	SEPT8
19.5363	19.6653	19.9499	18.9755	19.7622	19.132	6	6	6	P07203	Glutathione peroxidase 1	GPX1
18.3168	18.7425	17.7071	NaN	NaN	17.1457	4	4	4	P51178	1-phosphatidylinositol 4,5-bisphosphate phosphodiesterase delta-1	PLCD1
19.3754	19.0569	18.9877	18.4493	19.2255	18.6337	6	6	6	Q96FW1	Ubiquitin thioesterase OTUB1	OTUB1
19.4825	19.1823	19.8804	22.8721	19.8672	23.0806	15	15	15	P49821	NADH dehydrogenase [ubiquinone] flavoprotein 1, mitochondrial	NDUFV1
18.9082	19.938	19.0016	19.3178	19.2038	19.2214	11	11	11	O00232	26S proteasome non-ATPase regulatory subunit 12	PSMD12
18.4684	19.2011	18.8539	16.7345	17.1905	17.3084	2	2	2	O15347	High mobility group protein B3	HMGB3
18.6574	18.5494	16.8492	19.3372	18.2654	19.0439	7	7	7	P23786	Carnitine O-palmitoyltransferase 2, mitochondrial	CPT2
19.2372	19.4755	17.391	18.2202	19.0706	18.2333	5	5	5	Q13347	Eukaryotic translation initiation factor 3 subunit I	EIF3I
17.6924	NaN	NaN	19.877	20.765	19.8083	2	2	2	P46779	60S ribosomal protein L28	RPL28
18.4723	18.6208	18.6821	18.1882	20.3936	20.0847	5	5	5	Q13151	Heterogeneous nuclear ribonucleoprotein A0	HNRNPA0
18.8148	18.4769	18.2816	19.1892	18.2863	18.9025	5	5	5	Q9Y4W6	AFG3-like protein 2	AFG3L2
17.8848	18.41	15.2884	16.3633	16.9484	16.4813	2	2	2	P67812	Signal peptidase complex catalytic subunit SEC11A	SEC11A
17.6885	17.7462	18.603	22.7963	21.2817	22.4562	13	13	13	P42765	3-ketoacyl-CoA thiolase, mitochondrial	ACAA2
17.9058	NaN	17.7703	16.3174	17.4607	16.4849	2	2	2	P61966	AP-1 complex subunit sigma-1A	AP1S1
19.3534	19.0235	19.2414	19.1444	20.0699	19.2356	4	4	4	Q13148	TAR DNA-binding protein 43	TARDBP
18.4647	18.2182	18.5066	NaN	18.6063	19.3279	3	3	3	Q14210	Lymphocyte antigen 6D	LY6D
18.8403	17.7124	17.7547	NaN	17.7237	17.7684	3	3	3	Q9ULA0	Aspartyl aminopeptidase	DNPEP
19.3461	19.4468	NaN	16.2482	17.9487	17.9028	5	5	5	P48147	Prolyl endopeptidase	PREP
17.9777	15.8875	18.1192	18.425	17.0238	17.096	5	5	5	P80188	Neutrophil gelatinase-associated lipocalin	LCN2
19.3169	16.6904	20.4008	23.4618	21.4535	23.4121	4	4	4	P13073	Cytochrome c oxidase subunit 4 isoform 1, mitochondrial	COX4I1
18.7477	NaN	19.115	20.113	20.3853	18.7729	4	4	4	Q9Y394	Dehydrogenase/reductase SDR family member 7	DHRS7
18.9707	19.3405	19.5683	22.3264	20.5602	22.1293	3	3	3	P20674	Cytochrome c oxidase subunit 5A, mitochondrial	COX5A
17.484	16.6164	18.9195	17.5775	18.8582	17.5448	4	4	4	Q9H3P7	Golgi resident protein GCP60	ACBD3
18.4304	18.4573	NaN	18.0832	18.5921	17.8374	3	3	3	P62306	Small nuclear ribonucleoprotein F	SNRPF
18.3822	NaN	18.6924	17.5289	18.4464	17.2964	2	2	2	P62910	60S ribosomal protein L32	RPL32
18.8167	19.1069	18.8562	17.365	17.4129	19.2493	4	4	4	Q08209;P16298;P48454	Serine/threonine-protein phosphatase 2B catalytic subunit alpha isoform;Serine/threonine-protein phosphatase 2B catalytic subunit beta isoform;Serine/threonine-protein phosphatase 2B catalytic subunit gamma isoform	PPP3CA;PPP3CB;PPP3CC
19.2633	19.6645	19.9965	21.0033	20.2681	21.5957	15	7	7	P54652	Heat shock-related 70 kDa protein 2	HSPA2
19.1057	18.4888	18.8538	19.148	18.7178	19.2739	8	8	8	P62191	26S protease regulatory subunit 4	PSMC1
18.5516	18.504	18.3794	17.9461	18.4221	18.1146	6	6	6	Q9BZZ5	Apoptosis inhibitor 5	API5
18.4811	18.7952	18.1149	18.9663	19.2262	19.486	2	2	2	O75368	SH3 domain-binding glutamic acid-rich-like protein	SH3BGRL
18.6045	19.1957	19.9958	19.6088	20.1612	19.526	6	6	6	Q12905	Interleukin enhancer-binding factor 2	ILF2
19.4447	NaN	17.8984	18.9938	19.4895	18.9951	5	5	5	Q9UMS4	Pre-mRNA-processing factor 19	PRPF19
17.8217	16.4104	19.7869	16.891	16.2574	17.7562	5	5	5	Q9UKY7	Protein CDV3 homolog	CDV3
19.268	19.9741	20.0797	19.3922	19.6997	19.6849	9	9	9	P21291	Cysteine and glycine-rich protein 1	CSRP1
21.0429	18.6866	18.9839	22.427	20.2358	22.8615	10	10	10	Q96HC4	PDZ and LIM domain protein 5	PDLIM5
17.8305	17.6795	16.4523	16.5068	17.9287	16.8966	3	3	3	Q16822	Phosphoenolpyruvate carboxykinase [GTP], mitochondrial	PCK2
19.3343	19.2626	18.578	18.8806	19.1912	19.0073	7	7	7	Q9NP72	Ras-related protein Rab-18	RAB18
19.0774	18.8446	19.7167	17.6853	18.1253	17.5329	3	3	3	P28062	Proteasome subunit beta type-8	PSMB8
19.397	18.2074	18.6214	18.6109	18.5671	18.6572	8	8	5	Q9NVI7;Q5T2N8	ATPase family AAA domain-containing protein 3A	ATAD3A
19.3856	18.714	19.9323	18.5717	19.6662	19.1825	14	11	11	P35222	Catenin beta-1	CTNNB1
18.4812	18.3304	18.1474	16.0685	17.0502	16.2678	3	3	3	Q9Y617	Phosphoserine aminotransferase	PSAT1
19.3154	18.5837	19.3735	17.5733	19.8568	18.5423	4	4	4	Q12907	Vesicular integral-membrane protein VIP36	LMAN2
19.1343	19.3308	19.7237	NaN	15.0958	NaN	5	5	5	P31151;Q86SG5	Protein S100-A7;Protein S100-A7A	S100A7;S100A7A
19.4459	18.6726	19.3969	19.6734	19.4644	19.4846	7	7	4	P61163	Alpha-centractin	ACTR1A
18.7633	19.2624	18.5412	21.4962	19.4874	21.256	4	4	4	Q16718	NADH dehydrogenase [ubiquinone] 1 alpha subcomplex subunit 5	NDUFA5
18.428	17.0227	17.1367	20.6254	22.722	22.111	40	40	40	Q02952	A-kinase anchor protein 12	AKAP12
15.7245	13.9089	15.3267	25.5338	17.9721	28.326	132	41	26	P12882	Myosin-1	MYH1
18.9409	NaN	NaN	19.3018	21.0886	19.9071	4	4	4	O95994;Q8TD06	Anterior gradient protein 2 homolog	AGR2
20.6572	21.1602	22.0503	20.9827	20.5623	21.0086	7	7	7	P30044	Peroxiredoxin-5, mitochondrial	PRDX5
18.6753	18.0679	18.5694	18.3966	17.6618	NaN	4	4	4	Q10713	Mitochondrial-processing peptidase subunit alpha	PMPCA
18.4554	19.2231	18.1298	19.5336	20.361	20.112	11	11	11	Q15124	Phosphoglucomutase-like protein 5	PGM5
19.4403	19.7582	19.8902	18.6638	19.9418	18.3253	11	11	11	P38606	V-type proton ATPase catalytic subunit A	ATP6V1A
19.1961	20.0815	19.2819	16.7632	18.5551	16.3801	2	2	2	O75340	Programmed cell death protein 6	PDCD6
20.0139	17.6166	17.63	17.2811	16.83	16.0508	3	3	3	Q9NTK5	Obg-like ATPase 1	OLA1
19.6685	17.892	17.8976	17.8701	18.2971	17.0781	5	5	5	Q9Y2T2;P53677	AP-3 complex subunit mu-1	AP3M1
18.8202	19.6277	18.5549	17.9377	18.4215	17.4506	6	6	5	Q13492	Phosphatidylinositol-binding clathrin assembly protein	PICALM
20.3897	21.1493	20.7381	20.6264	20.8235	20.9506	4	4	4	P62829	60S ribosomal protein L23	RPL23
19.4833	20.2333	20.2049	21.7852	19.9091	21.4472	7	7	7	P31937	3-hydroxyisobutyrate dehydrogenase, mitochondrial	HIBADH
19.4587	18.518	NaN	19.9876	20.9087	19.9606	10	10	10	P00390	Glutathione reductase, mitochondrial	GSR
14.7763	NaN	NaN	26.503	19.9003	26.5625	30	27	27	P17661	Desmin	DES
18.6461	18.931	18.9509	21.3957	18.8194	21.7391	6	6	6	O96000	NADH dehydrogenase [ubiquinone] 1 beta subcomplex subunit 10	NDUFB10
18.3814	20.0921	19.2804	18.2729	18.8514	18.6776	6	6	6	P43034	Platelet-activating factor acetylhydrolase IB subunit alpha	PAFAH1B1
19.0329	20.9925	19.8966	20.7441	21.7116	20.5613	6	6	6	P32969	60S ribosomal protein L9	RPL9
18.359	18.4878	18.6125	17.7778	17.8377	18.0196	3	3	3	Q9H0E2	Toll-interacting protein	TOLLIP
19.2791	19.1629	19.5907	19.4913	20.1298	19.3438	11	11	11	O00567	Nucleolar protein 56	NOP56
18.0952	18.387	17.3353	15.9866	17.3806	NaN	2	2	2	Q8WUW1	Protein BRICK1	BRK1
20.4327	20.7781	NaN	19.6487	20.6077	19.4971	2	2	2	Q6NVV1;P40429	Putative 60S ribosomal protein L13a protein RPL13AP3;60S ribosomal protein L13a	RPL13AP3;RPL13A
18.9571	17.8232	17.9213	19.7117	18.1996	19.694	4	4	4	P46976	Glycogenin-1	GYG1
18.2582	18.1324	18.1689	18.0804	18.322	17.7166	5	5	5	P61221	ATP-binding cassette sub-family E member 1	ABCE1
18.0358	18.8122	19.4177	18.8881	21.4561	19.2143	12	12	12	Q9Y3Z3	Deoxynucleoside triphosphate triphosphohydrolase SAMHD1	SAMHD1
19.2472	19.573	NaN	18.0909	18.5295	18.3585	4	4	4	O00487	26S proteasome non-ATPase regulatory subunit 14	PSMD14
18.0349	19.6972	17.3952	17.9896	18.1725	17.1572	5	5	5	Q96C19;Q9BUP0	EF-hand domain-containing protein D2	EFHD2
19.3504	19.8709	21.0105	24.7899	21.3522	25.312	42	42	24	P16615	Sarcoplasmic/endoplasmic reticulum calcium ATPase 2	ATP2A2
20.2641	20.2362	NaN	19.5512	20.4622	19.3736	6	5	5	P31942	Heterogeneous nuclear ribonucleoprotein H3	HNRNPH3
19.79	17.7588	19.6655	21.0674	19.1692	21.3466	7	7	7	Q9Y512	Sorting and assembly machinery component 50 homolog	SAMM50
19.1661	19.1757	18.7328	16.9994	17.9996	16.6516	5	5	5	P31153;Q00266	S-adenosylmethionine synthase isoform type-2	MAT2A
19.6374	NaN	19.6877	19.6043	19.996	21.2018	3	3	3	Q15847	Adipogenesis regulatory factor	ADIRF
20.419	19.86	19.4174	18.6488	19.0938	18.5967	8	8	8	Q9Y2X3	Nucleolar protein 58	NOP58
19.3765	19.844	19.4858	20.4674	20.6554	18.3087	4	4	4	Q9UBR2	Cathepsin Z	CTSZ
17.9425	17.8219	NaN	17.6861	18.0377	17.3809	3	3	2	O60493	Sorting nexin-3	SNX3
17.8373	18.6628	17.8452	17.2343	NaN	NaN	2	2	2	Q92542	Nicastrin	NCSTN
18.6232	19.0437	18.7514	NaN	18.3233	NaN	5	5	5	Q9Y266	Nuclear migration protein nudC	NUDC
17.1758	18.5709	18.599	19.3777	19.1007	19.5038	8	8	8	Q6IBS0	Twinfilin-2	TWF2
18.6172	18.419	18.664	18.8313	19.0279	18.7689	11	11	11	Q92945	Far upstream element-binding protein 2	KHSRP
17.6972	16.8129	17.6761	16.9754	17.9317	NaN	3	3	3	P61923	Coatomer subunit zeta-1	COPZ1
20.1801	19.3503	18.9415	19.1027	19.583	19.1392	7	7	7	P41091;Q2VIR3	Eukaryotic translation initiation factor 2 subunit 3;Putative eukaryotic translation initiation factor 2 subunit 3-like protein	EIF2S3;EIF2S3L
18.4487	18.1174	NaN	17.4032	18.0033	17.4745	8	8	8	P61011	Signal recognition particle 54 kDa protein	SRP54
19.4346	17.2069	17.7469	18.1583	17.5941	18.4802	17	17	17	P30622;Q9UDT6	CAP-Gly domain-containing linker protein 1	CLIP1
19.0568	19.1298	19.5942	20.4337	19.5307	20.7658	5	5	5	P22061	Protein-L-isoaspartate(D-aspartate) O-methyltransferase	PCMT1
14.9278	13.8512	13.9217	28.5259	23.059	28.6353	137	108	36	Q9UKX2	Myosin-2	MYH2
19.6838	20.2096	19.9606	19.3327	18.9358	19.3642	10	10	10	Q15181	Inorganic pyrophosphatase	PPA1
17.7829	NaN	19.2798	16.8504	17.6956	17.053	2	1	1	Q53S08;Q9H0N0	Ras-related protein Rab-6C	RAB6C
18.2001	18.4516	18.2547	17.2576	17.8295	NaN	2	2	2	P17050	Alpha-N-acetylgalactosaminidase	NAGA
17.4679	18.1295	16.4356	18.7122	22.0578	18.8174	10	10	10	P09871	Complement C1s subcomponent;Complement C1s subcomponent heavy chain;Complement C1s subcomponent light chain	C1S
18.3692	NaN	18.763	19.6039	20.0299	19.5488	2	2	1	P63167	Dynein light chain 1, cytoplasmic	DYNLL1
18.6179	18.9956	18.8744	18.112	18.4549	17.9302	3	3	3	Q06136	3-ketodihydrosphingosine reductase	KDSR
18.827	NaN	17.0156	18.3057	18.8854	18.0589	11	11	11	P22102	Trifunctional purine biosynthetic protein adenosine-3;Phosphoribosylamine--glycine ligase;Phosphoribosylformylglycinamidine cyclo-ligase;Phosphoribosylglycinamide formyltransferase	GART
18.9307	19.8978	19.9798	NaN	16.9441	19.2393	8	7	6	P27482	Calmodulin-like protein 3	CALML3
18.8587	18.6526	18.9497	18.806	19.8273	18.7205	7	7	6	P84095	Rho-related GTP-binding protein RhoG	RHOG
18.5025	18.7132	18.5654	18.2856	18.9351	18.3505	3	3	3	P62993	Growth factor receptor-bound protein 2	GRB2
18.0777	18.9099	18.992	17.9035	17.1401	18.2644	6	6	6	P30519	Heme oxygenase 2	HMOX2
17.8472	18.0061	17.9955	17.6621	17.3552	14.9077	5	5	5	Q86Y82	Syntaxin-12	STX12
18.8565	18.9567	18.9656	20.3125	17.256	20.7727	4	4	4	Q9BQ69	O-acetyl-ADP-ribose deacetylase MACROD1	MACROD1
19.1762	19.5504	19.6742	19.8126	18.8476	20.4169	11	11	11	Q12931	Heat shock protein 75 kDa, mitochondrial	TRAP1
18.55	20.6009	20.4691	NaN	NaN	17.5817	5	5	5	O00748	Cocaine esterase	CES2
18.5401	18.6639	19.0878	17.6632	18.646	17.3831	6	3	3	P08754	Guanine nucleotide-binding protein G(k) subunit alpha	GNAI3
18.4848	NaN	NaN	17.2591	18.0301	17.6206	6	6	6	Q9UNF0	Protein kinase C and casein kinase substrate in neurons protein 2	PACSIN2
18.0354	17.2936	17.9092	NaN	16.4466	16.2928	9	9	9	Q12959;Q15700	Disks large homolog 1	DLG1
18.5511	19.1146	18.8764	18.1207	18.4426	17.4531	8	8	8	P16435	NADPH--cytochrome P450 reductase	POR
18.3626	18.9285	19.1206	18.2239	18.9275	18.2366	5	5	5	P53634	Dipeptidyl peptidase 1;Dipeptidyl peptidase 1 exclusion domain chain;Dipeptidyl peptidase 1 heavy chain;Dipeptidyl peptidase 1 light chain	CTSC
18.7966	19.7683	19.2421	18.4966	19.2966	18.1177	13	13	13	O60763	General vesicular transport factor p115	USO1
18.6922	NaN	18.9028	17.5123	18.6717	17.678	3	3	3	Q14677	Clathrin interactor 1	CLINT1
17.5888	18.1208	17.9245	18.0304	NaN	18.0164	5	5	5	O75821	Eukaryotic translation initiation factor 3 subunit G	EIF3G
17.7434	20.2109	19.4377	25.0741	23.1456	25.1161	8	8	8	Q13642	Four and a half LIM domains protein 1	FHL1
18.6508	18.9681	18.7767	18.7923	17.7599	18.9245	3	3	3	O94919	Endonuclease domain-containing 1 protein	ENDOD1
19.6807	20.4636	20.6579	19.5051	20.1624	19.5561	6	6	6	Q15019	Septin-2	SEPT2
18.1318	17.4478	17.7391	NaN	17.0268	NaN	3	3	3	Q15738	Sterol-4-alpha-carboxylate 3-dehydrogenase, decarboxylating	NSDHL
18.8809	NaN	18.819	17.6154	18.5999	18.1382	11	11	11	Q13045	Protein flightless-1 homolog	FLII
18.0113	NaN	19.4149	18.2822	19.153	18.3803	8	4	4	P55795	Heterogeneous nuclear ribonucleoprotein H2	HNRNPH2
18.0947	20.1618	21.0544	20.0917	19.8821	19.6447	7	6	5	P61026	Ras-related protein Rab-10	RAB10
17.9078	17.5238	17.3457	17.7073	17.1629	17.3042	3	3	3	Q86V81	THO complex subunit 4	ALYREF
16.8498	18.924	17.9536	17.5708	17.6185	17.861	5	5	5	P00492	Hypoxanthine-guanine phosphoribosyltransferase	HPRT1
17.5337	18.3031	NaN	17.9537	20.4048	18.1772	9	9	9	Q16401	26S proteasome non-ATPase regulatory subunit 5	PSMD5
18.7007	18.8533	15.2501	17.4535	19.2003	19.7075	4	4	4	P30043	Flavin reductase (NADPH)	BLVRB
19.4864	18.5191	19.3867	18.8689	19.6963	19.0088	10	10	10	Q99613;B5ME19	Eukaryotic translation initiation factor 3 subunit C;Eukaryotic translation initiation factor 3 subunit C-like protein	EIF3C;EIF3CL
18.2373	18.7914	18.8654	17.5076	17.9078	17.5944	2	2	2	Q9BPX5	Actin-related protein 2/3 complex subunit 5-like protein	ARPC5L
19.3894	19.4446	18.6113	17.6915	17.6602	16.9103	2	2	2	P28072	Proteasome subunit beta type-6	PSMB6
18.2154	18.124	NaN	20.1316	20.6555	19.9155	4	4	4	P37108	Signal recognition particle 14 kDa protein	SRP14
20.0132	21.0793	19.3364	20.805	21.161	20.3448	7	7	7	Q13510	Acid ceramidase;Acid ceramidase subunit alpha;Acid ceramidase subunit beta	ASAH1
21.162	20.5436	19.7561	20.8964	23.416	20.8775	11	11	11	P55060	Exportin-2	CSE1L
18.3308	18.2956	18.5912	17.8025	18.343	17.3872	12	12	12	Q92900	Regulator of nonsense transcripts 1	UPF1
18.4203	18.1066	18.5035	NaN	18.103	16.9625	6	6	6	Q9P2R3	Rabankyrin-5	ANKFY1
18.5643	19.2342	18.9746	20.3308	20.4097	20.3245	11	10	10	Q15233	Non-POU domain-containing octamer-binding protein	NONO
18.4065	16.5524	18.1676	18.9151	19.3303	17.8581	7	7	7	O75955	Flotillin-1	FLOT1
18.4933	21.1444	20.6946	22.0066	22.9724	21.9317	15	15	15	Q9NZN4	EH domain-containing protein 2	EHD2
18.6396	18.2268	19.0779	17.6951	18.9324	18.0426	6	6	6	Q92973	Transportin-1	TNPO1
18.8715	19.1104	20.1112	19.0943	19.9	19.115	6	6	6	P05198	Eukaryotic translation initiation factor 2 subunit 1	EIF2S1
18.334	18.4842	18.59	NaN	18.5137	18.3888	2	2	2	Q9NP97;Q8TF09	Dynein light chain roadblock-type 1;Dynein light chain roadblock-type 2	DYNLRB1;DYNLRB2
19.2567	19.7034	19.054	20.2758	19.1247	19.9291	7	7	7	Q04446	1,4-alpha-glucan-branching enzyme	GBE1
18.8616	20.2232	18.684	19.425	20.7967	18.779	8	8	8	P48444	Coatomer subunit delta	ARCN1
19.7629	18.7347	18.202	19.7073	18.4118	19.2843	14	14	14	Q92614	Unconventional myosin-XVIIIa	MYO18A
19.0718	18.1139	16.756	19.9403	20.1037	19.9036	13	13	13	P27695	DNA-(apurinic or apyrimidinic site) lyase;DNA-(apurinic or apyrimidinic site) lyase, mitochondrial	APEX1
17.5981	17.8866	17.6072	17.8833	17.653	15.9417	2	2	2	Q03519	Antigen peptide transporter 2	TAP2
19.0044	17.8651	18.1296	17.6011	17.7524	17.5111	6	6	6	P48449	Lanosterol synthase	LSS
17.0098	16.974	16.2792	16.6184	17.0368	16.458	3	3	3	O00186	Syntaxin-binding protein 3	STXBP3
17.5593	18.1643	18.1759	18.6458	18.221	18.2661	3	3	3	Q9H2U2	Inorganic pyrophosphatase 2, mitochondrial	PPA2
17.6934	18.4038	22.1945	17.7543	18.5889	18.1552	9	9	9	Q9NZB2;Q5T035	Constitutive coactivator of PPAR-gamma-like protein 1	FAM120A
19.6941	19.551	19.7101	18.965	18.617	18.6917	6	6	6	P55735	Protein SEC13 homolog	SEC13
19.1243	18.7853	17.762	17.9733	19.0397	18.4888	11	11	9	O60749	Sorting nexin-2	SNX2
15.9637	15.6056	16.4417	17.654	NaN	17.643	5	5	5	Q9NZT1	Calmodulin-like protein 5	CALML5
16.9186	NaN	NaN	21.9221	18.7455	20.8963	4	4	4	O75208	Ubiquinone biosynthesis protein COQ9, mitochondrial	COQ9
18.4623	17.5799	18.1459	18.5732	19.7308	18.8563	17	17	17	O75533	Splicing factor 3B subunit 1	SF3B1
18.3328	18.3061	19.2044	NaN	17.9491	16.38	3	3	3	Q9Y3B3	Transmembrane emp24 domain-containing protein 7	TMED7
18.4388	NaN	NaN	17.551	16.6895	17.6086	3	3	3	P24666	Low molecular weight phosphotyrosine protein phosphatase	ACP1
17.8459	NaN	18.1045	16.786	17.0227	17.0082	2	2	2	Q92905	COP9 signalosome complex subunit 5	COPS5
19.5452	18.6606	19.263	18.5038	20.1588	18.2173	6	6	6	Q6DD88	Atlastin-3	ATL3
18.6337	18.1301	18.3085	19.9992	18.3664	20.3222	6	6	6	P05026	Sodium/potassium-transporting ATPase subunit beta-1	ATP1B1
18.7868	18.5855	NaN	18.3317	19.0771	18.1411	4	4	4	Q9Y5S9	RNA-binding protein 8A	RBM8A
16.7075	16.3297	17.9622	15.8301	NaN	15.8006	5	2	2	P63096	Guanine nucleotide-binding protein G(i) subunit alpha-1	GNAI1
19.2611	19.3973	19.8854	18.546	18.345	18.9057	11	6	6	P31150	Rab GDP dissociation inhibitor alpha	GDI1
18.9037	19.5344	19.2622	22.3515	19.8441	22.0586	6	6	6	O75489	NADH dehydrogenase [ubiquinone] iron-sulfur protein 3, mitochondrial	NDUFS3
18.2946	17.6823	18.4053	18.4837	19.0493	17.7239	5	4	4	O15173	Membrane-associated progesterone receptor component 2	PGRMC2
17.2432	17.8521	NaN	16.4116	16.4113	16.6702	3	3	3	P19623	Spermidine synthase	SRM
18.7988	18.7016	18.5658	18.2423	17.6833	18.5691	8	8	8	Q12904	Aminoacyl tRNA synthase complex-interacting multifunctional protein 1;Endothelial monocyte-activating polypeptide 2	AIMP1
18.0577	17.6101	18.0666	20.0772	21.0042	19.9098	10	10	10	Q96CX2;Q68DU8;Q6ZWB6	BTB/POZ domain-containing protein KCTD12	KCTD12
18.9008	19.1085	18.5678	19.4605	19.2901	19.6896	5	5	5	Q16762	Thiosulfate sulfurtransferase	TST
19.0064	19.0668	18.5017	19.2683	19.7409	18.8324	4	4	4	Q93052	Lipoma-preferred partner	LPP
18.1418	18.1511	16.5727	16.4927	17.2928	17.014	5	5	5	Q06124	Tyrosine-protein phosphatase non-receptor type 11	PTPN11
17.8966	18.7281	17.8332	17.3774	17.4157	17.2297	6	6	6	Q9NUQ9;Q9H0Q0	Protein FAM49B	FAM49B
19.4641	19.9624	20.2679	18.8473	20.9011	18.9735	16	16	16	P53618	Coatomer subunit beta	COPB1
17.7215	17.3541	18.3647	17.1175	17.139	17.7319	5	5	5	Q9NY33	Dipeptidyl peptidase 3	DPP3
18.9	NaN	NaN	18.3787	16.6659	18.4649	2	2	2	Q8N1B4	Vacuolar protein sorting-associated protein 52 homolog	VPS52
19.1157	18.7997	NaN	20.0558	19.3145	20.5703	6	6	6	Q6NVY1	3-hydroxyisobutyryl-CoA hydrolase, mitochondrial	HIBCH
18.365	18.0623	17.6238	17.5027	18.3766	17.2919	6	6	6	P78344	Eukaryotic translation initiation factor 4 gamma 2	EIF4G2
21.1549	20.039	18.7859	21.4808	22.5518	20.9339	25	24	24	P20700	Lamin-B1	LMNB1
18.8143	18.7176	18.9248	18.724	19.1114	19.3386	6	6	6	Q9Y224	UPF0568 protein C14orf166	C14orf166
17.8692	17.8679	18.2991	16.1307	NaN	15.8009	9	9	9	Q16610	Extracellular matrix protein 1	ECM1
15.9838	14.8472	15.177	23.4042	14.7486	23.3729	45	45	45	P21817;Q15413	Ryanodine receptor 1	RYR1
18.9734	18.8815	19.5954	20.3963	19.8729	19.3984	7	7	7	Q9UBQ7	Glyoxylate reductase/hydroxypyruvate reductase	GRHPR
17.8755	NaN	NaN	18.1637	17.8063	18	4	4	4	P11182	Lipoamide acyltransferase component of branched-chain alpha-keto acid dehydrogenase complex, mitochondrial	DBT
17.1263	18.6138	19.2925	15.8835	15.6246	NaN	4	4	4	Q9Y6M1	Insulin-like growth factor 2 mRNA-binding protein 2	IGF2BP2
18.6779	19.0143	18.5061	17.7307	18.4428	18.0516	6	6	5	O75351;Q6PIW4	Vacuolar protein sorting-associated protein 4B	VPS4B
18.6852	19.0001	18.9242	18.1127	18.9027	17.891	3	3	3	Q6IAA8	Ragulator complex protein LAMTOR1	LAMTOR1
18.9206	NaN	15.4358	24.0516	26.2816	24.8621	12	12	5	P0DOX5;P01857	Ig gamma-1 chain C region	IGHG1
18.2742	16.8392	17.9175	NaN	17.3931	NaN	5	5	5	P12955	Xaa-Pro dipeptidase	PEPD
19.1864	19.3186	18.581	18.063	19.0568	18.547	14	14	7	P23634	Plasma membrane calcium-transporting ATPase 4	ATP2B4
22.6439	22.8136	20.9896	19.8533	19.156	19.3788	2	2	2	P28300	Protein-lysine 6-oxidase	LOX
19.0833	18.9674	18.9841	19.0798	20.153	18.939	8	8	8	Q9Y5M8	Signal recognition particle receptor subunit beta	SRPRB
17.3039	NaN	17.4104	15.8609	18.066	17.2235	8	8	8	Q6YHK3	CD109 antigen	CD109
18.01	16.4747	18.1071	NaN	17.499	NaN	3	2	2	P48739	Phosphatidylinositol transfer protein beta isoform	PITPNB
19.1163	19.3503	19.4508	19.8739	20.5849	19.8862	7	4	4	P62879	Guanine nucleotide-binding protein G(I)/G(S)/G(T) subunit beta-2	GNB2
18.3055	19.3941	18.773	17.7336	18.5445	17.82	7	7	7	Q9NYL9	Tropomodulin-3	TMOD3
18.1603	19.1613	19.3019	22.5634	20.8798	22.3179	6	6	6	P21912	Succinate dehydrogenase [ubiquinone] iron-sulfur subunit, mitochondrial	SDHB
17.164	17.9114	17.3483	14.882	NaN	16.4037	2	2	2	O14737	Programmed cell death protein 5	PDCD5
18.6431	18.7585	18.7923	18.5016	18.5091	17.544	3	3	3	Q9HB40	Retinoid-inducible serine carboxypeptidase	SCPEP1
17.9567	NaN	NaN	16.9761	18.0005	17.235	6	6	6	P18583	Protein SON	SON
18.834	18.1501	18.0905	17.6781	18.0923	17.7634	9	9	9	Q07866;Q9H0B6	Kinesin light chain 1	KLC1
17.76	NaN	NaN	18.2598	17.1535	16.9144	3	3	3	Q13683	Integrin alpha-7;Integrin alpha-7 heavy chain;Integrin alpha-7 light chain;Integrin alpha-7 70 kDa form	ITGA7
17.9598	16.0641	16.5839	20.8142	22.3443	22.4119	16	15	15	P00352	Retinal dehydrogenase 1	ALDH1A1
17.8303	18.8773	18.8009	18.143	19.217	18.2092	2	2	2	P08572	Collagen alpha-2(IV) chain;Canstatin	COL4A2
18.4001	18.9727	18.7032	19.3334	22.8588	19.88	8	8	8	P05155	Plasma protease C1 inhibitor	SERPING1
16.6657	17.6695	17.0649	NaN	16.9368	NaN	4	4	4	Q9NZ32	Actin-related protein 10	ACTR10
17.2757	NaN	17.2509	16.6846	15.5871	17.5207	2	2	2	Q9UM22	Mammalian ependymin-related protein 1	EPDR1
16.7101	15.7998	NaN	26.0946	27.2493	27.1826	11	11	6	P68871	Hemoglobin subunit beta;LVV-hemorphin-7;Spinorphin	HBB
18.1635	17.7047	16.5777	17.4707	18.2845	18.1824	15	15	14	O60610	Protein diaphanous homolog 1	DIAPH1
19.6655	19.2403	19.902	19.262	20.7406	19.2552	18	18	18	Q00341	Vigilin	HDLBP
17.354	17.2821	16.8895	NaN	16.2763	16.9821	3	3	3	P28074	Proteasome subunit beta type-5	PSMB5
NaN	16.3707	NaN	17.0395	17.1513	16.3605	6	6	4	P50148;O95837	Guanine nucleotide-binding protein G(q) subunit alpha	GNAQ
19.6691	18.9578	19.1549	23.1318	22.2398	24.2613	16	16	16	P17174	Aspartate aminotransferase, cytoplasmic	GOT1
18.6309	18.9732	19.4897	19.652	20.4996	19.788	10	10	10	P62333	26S protease regulatory subunit 10B	PSMC6
18.4939	19.0812	18.7859	18.8747	20.425	19.1246	9	9	9	Q86UE4	Protein LYRIC	MTDH
19.0513	20.2274	18.6544	18.4174	19.2277	19.027	8	8	8	P11413	Glucose-6-phosphate 1-dehydrogenase	G6PD
19.1658	18.5841	18.587	NaN	17.8287	17.3036	6	6	6	Q9Y6E0;Q9P289;O00506	Serine/threonine-protein kinase 24;Serine/threonine-protein kinase 24 36 kDa subunit;Serine/threonine-protein kinase 24 12 kDa subunit	STK24
18.3593	18.886	17.8037	17.0936	16.8857	17.0016	6	6	6	P41227;Q9BSU3	N-alpha-acetyltransferase 10	NAA10
18.0025	18.2405	18.1497	18.632	18.998	18.69	5	5	5	Q14444	Caprin-1	CAPRIN1
17.3995	NaN	16.9918	16.7945	18.2265	17.4694	4	4	3	Q9Y383	Putative RNA-binding protein Luc7-like 2	LUC7L2
17.5008	NaN	NaN	18.3936	19.329	18.551	4	4	4	P22087	rRNA 2-O-methyltransferase fibrillarin	FBL
17.8709	17.4002	18.5104	18.7221	19.3824	18.1841	11	11	7	P50570;Q9UQ16	Dynamin-2	DNM2
19.7888	17.2215	16.9078	19.9911	21.8183	19.4311	13	13	13	Q9Y4L1	Hypoxia up-regulated protein 1	HYOU1
17.0335	17.6781	17.8546	16.9466	17.0772	NaN	2	2	2	Q6YP21	Kynurenine--oxoglutarate transaminase 3	CCBL2
18.0996	15.2039	15.4812	22.6486	19.0063	22.9878	8	8	8	O95299	NADH dehydrogenase [ubiquinone] 1 alpha subcomplex subunit 10, mitochondrial	NDUFA10
15.8091	15.7764	16.4746	20.6778	20.6866	20.0522	30	30	30	Q05707	Collagen alpha-1(XIV) chain	COL14A1
17.8588	17.5252	16.8392	19.0693	18.0553	18.6195	4	4	4	Q02338	D-beta-hydroxybutyrate dehydrogenase, mitochondrial	BDH1
18.568	18.886	NaN	17.9246	17.3416	17.9524	5	5	5	O96008	Mitochondrial import receptor subunit TOM40 homolog	TOMM40
19.798	20.7015	NaN	19.1601	19.5569	19.3701	5	4	2	P63000;P60763	Ras-related C3 botulinum toxin substrate 1;Ras-related C3 botulinum toxin substrate 3	RAC1;RAC3
17.751	17.9588	18.5339	17.1133	16.5477	17.2484	3	3	3	Q99653	Calcineurin B homologous protein 1	CHP1
18.5524	17.2467	NaN	17.1363	18.8342	17.1773	3	3	3	Q9NT62	Ubiquitin-like-conjugating enzyme ATG3	ATG3
17.3334	16.9844	17.4644	16.1412	17.3491	16.7685	2	2	2	Q12884	Prolyl endopeptidase FAP;Antiplasmin-cleaving enzyme FAP, soluble form	FAP
17.329	17.7647	16.8013	16.7733	17.1587	NaN	3	3	3	Q9BQE5	Apolipoprotein L2	APOL2
16.9614	NaN	NaN	16.6737	18.4703	16.0249	12	12	12	Q9UKV3	Apoptotic chromatin condensation inducer in the nucleus	ACIN1
17.4206	18.559	17.8395	16.7013	NaN	16.6216	2	2	2	P01111;P01112	GTPase NRas;GTPase HRas;GTPase HRas, N-terminally processed	NRAS;HRAS
18.8502	18.4391	18.4464	18.4749	19.5871	19.1679	5	5	5	Q9UGP8	Translocation protein SEC63 homolog	SEC63
17.4273	NaN	NaN	17.3532	17.5803	16.7811	2	2	2	P63162;P14678	Small nuclear ribonucleoprotein-associated protein N;Small nuclear ribonucleoprotein-associated proteins B and B	SNRPN;SNRPB
17.8654	20.6791	19.0174	19.2751	20.2734	19.7207	36	36	36	Q9C0C2	182 kDa tankyrase-1-binding protein	TNKS1BP1
17.8653	NaN	17.574	17.0705	17.339	16.9458	4	4	4	O76094	Signal recognition particle subunit SRP72	SRP72
18.4582	18.7631	18.9089	18.3516	19.1721	18.4582	7	7	7	Q9Y5B9	FACT complex subunit SPT16	SUPT16H
17.6143	18.0222	17.5231	16.9313	17.6198	16.8199	8	8	8	P22059	Oxysterol-binding protein 1	OSBP
18.8251	18.7331	18.2405	NaN	18.7997	18.9367	19	2	2	Q9BQE3	Tubulin alpha-1C chain	TUBA1C
17.6459	19.7161	18.8839	18.2865	20.0144	18.0851	33	32	32	Q9UPN3	Microtubule-actin cross-linking factor 1, isoforms 1/2/3/5	MACF1
17.3084	NaN	NaN	16.7695	16.5825	16.8673	4	4	4	P25325	3-mercaptopyruvate sulfurtransferase	MPST
18.9535	19.1223	19.1309	17.7993	18.0397	18.0164	7	7	7	P62760	Visinin-like protein 1	VSNL1
18.374	18.4803	18.4673	17.2517	17.6189	17.2447	5	5	5	P35914	Hydroxymethylglutaryl-CoA lyase, mitochondrial	HMGCL
17.1543	16.9662	17.3691	NaN	17.0356	16.1896	2	2	2	Q8IWB7	WD repeat and FYVE domain-containing protein 1	WDFY1
18.0876	18.0083	18.1098	17.3009	18.1045	17.1309	5	5	5	P08240	Signal recognition particle receptor subunit alpha	SRPR
17.2827	16.8817	NaN	16.5329	16.7937	16.2453	4	4	4	Q93050	V-type proton ATPase 116 kDa subunit a isoform 1	ATP6V0A1
17.8767	17.7785	17.611	19.83	21.2832	20.0718	6	6	5	P26599	Polypyrimidine tract-binding protein 1	PTBP1
17.5019	17.1858	17.8849	17.6137	NaN	16.6111	3	3	3	P82979	SAP domain-containing ribonucleoprotein	SARNP
16.5	NaN	NaN	17.2502	22.4566	18.7406	12	12	12	Q14624	Inter-alpha-trypsin inhibitor heavy chain H4;70 kDa inter-alpha-trypsin inhibitor heavy chain H4;35 kDa inter-alpha-trypsin inhibitor heavy chain H4	ITIH4
17.7139	18.2846	19.5731	19.129	19.6569	19.0881	3	3	3	Q15836;P63027	Vesicle-associated membrane protein 3;Vesicle-associated membrane protein 2	VAMP3;VAMP2
17.5799	17.2627	17.801	16.8553	16.7102	16.7375	5	5	5	Q14126	Desmoglein-2	DSG2
17.6487	16.3942	18.5205	19.4362	20.36	19.5194	16	16	16	P40763	Signal transducer and activator of transcription 3	STAT3
17.0371	17.0211	17.2282	16.9258	16.5675	NaN	4	4	4	Q9Y263	Phospholipase A-2-activating protein	PLAA
17.7865	18.4146	18.6171	16.1593	17.9491	18.9026	10	10	10	O14745	Na(+)/H(+) exchange regulatory cofactor NHE-RF1	SLC9A3R1
17.6417	17.8741	17.5035	16.7312	17.8246	16.6622	2	2	2	P62995	Transformer-2 protein homolog beta	TRA2B
17.9004	18.0194	17.3543	16.2908	17.5484	NaN	9	9	9	O14974	Protein phosphatase 1 regulatory subunit 12A	PPP1R12A
18.291	17.8647	18.6851	17.28	17.8768	16.7861	10	10	10	Q15155;P69849;Q5JPE7	Nodal modulator 1;Nodal modulator 3;Nodal modulator 2	NOMO1;NOMO3;NOMO2
17.8917	22.4362	22.3569	20.4706	20.622	19.5503	13	13	13	Q14573	Inositol 1,4,5-trisphosphate receptor type 3	ITPR3
18.4153	18.9089	18.5584	17.8732	18.6897	17.4879	8	8	8	P50416	Carnitine O-palmitoyltransferase 1, liver isoform	CPT1A
17.7161	18.0316	17.8918	17.2479	17.4337	16.8163	3	3	3	Q99816	Tumor susceptibility gene 101 protein	TSG101
16.9734	18.7741	17.8165	NaN	17.4194	19.5129	15	15	14	Q02487	Desmocollin-2	DSC2
17.1682	17.6881	17.8207	17.7803	17.5532	17.3696	2	2	2	Q9NP79	Vacuolar protein sorting-associated protein VTA1 homolog	VTA1
18.886	NaN	19.1396	17.2178	17.8898	18.0232	3	3	3	Q15008	26S proteasome non-ATPase regulatory subunit 6	PSMD6
17.9084	17.4384	17.7716	17.7175	17.6702	17.8933	5	5	5	Q53H12	Acylglycerol kinase, mitochondrial	AGK
18.0425	17.3675	17.4599	16.8543	16.9369	16.9699	5	5	5	P29144	Tripeptidyl-peptidase 2	TPP2
17.994	17.8298	18.331	17.1926	18.0537	16.8583	4	4	4	O14828	Secretory carrier-associated membrane protein 3	SCAMP3
16.3338	16.3777	16.3147	NaN	17.8377	NaN	4	4	4	Q9UJC3	Protein Hook homolog 1	HOOK1
17.2266	17.4383	17.2569	17.2894	NaN	NaN	3	3	3	Q9UBW8	COP9 signalosome complex subunit 7a	COPS7A
18.3784	17.9271	18.6126	18.6306	19.1653	18.7366	15	15	15	Q6P2Q9	Pre-mRNA-processing-splicing factor 8	PRPF8
17.2093	NaN	17.2531	20.002	17.633	18.647	2	2	2	P56556	NADH dehydrogenase [ubiquinone] 1 alpha subcomplex subunit 6	NDUFA6
17.0912	NaN	18.0401	16.242	16.7249	16.9181	16	16	15	P50851	Lipopolysaccharide-responsive and beige-like anchor protein	LRBA
19.1557	21.1012	19.5796	20.9618	22.0099	20.7773	16	16	16	P13010	X-ray repair cross-complementing protein 5	XRCC5
21.2222	24.0018	NaN	22.2393	23.0113	22.09	17	5	4	P07437	Tubulin beta chain	TUBB
14.5674	NaN	NaN	24.4587	22.5644	24.1826	16	15	13	P13929	Beta-enolase	ENO3
18.3878	19.1722	NaN	19.3427	18.597	19.2172	7	7	7	O94826	Mitochondrial import receptor subunit TOM70	TOMM70A
18.4483	19.4505	19.437	19.5466	19.9955	19.755	8	8	8	P45974	Ubiquitin carboxyl-terminal hydrolase 5	USP5
17.9722	17.0526	16.1379	19.6277	20.4948	19.9696	8	8	8	P55290	Cadherin-13	CDH13
17.1864	17.1596	17.8123	17.482	19.1101	18.356	7	7	7	P55327	Tumor protein D52	TPD52
16.8856	18.5573	17.6895	16.8296	17.0577	18.158	19	19	19	Q8WWI1	LIM domain only protein 7	LMO7
17.069	17.723	19.6688	24.6388	21.4118	24.4531	25	25	25	Q13423	NAD(P) transhydrogenase, mitochondrial	NNT
16.9844	NaN	NaN	15.0357	14.6318	15.4125	11	11	11	Q14CN2;A8K7I4	Calcium-activated chloride channel regulator 4;Calcium-activated chloride channel regulator 4, 110 kDa form;Calcium-activated chloride channel regulator 4, 30 kDa form	CLCA4
18.7784	NaN	19.1349	18.5967	17.2262	18.5951	14	13	13	Q14574	Desmocollin-3	DSC3
18.0857	NaN	NaN	16.1909	16.921	16.3653	4	4	4	Q9Y6Q5;Q9BXS5	AP-1 complex subunit mu-2;AP-1 complex subunit mu-1	AP1M2;AP1M1
17.8511	19.3075	19.6233	18.4922	18.416	18.0885	5	5	5	Q15370	Transcription elongation factor B polypeptide 2	TCEB2
16.8075	17.6028	17.346	21.5945	17.6223	22.7102	25	25	25	P35573	Glycogen debranching enzyme;4-alpha-glucanotransferase;Amylo-alpha-1,6-glucosidase	AGL
18.3593	19.5629	17.9113	19.469	19.7451	19.7085	20	20	20	Q8WXH0	Nesprin-2	SYNE2
17.3329	NaN	17.8843	18.1048	19.6278	18.2136	4	4	4	Q9UBS4	DnaJ homolog subfamily B member 11	DNAJB11
18.1676	19.7039	19.3141	22.5506	23.4212	22.5225	13	13	13	P51888	Prolargin	PRELP
16.9031	15.646	16.4795	16.4483	16.319	16.4508	4	4	4	Q92552	28S ribosomal protein S27, mitochondrial	MRPS27
17.027	18.9987	19.4998	NaN	NaN	15.4024	10	3	3	Q14240	Eukaryotic initiation factor 4A-II;Eukaryotic initiation factor 4A-II, N-terminally processed	EIF4A2
18.123	17.3572	17.4909	17.5699	18.813	17.3391	12	12	12	P27708	CAD protein;Glutamine-dependent carbamoyl-phosphate synthase;Aspartate carbamoyltransferase;Dihydroorotase	CAD
17.5774	17.763	NaN	18.3526	17.2422	18.1155	3	3	3	Q6IAN0	Dehydrogenase/reductase SDR family member 7B	DHRS7B
18.1582	18.1621	19.0409	17.3998	17.8077	17.66	5	5	5	P22033	Methylmalonyl-CoA mutase, mitochondrial	MUT
18.8781	18.5013	18.3134	18.5495	19.1836	18.5751	9	9	9	Q96AE4	Far upstream element-binding protein 1	FUBP1
19.3181	18.175	18.8839	18.8828	20.1462	18.8251	22	22	22	P12270	Nucleoprotein TPR	TPR
17.3108	17.7554	18.4665	17.7392	18.9783	17.7966	3	3	3	P01034	Cystatin-C	CST3
17.2619	17.3458	17.2344	16.8955	16.9252	17.2413	4	4	4	Q9UNS2	COP9 signalosome complex subunit 3	COPS3
18.6384	19.3664	19.9306	19.5303	20.3748	19.6639	8	8	4	P62873	Guanine nucleotide-binding protein G(I)/G(S)/G(T) subunit beta-1	GNB1
18.6563	18.9784	NaN	18.3578	20.1494	18.0039	8	8	8	Q9BZQ8	Protein Niban	FAM129A
16.3278	NaN	NaN	21.1302	19.8801	19.856	20	18	18	P11277	Spectrin beta chain, erythrocytic	SPTB
17.5406	18.2447	18.4531	18.0185	19.0191	18.0984	4	4	4	P23368;Q16798	NAD-dependent malic enzyme, mitochondrial	ME2
17.1287	16.8849	NaN	21.2009	23.2413	21.334	6	6	6	P22352	Glutathione peroxidase 3	GPX3
17.1691	19.0287	18.3561	25.904	22.672	25.9096	24	3	3	P68032;P62736;P63267	Actin, alpha cardiac muscle 1;Actin, aortic smooth muscle;Actin, gamma-enteric smooth muscle	ACTC1;ACTA2;ACTG2
16.6993	17.9428	17.5509	NaN	17.183	NaN	2	2	2	Q9HAB8	Phosphopantothenate--cysteine ligase	PPCS
16	15.2657	NaN	23.862	21.2768	27.8185	20	20	17	P05976	Myosin light chain 1/3, skeletal muscle isoform	MYL1
19.2609	NaN	15.1644	17.3364	22.9948	20.8888	12	12	12	P00751	Complement factor B;Complement factor B Ba fragment;Complement factor B Bb fragment	CFB
13.4472	16.5612	13.8758	24.4844	14.9231	24.6795	93	93	93	Q5VST9	Obscurin	OBSCN
17.3412	NaN	17.4671	15.9346	17.2272	16.1426	6	6	6	Q96A65	Exocyst complex component 4	EXOC4
17.3371	NaN	NaN	19.2343	23.2426	22.3525	5	5	4	P02763	Alpha-1-acid glycoprotein 1	ORM1
17.363	NaN	17.2079	16.6037	17.1296	15.5022	4	4	4	Q99614	Tetratricopeptide repeat protein 1	TTC1
19.9143	19.0888	19.0493	20.9963	17.5976	21.1455	10	10	10	O75521	Enoyl-CoA delta isomerase 2, mitochondrial	ECI2
17.0304	NaN	NaN	16.8729	17.284	16.7771	4	4	4	O60841	Eukaryotic translation initiation factor 5B	EIF5B
18.3134	18.1626	17.9435	17.2247	18.5247	17.4057	4	4	4	Q9H8Y8	Golgi reassembly-stacking protein 2	GORASP2
17.7475	18.8863	18.1466	18.3608	19.9209	18.8166	9	9	9	Q9UJU6	Drebrin-like protein	DBNL
15.4606	17.8406	18.0999	13.6355	14.5557	NaN	2	2	2	Q9BXF6	Rab11 family-interacting protein 5	RAB11FIP5
17.8361	16.8721	NaN	17.0197	16.6569	17.7108	8	8	8	O14639	Actin-binding LIM protein 1	ABLIM1
17.7586	18.841	18.7698	18.808	18.2854	NaN	4	4	4	Q8TCJ2	Dolichyl-diphosphooligosaccharide--protein glycosyltransferase subunit STT3B	STT3B
17.7543	19.5281	18.4851	17.9017	17.9323	16.3353	6	6	6	Q15631	Translin	TSN
18.0012	NaN	18.3768	21.2161	21.5522	21.222	6	6	6	P08708	40S ribosomal protein S17	RPS17
19.5947	18.0057	17.0676	16.2902	19.4639	19.8578	11	11	11	Q07157	Tight junction protein ZO-1	TJP1
17.4198	NaN	NaN	17.051	18.9519	16.8833	2	2	2	P55058	Phospholipid transfer protein	PLTP
17.1676	NaN	17.2343	17.0733	18.1509	16.5709	2	2	2	P51159	Ras-related protein Rab-27A	RAB27A
16.2859	17.2383	17.258	16.3444	17.0317	16.5787	3	3	3	O94855	Protein transport protein Sec24D	SEC24D
18.5811	21.1109	20.6531	18.1544	17.684	17.7331	9	9	9	P41250	Glycine--tRNA ligase	GARS
17.6281	NaN	NaN	18.0818	17.8649	17.6789	7	7	4	Q09028	Histone-binding protein RBBP4	RBBP4
16.9617	18.1054	16.5698	16.3165	17.1727	16.0439	7	7	7	P11498	Pyruvate carboxylase, mitochondrial	PC
17.8674	17.7662	17.6247	19.7397	19.9227	19.5777	5	5	5	Q9BRX8	Redox-regulatory protein FAM213A	FAM213A
17.2012	17.115	17.1074	NaN	16.9071	17.0367	4	3	3	P50452	Serpin B8	SERPINB8
18.1709	17.5174	NaN	17.705	18.9465	17.9233	5	5	5	O15400	Syntaxin-7	STX7
17.6554	18.1203	18.5068	19.418	20.2823	19.5039	9	9	9	P09874	Poly [ADP-ribose] polymerase 1	PARP1
17.8644	17.1192	17.4388	17.5789	18.0358	18.1955	5	5	5	P68036;A0A1B0GUS4	Ubiquitin-conjugating enzyme E2 L3	UBE2L3
17.4653	NaN	NaN	18.6338	17.9233	19.2244	5	5	5	O75306	NADH dehydrogenase [ubiquinone] iron-sulfur protein 2, mitochondrial	NDUFS2
17.7083	19.6788	20.0709	21.6189	19.9525	21.4536	9	8	8	P47755	F-actin-capping protein subunit alpha-2	CAPZA2
16.5135	17.4279	NaN	17.5165	18.2745	17.3752	3	3	3	P52758	Ribonuclease UK114	HRSP12
17.4448	16.4712	NaN	16.9081	17.7354	16.6085	5	5	5	Q9UBC2	Epidermal growth factor receptor substrate 15-like 1	EPS15L1
16.8724	17.1405	NaN	16.7075	16.6955	16.7118	3	3	3	Q16527	Cysteine and glycine-rich protein 2	CSRP2
17.4106	17.401	17.856	16.8595	17.4017	16.2235	6	6	6	Q03518	Antigen peptide transporter 1	TAP1
17.3622	17.5257	17.1786	16.9002	18.0705	17.9269	5	5	5	Q8IZ83	Aldehyde dehydrogenase family 16 member A1	ALDH16A1
17.0469	NaN	NaN	16.8225	17.5897	16.72	5	5	5	Q96JB5	CDK5 regulatory subunit-associated protein 3	CDK5RAP3
16.8786	17.3026	NaN	16.5954	17.2812	16.4811	3	3	3	O43747	AP-1 complex subunit gamma-1	AP1G1
16.7235	16.931	16.4344	15.959	17.2312	15.9361	2	2	2	Q9BZG1	Ras-related protein Rab-34	RAB34
18.5437	18.3976	NaN	19.2303	20.815	20.9915	5	5	5	P08294	Extracellular superoxide dismutase [Cu-Zn]	SOD3
16.6671	17.6432	15.9376	16.5302	16.8098	16.8581	4	4	4	Q96JJ7	Protein disulfide-isomerase TMX3	TMX3
18.0217	18.9835	16.911	NaN	NaN	18.7874	6	6	5	Q01581	Hydroxymethylglutaryl-CoA synthase, cytoplasmic	HMGCS1
16.4329	NaN	14.6187	24.2225	26.362	23.0716	25	25	25	P02675;CON__P02676	Fibrinogen beta chain;Fibrinopeptide B;Fibrinogen beta chain	FGB
17.7155	17.706	18.4198	18.7439	19.5801	18.8231	11	11	11	Q9HBL0	Tensin-1	TNS1
18.3058	18.1835	18.3888	19.4944	20.266	19.7883	15	15	15	Q53EL6	Programmed cell death protein 4	PDCD4
17.0898	16.3655	NaN	18.8292	20.4344	20.0518	5	5	5	P52566	Rho GDP-dissociation inhibitor 2	ARHGDIB
14.2824	16.6448	18.9818	21.446	24.1584	21.4163	42	30	28	P35749	Myosin-11	MYH11
16.979	17.447	17.5693	NaN	16.9945	NaN	4	4	4	Q5TDH0	Protein DDI1 homolog 2	DDI2
15.4005	15.9136	NaN	16.8265	16.2042	16.1047	8	8	8	A0MZ66	Shootin-1	KIAA1598
17.2353	NaN	NaN	19.5838	17.609	18.8682	4	4	4	Q9UMS6	Synaptopodin-2	SYNPO2
16.3793	16.3797	16.6015	16.0568	16.4211	NaN	2	2	2	P49915	GMP synthase [glutamine-hydrolyzing]	GMPS
15.7369	NaN	NaN	27.5101	14.9746	27.0734	57	57	55	Q00872	Myosin-binding protein C, slow-type	MYBPC1
18.3633	18.0236	18.3822	19.2552	20.1084	19.2111	23	23	23	P46939	Utrophin	UTRN
14.4875	17.3788	17.2185	22.72	23.8543	22.0273	21	21	21	P00488	Coagulation factor XIII A chain	F13A1
17.9112	17.9565	18.2969	18.6808	19.477	19.0034	9	9	9	O43396	Thioredoxin-like protein 1	TXNL1
17.7099	18.4731	NaN	17.9323	19.2483	17.6127	3	3	3	P40261	Nicotinamide N-methyltransferase	NNMT
16.5133	18.6605	18.3141	18.8949	19.3548	18.7828	3	3	3	Q9H444	Charged multivesicular body protein 4b	CHMP4B
16.4411	NaN	NaN	16.1386	15.8614	16.385	8	8	8	O75153	Clustered mitochondria protein homolog	CLUH
17.1831	NaN	NaN	17.2755	18.9857	17.5014	16	16	14	P49792;Q7Z3J3;A6NKT7;Q99666;O14715	E3 SUMO-protein ligase RanBP2	RANBP2
17.2541	16.9045	17.1327	17.0659	16.9429	17.5792	16	16	16	Q7Z6Z7	E3 ubiquitin-protein ligase HUWE1	HUWE1
17.0931	17.7015	NaN	18.1736	18.888	18.9703	4	4	4	P18621	60S ribosomal protein L17	RPL17
14.5453	14.6216	14.25	27.044	20.7544	26.7948	25	25	4	P68133	Actin, alpha skeletal muscle	ACTA1
20.9946	26.2809	20.8571	20.8598	19.8349	17.3085	5	5	5	O15355	Protein phosphatase 1G	PPM1G
17.1276	17.8942	17.3433	NaN	16.9328	16.1014	8	8	4	Q9UHD9	Ubiquilin-2	UBQLN2
16.7668	17.2394	17.5956	17.6805	19.2041	18.3682	11	11	11	Q13435	Splicing factor 3B subunit 2	SF3B2
15.722	NaN	13.7934	25.1733	13.6427	25.0415	44	44	44	P54296	Myomesin-2	MYOM2
16.3068	17.2505	16.2024	NaN	17.7166	18.0958	6	6	6	Q14914	Prostaglandin reductase 1	PTGR1
17.8415	17.8213	17.6716	18.4812	18.7963	18.6633	8	8	8	Q5JRX3	Presequence protease, mitochondrial	PITRM1
17.2086	17.9064	18.0201	17.8368	18.8644	18.1894	8	8	8	O14980	Exportin-1	XPO1
16.5426	NaN	16.1976	16.2455	17.4794	16.5659	3	3	3	P56199	Integrin alpha-1	ITGA1
17.3079	18.064	17.4729	18.5956	20.2821	19.2449	6	6	6	Q9UEY8	Gamma-adducin	ADD3
16.5682	16.5525	16.6118	15.2548	15.9337	15.6052	6	6	6	Q7KZI7;P27448;Q9P0L2	Serine/threonine-protein kinase MARK2	MARK2
14.2421	NaN	NaN	19.0876	19.205	18.89	7	7	6	P16989	Y-box-binding protein 3	YBX3
16.9877	15.9987	18.2363	17.1535	17.3346	16.839	14	14	14	Q9Y4K1	Absent in melanoma 1 protein	AIM1
16.953	18.1528	18.5979	18.3677	18.6632	18.1553	17	17	16	Q04637	Eukaryotic translation initiation factor 4 gamma 1	EIF4G1
16.7381	19.0598	17.8133	20.3492	20.7115	20.7575	15	15	15	P11586	C-1-tetrahydrofolate synthase, cytoplasmic;Methylenetetrahydrofolate dehydrogenase;Methenyltetrahydrofolate cyclohydrolase;Formyltetrahydrofolate synthetase;C-1-tetrahydrofolate synthase, cytoplasmic, N-terminally processed	MTHFD1
18.1411	17.2014	17.5273	20.916	21.8046	20.8188	38	38	38	Q14980	Nuclear mitotic apparatus protein 1	NUMA1
17.4787	NaN	17.8549	19.7332	20.8424	19.3003	13	13	13	P04040	Catalase	CAT
18.2006	16.1584	17.7101	19.5839	19.4634	19.2984	4	4	4	P52943	Cysteine-rich protein 2	CRIP2
14.5722	NaN	NaN	18.1125	19.1453	17.2355	9	9	9	Q14767	Latent-transforming growth factor beta-binding protein 2	LTBP2
15.2267	NaN	NaN	15.5616	15.0698	16.5846	3	3	3	Q9H5N1	Rab GTPase-binding effector protein 2	RABEP2
16.9429	18.1106	18.7208	20.0277	21.2866	19.9375	9	7	7	O43390	Heterogeneous nuclear ribonucleoprotein R	HNRNPR
14.9829	NaN	15.803	19.8669	22.5169	19.2096	14	14	14	P02730	Band 3 anion transport protein	SLC4A1
16.7316	19.1507	16.8957	16.905	16.8758	16.7541	32	27	27	O15020	Spectrin beta chain, non-erythrocytic 2	SPTBN2
15.9283	NaN	NaN	17.3678	17.2385	17.2165	3	3	3	O14744	Protein arginine N-methyltransferase 5;Protein arginine N-methyltransferase 5, N-terminally processed	PRMT5
16.1516	14.8452	15.6589	25.6553	13.5287	24.234	38	38	38	Q5VTT5	Myomesin-3	MYOM3
16.4771	16.7118	17.505	19.4931	16.9635	21.19	7	7	7	Q7Z3D6	UPF0317 protein C14orf159, mitochondrial	C14orf159
15.7339	NaN	NaN	21.5752	25.4653	20.6332	23	23	22	P02788	Lactotransferrin;Lactoferricin-H;Kaliocin-1;Lactoferroxin-A;Lactoferroxin-B;Lactoferroxin-C	LTF
16.9415	17.0086	NaN	16.7598	17.1862	16.942	4	4	4	Q00796	Sorbitol dehydrogenase	SORD
16.1666	NaN	17.6616	20.9251	19.4733	22.1965	3	3	3	O14558	Heat shock protein beta-6	HSPB6
14.2949	NaN	NaN	13.9638	17.707	14.692	7	4	2	P0DOX2;A0A0J9YVY3
15.665	17.6644	NaN	17.1725	17.7223	17.1767	3	2	2	O00505	Importin subunit alpha-4	KPNA3
17.0891	NaN	NaN	17.8532	19.1491	18.1529	9	9	9	Q9NR30	Nucleolar RNA helicase 2	DDX21
15.4021	NaN	NaN	17.0433	18.4267	13.9524	4	4	4	P33241	Lymphocyte-specific protein 1	LSP1
15.7107	20.8241	NaN	18.8587	19.5162	19.1952	2	2	2	P42766	60S ribosomal protein L35	RPL35
15.0806	13.4404	13.3978	23.5998	15.307	20.7469	42	42	42	P11532	Dystrophin	DMD
16.4463	18.3661	18.7516	18.306	19.639	18.3025	8	8	8	P46459	Vesicle-fusing ATPase	NSF
15.4882	17.0214	17.1274	NaN	17.5731	16.9283	4	4	4	P49756	RNA-binding protein 25	RBM25
18.176	21.5264	21.4335	23.04	20.5429	23.3448	23	23	23	O15061	Synemin	SYNM
14.9969	17.7341	19.1842	15.6873	17.1188	NaN	3	3	3	O14786	Neuropilin-1	NRP1
14.6602	22.5886	22.8115	15.3452	NaN	NaN	2	2	2	Q06828	Fibromodulin	FMOD
17.3324	17.8985	18.8054	15.3077	16.0085	16.1724	4	3	3	Q96L46	Calpain small subunit 2	CAPNS2
16.5558	NaN	NaN	19.5628	20.0709	20.3599	7	7	7	Q9BW30	Tubulin polymerization-promoting protein family member 3	TPPP3
14.5681	NaN	15.4071	15.9598	19.4427	15.3725	12	12	11	P08603	Complement factor H	CFH
13.9268	14.593	14.3344	21.2909	16.5042	22.4795	8	8	8	P07451	Carbonic anhydrase 3	CA3
17.3147	16.4086	15.259	18.2655	22.3379	19.4588	16	16	16	P19827;CON__Q0VCM5	Inter-alpha-trypsin inhibitor heavy chain H1	ITIH1
14.7789	NaN	NaN	19.2978	22.1187	19.9769	7	7	7	P02748;CON__Q3MHN2	Complement component C9;Complement component C9a;Complement component C9b	C9
15.3433	16.1961	16.0891	16.2812	17.1033	NaN	3	2	2	Q9UBF2	Coatomer subunit gamma-2	COPG2
16.8625	NaN	NaN	17.2633	20.0417	17.8104	4	4	4	P07360	Complement component C8 gamma chain	C8G
15.7557	18.0307	17.9521	16.7511	17.4506	17.4845	5	5	5	Q9NUP9;Q9HAP6;O14910	Protein lin-7 homolog C	LIN7C
17.2528	18.6399	18.7564	18.9244	19.3934	17.9893	5	5	5	P35659	Protein DEK	DEK
15.4496	15.3098	15.8836	16.7752	16.9927	16.2325	3	3	3	Q9BZK7	F-box-like/WD repeat-containing protein TBL1XR1	TBL1XR1
16.2002	18.0713	17.1564	16.9888	NaN	16.6644	3	3	3	P51398	28S ribosomal protein S29, mitochondrial	DAP3
14.0034	14.539	17.2085	21.1904	25.4752	23.8521	47	47	41	P01024	Complement C3;Complement C3 beta chain;C3-beta-c;Complement C3 alpha chain;C3a anaphylatoxin;Acylation stimulating protein;Complement C3b alpha chain;Complement C3c alpha chain fragment 1;Complement C3dg fragment;Complement C3g fragment;Complement C3d fragment;Complement C3f fragment;Complement C3c alpha chain fragment 2	C3
15.3558	NaN	16.9171	16.6323	17.5923	16.4204	5	5	5	Q27J81	Inverted formin-2	INF2
14.7263	18.5017	18.655	18.4789	18.4198	18.8287	3	3	3	Q6P587	Acylpyruvase FAHD1, mitochondrial	FAHD1
16.2828	17.1946	15.9741	16.3073	NaN	16.5434	3	3	3	P62633	Cellular nucleic acid-binding protein	CNBP
15.8798	18.3339	16.9784	18.7589	20.5609	20.2841	27	17	17	P35580	Myosin-10	MYH10
16.327	18.9906	18.5938	19.1936	20.491	20.2651	13	13	13	P35611;P35612	Alpha-adducin	ADD1
15.8858	NaN	NaN	24.1479	20.8246	24.1899	12	12	12	O75112	LIM domain-binding protein 3	LDB3
16.0692	14.0194	NaN	16.8858	20.315	16.2057	13	13	13	Q86VB7	Scavenger receptor cysteine-rich type 1 protein M130;Soluble CD163	CD163
17.3472	NaN	17.4363	18.6354	21.4249	20.4626	7	7	7	P01008;CON__P41361	Antithrombin-III	SERPINC1
NaN	18.3126	17.7057	18.478	19.2884	18.7026	6	6	6	A0FGR8	Extended synaptotagmin-2	ESYT2
NaN	17.2318	16.254	18.1197	18.0493	18.1269	4	4	4	A1L0T0	Acetolactate synthase-like protein	ILVBL
NaN	16.958	16.7441	20.9648	15.62	18.0884	13	13	13	A4UGR9	Xin actin-binding repeat-containing protein 2	XIRP2
NaN	14.979	NaN	17.4156	16.2494	19.2647	5	5	5	E5RIL1;B0FP48	Uroplakin-3b-like protein	UPK3BL
NaN	16.9125	17.3835	16.904	16.668	16.828	5	5	5	O00116	Alkyldihydroxyacetonephosphate synthase, peroxisomal	AGPS
NaN	16.9623	NaN	17.2594	17.8852	16.7023	3	3	3	O00170	AH receptor-interacting protein	AIP
NaN	NaN	16.2088	15.9433	16.5015	15.8902	2	2	2	O00178	GTP-binding protein 1	GTPBP1
NaN	16.9948	16.7899	20.7476	17.8122	20.3072	4	4	4	O00217	NADH dehydrogenase [ubiquinone] iron-sulfur protein 8, mitochondrial	NDUFS8
NaN	16.5322	16.7467	16.8276	17.291	16.658	3	3	3	O00233	26S proteasome non-ATPase regulatory subunit 9	PSMD9
NaN	17.676	17.3329	20.5203	16.6396	19.7041	5	5	5	O00330	Pyruvate dehydrogenase protein X component, mitochondrial	PDHX
NaN	NaN	14.7271	15.188	17.9916	15.3686	3	3	3	O00339	Matrilin-2	MATN2
NaN	16.758	17.8876	18.1344	17.8219	18.5158	10	10	10	O00410	Importin-5	IPO5
NaN	18.7264	18.6126	17.2975	17.0568	18.064	7	7	7	O00429	Dynamin-1-like protein	DNM1L
NaN	16.6294	NaN	21.0061	18.9854	22.3022	10	10	10	O00499;Q9UBW5;P49418	Myc box-dependent-interacting protein 1	BIN1
NaN	19.5862	18.9648	18.9332	20.3381	19.0114	12	11	11	O00571;O15523;Q9NQI0	ATP-dependent RNA helicase DDX3X;ATP-dependent RNA helicase DDX3Y	DDX3X;DDX3Y
NaN	15.9672	NaN	15.6352	15.6165	16.2671	2	2	2	O00625	Pirin	PIR
NaN	19.4543	18.059	18.3345	19.1682	18.0565	5	5	5	O14579	Coatomer subunit epsilon	COPE
NaN	18.9884	NaN	21.188	20.5773	20.5782	3	3	3	O14773	Tripeptidyl-peptidase 1	TPP1
NaN	18.95	18.8586	15.8499	15.5944	15.2883	6	6	6	O14879	Interferon-induced protein with tetratricopeptide repeats 3	IFIT3
NaN	19.0485	NaN	21.0881	19.649	20.8317	3	3	3	O14880	Microsomal glutathione S-transferase 3	MGST3
NaN	NaN	19.4369	20.5945	18.7906	20.2174	3	3	3	O14949	Cytochrome b-c1 complex subunit 8	UQCRQ
NaN	17.7635	17.8787	16.0871	16.7297	16.5938	4	4	4	O14964	Hepatocyte growth factor-regulated tyrosine kinase substrate	HGS
NaN	15.2043	NaN	24.0947	15.7437	26.6036	39	24	22	O14983	Sarcoplasmic/endoplasmic reticulum calcium ATPase 1	ATP2A1
NaN	16.7237	NaN	16.4396	17.1785	16.7068	9	9	9	O15031	Plexin-B2	PLXNB2
NaN	17.7863	17.3479	17.9243	18.2836	17.6815	2	2	2	O15127	Secretory carrier-associated membrane protein 2	SCAMP2
NaN	21.8315	NaN	19.4568	20.0117	19.7405	8	8	8	O15144	Actin-related protein 2/3 complex subunit 2	ARPC2
NaN	17.3479	16.9301	15.7862	16.3438	16.0576	2	2	2	O15305	Phosphomannomutase 2	PMM2
NaN	18.5947	16.8984	18.0402	17.6112	17.6549	3	3	3	O15372	Eukaryotic translation initiation factor 3 subunit H	EIF3H
NaN	18.2124	18.8189	16.747	17.9228	17.3436	3	3	3	O43143	Pre-mRNA-splicing factor ATP-dependent RNA helicase DHX15	DHX15
NaN	17.2452	16.089	19.961	18.1776	20.9982	5	5	5	O43181	NADH dehydrogenase [ubiquinone] iron-sulfur protein 4, mitochondrial	NDUFS4
NaN	16.4926	NaN	15.6088	16.9605	17.084	2	2	2	O43252	Bifunctional 3-phosphoadenosine 5-phosphosulfate synthase 1;Sulfate adenylyltransferase;Adenylyl-sulfate kinase	PAPSS1
NaN	NaN	16.691	16.0999	16.8479	16.1818	3	3	3	O43290	U4/U6.U5 tri-snRNP-associated protein 1	SART1
NaN	17.3621	17.2907	17.0511	17.2697	17.3113	2	2	2	O43464;P83110	Serine protease HTRA2, mitochondrial;Serine protease HTRA3	HTRA2;HTRA3
NaN	17.4568	17.3696	16.9064	15.9411	16.8396	2	2	2	O43488	Aflatoxin B1 aldehyde reductase member 2	AKR7A2
NaN	17.3502	NaN	18.503	19.6752	19.1285	6	6	6	O43491	Band 4.1-like protein 2	EPB41L2
NaN	17.7745	18.3303	18.5509	17.9715	18.2646	7	7	7	O43615	Mitochondrial import inner membrane translocase subunit TIM44	TIMM44
NaN	16.9836	18.3346	20.8108	18.0693	20.7459	2	2	2	O43678	NADH dehydrogenase [ubiquinone] 1 alpha subcomplex subunit 2	NDUFA2
NaN	17.7178	17.3228	17.5926	17.4383	16.4915	3	3	3	O43681	ATPase ASNA1	ASNA1
NaN	18.5417	18.9457	17.227	18.2871	17.0095	5	5	5	O43684	Mitotic checkpoint protein BUB3	BUB3
NaN	16.991	NaN	18.6449	17.8888	18.5052	3	3	3	O43772	Mitochondrial carnitine/acylcarnitine carrier protein	SLC25A20
NaN	16.1434	NaN	16.8195	18.0202	16.5727	9	9	9	O60264;P28370	SWI/SNF-related matrix-associated actin-dependent regulator of chromatin subfamily A member 5	SMARCA5
NaN	16.0776	NaN	17.4184	18.3817	18.3795	4	4	4	O60504	Vinexin	SORBS3
NaN	16.0877	NaN	16.2238	18.7424	16.9143	4	4	4	O60547	GDP-mannose 4,6 dehydratase	GMDS
NaN	15.3871	NaN	25.1013	19.122	24.2756	17	17	17	O60662	Kelch-like protein 41	KLHL41
NaN	17.8046	17.9008	17.6088	17.5809	18.3107	5	5	5	O60684;O15131;P52294	Importin subunit alpha-7;Importin subunit alpha-6	KPNA6;KPNA5
NaN	17.4106	18.9475	18.0688	19.348	18.7759	9	9	9	O60701	UDP-glucose 6-dehydrogenase	UGDH
NaN	18.4297	18.0772	17.2984	18.0381	16.7817	4	4	4	O60832	H/ACA ribonucleoprotein complex subunit 4	DKC1
NaN	18.5027	18.2669	17.7414	17.7431	17.7305	3	3	3	O60884	DnaJ homolog subfamily A member 2	DNAJA2
NaN	16.8617	NaN	16.9843	16.9631	17.1931	7	7	6	O75116	Rho-associated protein kinase 2	ROCK2
NaN	NaN	15.36	15.5109	16.6962	15.0829	3	3	3	O75165	DnaJ homolog subfamily C member 13	DNAJC13
NaN	17.3132	17.1744	16.6949	16.6738	17.0584	4	4	4	O75223	Gamma-glutamylcyclotransferase	GGCT
NaN	15.5989	NaN	21.1108	19.0095	21.0352	3	3	3	O75380	NADH dehydrogenase [ubiquinone] iron-sulfur protein 6, mitochondrial	NDUFS6
NaN	NaN	17.5397	17.3663	17.0564	17.5747	6	5	5	O75439	Mitochondrial-processing peptidase subunit beta	PMPCB
NaN	16.4702	NaN	20.8204	19.8684	20.8132	2	2	2	O75531	Barrier-to-autointegration factor;Barrier-to-autointegration factor, N-terminally processed	BANF1
NaN	18.0191	NaN	18.6761	19.158	18.6478	7	7	7	O75534	Cold shock domain-containing protein E1	CSDE1
NaN	17.8819	NaN	17.8057	17.4947	17.6149	2	2	2	O75608	Acyl-protein thioesterase 1	LYPLA1
NaN	17.8179	18.7855	17.5776	19.3286	18.353	16	16	16	O75643	U5 small nuclear ribonucleoprotein 200 kDa helicase	SNRNP200
NaN	NaN	17.2465	16.511	17.4328	16.9791	2	2	2	O75781	Paralemmin-1	PALM
NaN	17.7886	17.7374	17.0751	17.1824	17.1371	3	3	3	O75822	Eukaryotic translation initiation factor 3 subunit J	EIF3J
NaN	16.8871	NaN	19.1437	18.5196	19.0044	8	6	6	O75828	Carbonyl reductase [NADPH] 3	CBR3
NaN	17.3153	17.7017	17.9448	18.3822	17.5491	4	4	4	O76021	Ribosomal L1 domain-containing protein 1	RSL1D1
NaN	15.9968	NaN	15.3278	17.0828	15.6144	3	3	3	O94760	N(G),N(G)-dimethylarginine dimethylaminohydrolase 1	DDAH1
NaN	17.1737	NaN	17.541	18.5536	17.5419	5	5	5	O94776	Metastasis-associated protein MTA2	MTA2
NaN	17.2358	17.2842	17.4418	18.1256	17.2693	7	7	6	O94832	Unconventional myosin-Id	MYO1D
NaN	17.1027	17.4314	18.2274	19.0383	17.7925	7	7	7	O94901	SUN domain-containing protein 1	SUN1
NaN	17.7897	17.6867	17.302	18.1281	17.0981	6	6	6	O94925	Glutaminase kidney isoform, mitochondrial	GLS
NaN	17.4313	16.6236	19.2093	17.7539	20.0098	3	3	3	O95168	NADH dehydrogenase [ubiquinone] 1 beta subcomplex subunit 4	NDUFB4
NaN	NaN	15.7168	19.0991	17.773	20.562	4	4	4	O95169	NADH dehydrogenase [ubiquinone] 1 beta subcomplex subunit 8, mitochondrial	NDUFB8
NaN	16.4336	NaN	20.8554	18.6096	20.7492	3	3	3	O95182	NADH dehydrogenase [ubiquinone] 1 alpha subcomplex subunit 7	NDUFA7
NaN	17.6865	NaN	17.2401	18.3517	17.2187	3	3	3	O95232	Luc7-like protein 3	LUC7L3
NaN	17.4355	16.8965	17.686	17.8576	17.4057	12	12	12	O95425	Supervillin	SVIL
NaN	18.0242	17.326	15.7315	16.3391	16.2009	4	4	4	O95470	Sphingosine-1-phosphate lyase 1	SGPL1
NaN	15.8727	16.2677	16.7082	16.8134	16.7676	3	3	3	O95479	GDH/6PGL endoplasmic bifunctional protein;Glucose 1-dehydrogenase;6-phosphogluconolactonase	H6PD
NaN	17.7653	18.6306	18.5879	18.9743	17.9122	7	7	3	O95716	Ras-related protein Rab-3D	RAB3D
NaN	18.4014	NaN	18.3997	18.2796	17.9677	7	7	6	O95747	Serine/threonine-protein kinase OSR1	OXSR1
NaN	17.7205	17.4919	19.9843	19.3184	20.8157	10	10	10	O95817	BAG family molecular chaperone regulator 3	BAG3
NaN	18.178	19.1618	17.3524	17.4847	17.597	4	4	4	O95834	Echinoderm microtubule-associated protein-like 2	EML2
NaN	17.7794	17.8585	16.8033	16.6027	17.1547	5	5	5	O95861	3(2),5-bisphosphate nucleotidase 1	BPNT1
NaN	17.9082	18.0145	17.7517	18.806	18.839	5	5	5	O95865	N(G),N(G)-dimethylarginine dimethylaminohydrolase 2	DDAH2
NaN	18.0036	17.2922	16.75	18.3966	16.8015	4	4	4	O95881	Thioredoxin domain-containing protein 12	TXNDC12
NaN	17.5908	NaN	17.6646	17.9207	17.6413	5	5	5	O96005	Cleft lip and palate transmembrane protein 1	CLPTM1
NaN	NaN	19.9774	23.7061	21.283	24.0764	5	5	5	P00403	Cytochrome c oxidase subunit 2	MT-CO2
NaN	14.7675	14.1437	19.9638	24.0478	22.6301	20	20	20	P00450;CON__ENSEMBL:ENSBTAP00000031900	Ceruloplasmin	CP
NaN	18.195	18.0358	19.7204	21.7091	19.1566	8	8	8	P00918	Carbonic anhydrase 2	CA2
NaN	15.557	NaN	24.2598	26.2087	25.5096	17	17	17	P01009	Alpha-1-antitrypsin;Short peptide from AAT	SERPINA1
NaN	NaN	20.0955	21.8506	24.9463	23.2733	12	12	12	P01011	Alpha-1-antichymotrypsin;Alpha-1-antichymotrypsin His-Pro-less	SERPINA3
NaN	15.9301	NaN	18.3824	20.9223	19.7378	6	6	6	P01019	Angiotensinogen;Angiotensin-1;Angiotensin-2;Angiotensin-3;Angiotensin-4;Angiotensin 1-9;Angiotensin 1-7;Angiotensin 1-5;Angiotensin 1-4	AGT
NaN	15.923	17.755	17.7701	22.1723	20.5287	9	9	9	P01042	Kininogen-1;Kininogen-1 heavy chain;T-kinin;Bradykinin;Lysyl-bradykinin;Kininogen-1 light chain;Low molecular weight growth-promoting factor	KNG1
NaN	17.252	17.5855	16.4119	19.8168	16.238	17	17	17	P02549	Spectrin alpha chain, erythrocytic 1	SPTA1
NaN	17.7644	17.4232	21.1812	24.6541	20.9739	10	10	9	P04004	Vitronectin;Vitronectin V65 subunit;Vitronectin V10 subunit;Somatomedin-B	VTN
NaN	16.7412	NaN	17.6557	18.6041	16.7623	3	3	3	P04066	Tissue alpha-L-fucosidase	FUCA1
NaN	17.3211	17.9889	17.7492	18.8979	18.1298	5	5	5	P04181	Ornithine aminotransferase, mitochondrial;Ornithine aminotransferase, hepatic form;Ornithine aminotransferase, renal form	OAT
NaN	18.6983	NaN	18.0511	21.0134	19.5934	7	7	7	P04217	Alpha-1B-glycoprotein	A1BG
NaN	16.453	17.4002	18.1119	18.954	16.5714	2	2	2	P04233	HLA class II histocompatibility antigen gamma chain	CD74
NaN	17.4144	NaN	18.6831	20.016	18.0143	5	5	5	P05090	Apolipoprotein D	APOD
NaN	17.5004	18.0488	18.382	18.5979	18.3073	5	5	5	P05166	Propionyl-CoA carboxylase beta chain, mitochondrial	PCCB
NaN	18.2083	19.7831	18.3339	19.2567	18.7846	7	7	7	P05455	Lupus La protein	SSB
NaN	NaN	13.6221	26.8664	25.248	27.3927	20	20	20	P06732	Creatine kinase M-type;Creatine kinase M-type, N-terminally processed	CKM
NaN	22.626	NaN	23.2456	23.4013	22.6453	4	4	4	P07305	Histone H1.0;Histone H1.0, N-terminally processed	H1F0
NaN	17.1241	17.486	23.1748	19.1147	23.3546	14	14	12	P08237	ATP-dependent 6-phosphofructokinase, muscle type	PFKM
NaN	16.2382	16.6318	22.3577	18.033	22.0828	5	5	5	P08574	Cytochrome c1, heme protein, mitochondrial	CYC1
NaN	13.366	13.8343	27.6449	16.2536	27.381	17	15	14	P08590	Myosin light chain 3	MYL3
NaN	18.4421	18.7513	18.3884	18.2694	18.0314	6	6	6	P08621	U1 small nuclear ribonucleoprotein 70 kDa	SNRNP70
NaN	NaN	17.5908	18.2192	18.3137	18.2749	5	5	5	P09110	3-ketoacyl-CoA thiolase, peroxisomal	ACAA1
NaN	17.539	17.9751	17.9014	17.633	18.8052	2	2	2	P09417	Dihydropteridine reductase	QDPR
NaN	14.5253	14.6199	25.9236	18.5926	26.8251	23	16	12	P09493	Tropomyosin alpha-1 chain	TPM1
NaN	16.7436	17.8676	18.0313	18.6126	17.7999	4	4	4	P09661	U2 small nuclear ribonucleoprotein A	SNRPA1
NaN	15.7427	16.7462	17.068	17.7758	16.8503	4	4	4	P0DN76;Q01081;Q8WU68	Splicing factor U2AF 35 kDa subunit	U2AF1
NaN	20.5018	NaN	22.3753	19.5078	21.8834	3	3	3	P0DPI2;A0A0B4J2D5
NaN	19.0823	18.5278	21.6532	20.5311	22.3374	5	5	5	P10606	Cytochrome c oxidase subunit 5B, mitochondrial	COX5B
NaN	19.5368	18.2151	18.9498	19.2173	18.596	3	3	3	P10644	cAMP-dependent protein kinase type I-alpha regulatory subunit;cAMP-dependent protein kinase type I-alpha regulatory subunit, N-terminally processed	PRKAR1A
NaN	13.7942	NaN	26.7969	15.7025	26.9854	8	8	8	P10916;Q9BUA6	Myosin regulatory light chain 2, ventricular/cardiac muscle isoform	MYL2
NaN	17.4088	NaN	23.279	17.6342	25.4369	51	2	2	P11055;A7E2Y1	Myosin-3	MYH3
NaN	14.1324	15.5033	23.4235	19.1946	25.9362	32	32	26	P11217	Glycogen phosphorylase, muscle form	PYGM
NaN	18.6122	20.3756	17.4113	17.4149	17.7869	5	5	3	P11233	Ras-related protein Ral-A	RALA
NaN	21.182	NaN	19.5097	20.2315	18.8673	2	2	2	P11279	Lysosome-associated membrane glycoprotein 1	LAMP1
NaN	16.6675	17.7498	18.5088	19.183	18.7451	7	7	7	P12004	Proliferating cell nuclear antigen	PCNA
NaN	17.477	16.905	24.6311	19.3089	24.7954	13	13	3	P12235	ADP/ATP translocase 1	SLC25A4
NaN	20.8593	21.2657	19.5556	19.8291	19.7878	10	7	7	P12532	Creatine kinase U-type, mitochondrial	CKMT1A
NaN	16.3968	16.2995	19.1706	19.1715	17.0074	19	14	14	P13796	Plastin-2	LCP1
NaN	18.4314	18.8735	18.5381	17.7046	17.5247	6	6	6	P13861	cAMP-dependent protein kinase type II-alpha regulatory subunit	PRKAR2A
NaN	18.7221	NaN	18.4926	18.3745	18.2303	4	4	4	P14324	Farnesyl pyrophosphate synthase	FDPS
NaN	15.5716	NaN	22.8384	14.2278	18.911	9	9	7	P14649	Myosin light chain 6B	MYL6B
NaN	NaN	16.4064	17.2908	17.5349	17.5634	4	4	4	P14780	Matrix metalloproteinase-9;67 kDa matrix metalloproteinase-9;82 kDa matrix metalloproteinase-9	MMP9
NaN	18.1013	20.3639	20.6454	21.2395	20.9171	13	13	13	P14866	Heterogeneous nuclear ribonucleoprotein L	HNRNPL
NaN	18.6559	18.0579	17.8274	17.9239	17.2224	4	4	4	P15170;Q8IYD1	Eukaryotic peptide chain release factor GTP-binding subunit ERF3A	GSPT1
NaN	15.2682	NaN	20.7549	18.2987	21.8715	6	4	4	P15259	Phosphoglycerate mutase 2	PGAM2
NaN	15.1024	NaN	16.5823	19.1318	16.0695	13	13	13	P16157	Ankyrin-1	ANK1
NaN	NaN	17.4648	19.7827	18.7662	20.9106	6	6	6	P16219	Short-chain specific acyl-CoA dehydrogenase, mitochondrial	ACADS
NaN	20.6082	NaN	21.2662	21.8539	20.8707	4	3	3	P16401	Histone H1.5	HIST1H1B
NaN	NaN	17.1388	16.4146	16.6087	16.2138	3	3	3	P16930	Fumarylacetoacetase	FAH
NaN	19.4093	NaN	19.1291	19.1519	19.4064	3	3	2	P17612;P22694	cAMP-dependent protein kinase catalytic subunit alpha;cAMP-dependent protein kinase catalytic subunit beta	PRKACA;PRKACB
NaN	18.5358	18.6612	19.5493	20.0873	19.5073	15	9	9	P17844	Probable ATP-dependent RNA helicase DDX5	DDX5
NaN	NaN	18.204	18.9901	18.1969	18.8677	10	7	7	P17858	ATP-dependent 6-phosphofructokinase, liver type	PFKL
NaN	16.9401	NaN	16.6087	17.513	16.7175	3	3	3	P19388	DNA-directed RNA polymerases I, II, and III subunit RPABC1	POLR2E
NaN	16.7615	NaN	21.7119	19.5183	21.4954	6	6	6	P19404	NADH dehydrogenase [ubiquinone] flavoprotein 2, mitochondrial	NDUFV2
NaN	13.9405	NaN	18.6822	21.1252	19.0893	17	17	13	P19823	Inter-alpha-trypsin inhibitor heavy chain H2	ITIH2
NaN	17.4875	NaN	16.5253	17.4111	16.5341	9	2	2	P20020;Q16720;Q01814	Plasma membrane calcium-transporting ATPase 1;Plasma membrane calcium-transporting ATPase 3;Plasma membrane calcium-transporting ATPase 2	ATP2B1;ATP2B3;ATP2B2
NaN	17.3841	NaN	18.7655	18.398	19.0421	3	3	3	P20290	Transcription factor BTF3	BTF3
NaN	17.2379	NaN	18.7556	19.6954	18.7202	6	5	5	P21266	Glutathione S-transferase Mu 3	GSTM3
NaN	NaN	19.8833	18.2407	19.3313	17.9007	6	6	6	P21281;P15313	V-type proton ATPase subunit B, brain isoform;V-type proton ATPase subunit B, kidney isoform	ATP6V1B2;ATP6V1B1
NaN	19.2917	17.5803	19.6954	20.4176	19.3876	5	5	5	P21964	Catechol O-methyltransferase	COMT
NaN	20.1152	20.1557	18.3009	19.0516	18.4614	7	7	7	P22307	Non-specific lipid-transfer protein	SCP2
NaN	NaN	16.3918	17.5254	15.7751	16.5651	3	3	3	P22830	Ferrochelatase, mitochondrial	FECH
NaN	19.7288	NaN	18.6598	20.4811	17.8465	7	7	7	P23141;Q9UKY3	Liver carboxylesterase 1	CES1
NaN	NaN	18.4475	19.4887	18.477	19.714	2	2	2	P23434	Glycine cleavage system H protein, mitochondrial	GCSH
NaN	14.7755	NaN	21.355	16.6512	20.7164	14	14	14	P24043	Laminin subunit alpha-2	LAMA2
NaN	17.4455	18.3408	18.547	19.0747	18.2854	7	3	3	P24844	Myosin regulatory light polypeptide 9	MYL9
NaN	NaN	15.9501	15.3533	17.101	15.4581	3	3	3	P24928	DNA-directed RNA polymerase II subunit RPB1	POLR2A
NaN	19.7505	20.0013	18.6364	19.3009	18.5008	4	4	4	P25786	Proteasome subunit alpha type-1	PSMA1
NaN	14.6149	15.0115	17.6835	19.3192	16.6379	7	7	7	P26022	Pentraxin-related protein PTX3	PTX3
NaN	16.9614	NaN	18.1002	18.7732	18.397	4	4	4	P26196	Probable ATP-dependent RNA helicase DDX6	DDX6
NaN	18.6433	17.9459	18.2047	19.3945	18.2956	4	4	4	P26368	Splicing factor U2AF 65 kDa subunit	U2AF2
NaN	18.4712	20.9844	20.3081	22.0048	20.962	3	3	3	P26447	Protein S100-A4	S100A4
NaN	18.5801	NaN	20.1745	19.081	19.829	6	5	5	P27338	Amine oxidase [flavin-containing] B	MAOB
NaN	18.0982	18.4947	18.643	19.1842	18.4931	11	11	11	P27694	Replication protein A 70 kDa DNA-binding subunit;Replication protein A 70 kDa DNA-binding subunit, N-terminally processed	RPA1
NaN	17.589	NaN	17.2484	17.7716	17.9374	7	7	4	P28482	Mitogen-activated protein kinase 1	MAPK1
NaN	24.9152	NaN	22.0709	22.0221	22.3773	2	2	2	P29034	Protein S100-A2	S100A2
NaN	20.575	20.6956	18.1824	18.9366	18.8052	6	6	6	P29466;Q5EG05	Caspase-1;Caspase-1 subunit p20;Caspase-1 subunit p10	CASP1
NaN	17.2817	17.2071	16.9745	17.4998	16.847	2	2	2	P29558;Q15434;Q6XE24	RNA-binding motif, single-stranded-interacting protein 1;RNA-binding motif, single-stranded-interacting protein 2;RNA-binding motif, single-stranded-interacting protein 3	RBMS1;RBMS2;RBMS3
NaN	19.6019	19.2783	19.549	20.5078	20.1113	9	9	9	P29966	Myristoylated alanine-rich C-kinase substrate	MARCKS
NaN	18.2476	18.6996	17.5673	18.6116	17.586	4	2	2	P29992	Guanine nucleotide-binding protein subunit alpha-11	GNA11
NaN	NaN	16.8759	20.5135	21.116	22.3944	2	2	2	P30049	ATP synthase subunit delta, mitochondrial	ATP5D
NaN	20.3963	20.1892	17.5124	19.023	17.4739	4	4	4	P30085	UMP-CMP kinase	CMPK1
NaN	17.8577	NaN	17.9215	17.7942	17.2603	3	3	3	P30533	Alpha-2-macroglobulin receptor-associated protein	LRPAP1
NaN	17.0962	18.0177	17.8042	17.0443	18.3141	6	6	6	P30837	Aldehyde dehydrogenase X, mitochondrial	ALDH1B1
NaN	14.2329	NaN	20.5919	19.4637	21.9636	18	18	17	P30838;P48448;P43353	Aldehyde dehydrogenase, dimeric NADP-preferring	ALDH3A1
NaN	15.2685	NaN	23.2076	16.2728	24.0363	5	5	5	P31415	Calsequestrin-1	CASQ1
NaN	20.2641	19.7564	21.4306	21.7957	22.2979	8	7	7	P32119	Peroxiredoxin-2	PRDX2
NaN	15.9502	NaN	17.4351	17.259	17.0732	6	5	5	P32456	Interferon-induced guanylate-binding protein 2	GBP2
NaN	NaN	15.6301	16.9131	17.1949	17.1622	3	3	3	P33316	Deoxyuridine 5-triphosphate nucleotidohydrolase, mitochondrial	DUT
NaN	NaN	16.0603	16.4144	16.4438	15.9134	5	5	5	P33993	DNA replication licensing factor MCM7	MCM7
NaN	18.1097	17.7737	17.9971	17.8608	17.9756	10	3	3	P35241	Radixin	RDX
NaN	16.1185	NaN	19.8458	18.519	19.3129	8	6	6	P35443;P49746	Thrombospondin-4	THBS4
NaN	16.0456	NaN	17.246	17.9685	17.275	4	2	2	P35637	RNA-binding protein FUS	FUS
NaN	18.8558	18.3995	18.8572	18.7584	18.808	2	2	2	P35754	Glutaredoxin-1	GLRX
NaN	NaN	16.7341	15.7475	17.3286	16.3884	2	2	2	P36405	ADP-ribosylation factor-like protein 3	ARL3
NaN	17.5039	17.7137	16.6002	17.3387	16.8403	3	3	2	P36543	V-type proton ATPase subunit E 1	ATP6V1E1
NaN	18.048	18.0063	18.4325	19.5084	17.7139	8	7	7	P38919	Eukaryotic initiation factor 4A-III;Eukaryotic initiation factor 4A-III, N-terminally processed	EIF4A3
NaN	17.938	18.0485	20.4993	21.8826	19.9526	9	9	9	P39060	Collagen alpha-1(XVIII) chain;Endostatin	COL18A1
NaN	NaN	17.874	18.0438	16.9411	17.9388	12	12	12	P40394	Alcohol dehydrogenase class 4 mu/sigma chain	ADH7
NaN	NaN	18.0705	19.2905	19.833	19.2664	10	10	4	P42167	Lamina-associated polypeptide 2, isoforms beta/gamma;Thymopoietin;Thymopentin	TMPO
NaN	16.0739	15.9332	16.7436	18.044	16.838	7	7	7	P42566	Epidermal growth factor receptor substrate 15	EPS15
NaN	17.7206	16.718	16.7	16.2967	16.3712	4	4	4	P42574	Caspase-3;Caspase-3 subunit p17;Caspase-3 subunit p12	CASP3
NaN	17.2974	17.4381	18.1515	18.8516	17.6762	5	5	5	P43121	Cell surface glycoprotein MUC18	MCAM
NaN	NaN	16.8639	15.5056	16.9573	16.4961	3	3	3	P46109	Crk-like protein	CRKL
NaN	NaN	17.4803	19.4161	19.9703	19.2903	3	3	3	P46783;Q9NQ39	40S ribosomal protein S10	RPS10
NaN	19.0131	18.4847	17.4144	21.3349	20.0083	26	26	25	P46821	Microtubule-associated protein 1B;MAP1B heavy chain;MAP1 light chain LC1	MAP1B
NaN	17.8281	17.6283	16.4587	17.211	17.1376	2	2	2	P46926;Q8TDQ7	Glucosamine-6-phosphate isomerase 1;Glucosamine-6-phosphate isomerase 2	GNPDA1;GNPDA2
NaN	18.1149	17.913	18.4244	19.6125	19.1168	17	17	17	P47897	Glutamine--tRNA ligase	QARS
NaN	17.6716	17.1572	16.4961	16.1455	16.6163	3	3	3	P48163	NADP-dependent malic enzyme	ME1
NaN	15.6804	16.9905	16.5674	17.8396	16.7918	5	5	5	P48506	Glutamate--cysteine ligase catalytic subunit	GCLC
NaN	17.4724	17.9653	17.9078	17.6766	19.0136	3	3	3	P48507	Glutamate--cysteine ligase regulatory subunit	GCLM
NaN	17.8866	NaN	19.29	18.1657	19.0506	7	7	7	P48681	Nestin	NES
NaN	NaN	19.4067	17.9715	17.8569	19.4099	7	7	7	P48729;Q8N752	Casein kinase I isoform alpha;Casein kinase I isoform alpha-like	CSNK1A1;CSNK1A1L
NaN	13.9004	NaN	25.3863	15.9831	24.6249	6	6	6	P48788	Troponin I, fast skeletal muscle	TNNI2
NaN	NaN	17.6139	15.9512	18.2291	15.678	4	4	4	P48960;Q9UHX3	CD97 antigen;CD97 antigen subunit alpha;CD97 antigen subunit beta	CD97
NaN	17.8156	NaN	17.9658	17.846	17.9896	4	4	4	P49585;Q9Y5K3	Choline-phosphate cytidylyltransferase A;Choline-phosphate cytidylyltransferase B	PCYT1A;PCYT1B
NaN	19.3533	19.6745	18.5158	19.0024	18.8471	4	4	4	P49720	Proteasome subunit beta type-3	PSMB3
NaN	20.966	20.037	18.8437	20.3728	18.959	4	4	4	P49755	Transmembrane emp24 domain-containing protein 10	TMED10
NaN	NaN	20.1335	19.7223	19.8534	19.9966	6	6	6	P50502;Q8NFI4;Q8IZP2	Hsc70-interacting protein;Putative protein FAM10A5;Putative protein FAM10A4	ST13;ST13P5;ST13P4
NaN	16.9197	17.2597	18.9767	18.8084	18.3087	3	3	3	P50897	Palmitoyl-protein thioesterase 1	PPT1
NaN	17.6404	17.5318	17.5391	17.05	17.2695	2	2	2	P51114	Fragile X mental retardation syndrome-related protein 1	FXR1
NaN	18.622	18.6949	16.8682	17.2807	16.9887	5	5	5	P51570	Galactokinase	GALK1
NaN	17.1441	17.9172	19.3741	19.8052	19.3833	7	7	7	P51608	Methyl-CpG-binding protein 2	MECP2
NaN	NaN	19.1799	19.2121	19.2735	19.4814	6	5	5	P51648	Fatty aldehyde dehydrogenase	ALDH3A2
NaN	17.3466	17.5507	18.056	18.0977	16.8686	3	3	3	P51688	N-sulphoglucosamine sulphohydrolase	SGSH
NaN	14.6324	16.2148	25.7444	14.1993	25.4673	52	52	52	P52179	Myomesin-1	MYOM1
NaN	18.2089	19.274	19.7932	21.1679	19.771	7	6	6	P52597	Heterogeneous nuclear ribonucleoprotein F;Heterogeneous nuclear ribonucleoprotein F, N-terminally processed	HNRNPF
NaN	17.7352	17.2086	20.2718	17.5747	20.0286	12	9	9	P52789	Hexokinase-2	HK2
NaN	15.7408	16.8298	16.1606	16.567	15.7151	5	5	5	P52948	Nuclear pore complex protein Nup98-Nup96;Nuclear pore complex protein Nup98;Nuclear pore complex protein Nup96	NUP98
NaN	16.348	NaN	16.5694	16.3485	16.6207	3	3	3	P53701	Cytochrome c-type heme lyase	HCCS
NaN	19.4549	18.1072	19.406	19.5697	19.4322	10	10	10	P55036;A2A3N6	26S proteasome non-ATPase regulatory subunit 4	PSMD4
NaN	16.9579	NaN	16.6046	17.1526	16.9222	7	7	7	P55196	Afadin	MLLT4
NaN	19.464	19.0593	20.2865	19.1235	19.4799	8	8	8	P55809;Q9BYC2	Succinyl-CoA:3-ketoacid coenzyme A transferase 1, mitochondrial	OXCT1
NaN	15.7044	NaN	21.528	18.6845	21.9963	2	2	2	P56134	ATP synthase subunit f, mitochondrial	ATP5J2
NaN	20.5415	NaN	21.4354	20.0676	21.2976	2	2	2	P56385	ATP synthase subunit e, mitochondrial	ATP5I
NaN	19.459	19.4454	17.527	17.7915	17.8743	4	4	4	P56537	Eukaryotic translation initiation factor 6	EIF6
NaN	18.3471	NaN	20.0781	20.5015	20.1111	6	5	5	P60953;P17081;Q9H4E5	Cell division control protein 42 homolog	CDC42
NaN	NaN	17.5231	17.2303	17.9243	17.2188	4	2	2	P61006;Q96E17	Ras-related protein Rab-8A	RAB8A
NaN	18.3394	18.1289	18.2763	19.2298	18.0872	6	4	4	P61020	Ras-related protein Rab-5B	RAB5B
NaN	18.1223	18.7007	16.8134	16.8914	17.2371	2	2	2	P61081	NEDD8-conjugating enzyme Ubc12	UBE2M
NaN	16.8368	17.2074	15.0611	16.2354	16.7698	3	3	3	P61086	Ubiquitin-conjugating enzyme E2 K	UBE2K
NaN	18.2932	17.5311	18.0021	17.7315	18.2169	3	3	3	P61201	COP9 signalosome complex subunit 2	COPS2
NaN	21.8429	22.1856	21.8119	21.8521	21.6507	5	5	5	P61604	10 kDa heat shock protein, mitochondrial	HSPE1
NaN	21.8908	NaN	19.755	21.0475	20.0479	3	3	3	P62249	40S ribosomal protein S16	RPS16
NaN	18.9015	20.3124	20.2514	21.0018	20.1744	5	5	5	P62263	40S ribosomal protein S14	RPS14
NaN	20.2478	20.4379	20.5675	21.4458	20.615	4	4	4	P62277	40S ribosomal protein S13	RPS13
NaN	16.2301	NaN	17.6054	18.2332	17.6475	2	2	2	P62316	Small nuclear ribonucleoprotein Sm D2	SNRPD2
NaN	17.5577	NaN	18.891	19.9604	19.0248	2	2	2	P62318	Small nuclear ribonucleoprotein Sm D3	SNRPD3
NaN	20.1628	19.6606	19.4747	19.5326	19.3876	2	2	2	P62847	40S ribosomal protein S24	RPS24
NaN	17.7636	NaN	20.5114	21.3203	20.4713	3	3	3	P62899	60S ribosomal protein L31	RPL31
NaN	NaN	17.5966	17.1319	17.592	17.1035	5	5	5	P63151;Q00005;Q9Y2T4;Q66LE6	Serine/threonine-protein phosphatase 2A 55 kDa regulatory subunit B alpha isoform	PPP2R2A
NaN	21.3883	21.3825	20.8121	20.8553	20.6304	3	3	3	P63220	40S ribosomal protein S21	RPS21
NaN	16.5351	16.9573	14.8812	17.7523	17.5016	2	2	2	P63279	SUMO-conjugating enzyme UBC9	UBE2I
NaN	16.9165	NaN	17.6794	17.6074	17.787	8	8	2	P67775	Serine/threonine-protein phosphatase 2A catalytic subunit alpha isoform	PPP2CA
NaN	18.7154	17.0948	19.5504	20.5053	19.6799	6	5	5	P67809;Q9Y2T7	Nuclease-sensitive element-binding protein 1	YBX1
NaN	NaN	18.3433	18.4106	17.9861	17.8221	4	4	4	P83111	Serine beta-lactamase-like protein LACTB, mitochondrial	LACTB
NaN	NaN	19.4223	19.7315	20.2764	19.4283	2	2	2	P84090	Enhancer of rudimentary homolog	ERH
NaN	16.6253	NaN	17.2226	18.2926	16.9721	3	3	3	P98082	Disabled homolog 2	DAB2
NaN	NaN	17.0744	17.9319	18.0937	18.3626	3	3	3	P98179	RNA-binding protein 3	RBM3
NaN	16.5963	NaN	17.7999	18.1601	18.2194	3	3	3	Q00577	Transcriptional activator protein Pur-alpha	PURA
NaN	18.1345	NaN	19.7819	18.9587	19.3647	4	4	4	Q00688	Peptidyl-prolyl cis-trans isomerase FKBP3	FKBP3
NaN	19.0617	19.0132	18.5307	19.5722	18.7243	2	2	2	Q01130;Q9BRL6	Serine/arginine-rich splicing factor 2;Serine/arginine-rich splicing factor 8	SRSF2;SRSF8
NaN	16.7136	18.4323	16.6023	16.8692	17.7248	15	15	15	Q02413	Desmoglein-1	DSG1
NaN	17.672	NaN	18.5997	16.7618	18.3579	5	5	5	Q02641;O00305;Q08289	Voltage-dependent L-type calcium channel subunit beta-1	CACNB1
NaN	18.9646	18.7511	18.2937	18.8633	18.1216	9	9	9	Q02818	Nucleobindin-1	NUCB1
NaN	NaN	22.6487	20.4697	21.3771	18.6681	6	6	6	Q02878	60S ribosomal protein L6	RPL6
NaN	17.1301	NaN	17.271	18.3055	17.2329	8	8	8	Q02880	DNA topoisomerase 2-beta	TOP2B
NaN	19.2692	NaN	21.6036	18.6834	22.6366	8	8	8	Q02978	Mitochondrial 2-oxoglutarate/malate carrier protein	SLC25A11
NaN	18.3326	NaN	17.5925	18.0921	17.2645	13	13	13	Q03001	Dystonin	DST
NaN	15.7451	NaN	16.1799	17.6768	16.3721	7	3	3	Q05193	Dynamin-1	DNM1
NaN	16.0245	NaN	15.7971	16.2561	15.6393	2	2	2	Q07812	Apoptosis regulator BAX	BAX
NaN	NaN	16.6947	16.2627	16.2902	15.2889	4	4	4	Q08378	Golgin subfamily A member 3	GOLGA3
NaN	15.9672	NaN	16.8729	16.5756	15.7507	8	8	8	Q08379	Golgin subfamily A member 2	GOLGA2
NaN	16.2612	NaN	15.7467	15.8688	15.5538	5	5	5	Q12765	Secernin-1	SCRN1
NaN	18.9654	18.5761	17.1369	17.4576	16.6092	5	5	5	Q12792	Twinfilin-1	TWF1
NaN	19.582	19.7997	18.5912	19.5517	18.5397	5	5	5	Q12797	Aspartyl/asparaginyl beta-hydroxylase	ASPH
NaN	16.9495	NaN	16.6247	16.9534	16.5993	3	3	3	Q12846	Syntaxin-4	STX4
NaN	18.1073	17.4594	18.1514	19.2476	18.4299	6	6	6	Q12874	Splicing factor 3A subunit 3	SF3A3
NaN	NaN	19.8602	21.1355	20.4537	20.228	9	9	8	Q12955	Ankyrin-3	ANK3
NaN	17.3154	16.5883	16.7209	17.5948	16.0938	3	3	3	Q12965;O00160	Unconventional myosin-Ie	MYO1E
NaN	16.913	17.4413	16.8581	17.3088	16.9346	4	4	4	Q13057	Bifunctional coenzyme A synthase;Phosphopantetheine adenylyltransferase;Dephospho-CoA kinase	COASY
NaN	18.5473	18.3524	17.595	17.3922	17.7993	7	7	7	Q13098	COP9 signalosome complex subunit 1	GPS1
NaN	17.3945	17.3711	15.1674	16.6502	16.8758	2	2	2	Q13126	S-methyl-5-thioadenosine phosphorylase	MTAP
NaN	18.7846	NaN	17.6429	17.7582	17.4416	5	5	5	Q13177;Q13153;O75914	Serine/threonine-protein kinase PAK 2;PAK-2p27;PAK-2p34	PAK2
NaN	17.9045	NaN	16.8802	19.1743	18.9181	4	4	3	Q13185	Chromobox protein homolog 3	CBX3
NaN	13.3814	NaN	23.2894	13.3591	21.0609	14	14	14	Q13203	Myosin-binding protein H	MYBPH
NaN	16.7739	17.9395	18.428	19.8041	19.9586	9	9	9	Q13228	Selenium-binding protein 1	SELENBP1
NaN	17.8818	18.175	18.986	19.9412	18.0752	7	7	7	Q13283;Q9UN86	Ras GTPase-activating protein-binding protein 1	G3BP1
NaN	17.7203	NaN	17.0895	16.8185	16.3893	3	3	2	Q13363	C-terminal-binding protein 1	CTBP1
NaN	17.2971	NaN	18.7944	20.0495	19.1299	9	9	9	Q13409	Cytoplasmic dynein 1 intermediate chain 2	DYNC1I2
NaN	16.6069	17.3843	17.4528	17.8712	17.3208	4	4	4	Q13451	Peptidyl-prolyl cis-trans isomerase FKBP5;Peptidyl-prolyl cis-trans isomerase FKBP5, N-terminally processed	FKBP5
NaN	18.3724	18.5478	18.3987	18.5504	17.4995	4	4	4	Q13501	Sequestosome-1	SQSTM1
NaN	NaN	19.1094	18.1216	17.4967	17.965	3	3	3	Q13505	Metaxin-1	MTX1
NaN	16.2683	NaN	16.9218	16.2715	17.6622	3	2	2	Q13555	Calcium/calmodulin-dependent protein kinase type II subunit gamma	CAMK2G
NaN	NaN	16.651	17.0882	19.8	16.905	7	6	6	Q13576	Ras GTPase-activating-like protein IQGAP2	IQGAP2
NaN	16.4225	NaN	17.0731	17.4641	17.3293	5	5	5	Q13586	Stromal interaction molecule 1	STIM1
NaN	16.4328	16.7378	15.7908	15.8563	15.9372	5	5	5	Q13618	Cullin-3	CUL3
NaN	16.8396	15.4844	15.2505	15.7269	15.7976	4	4	4	Q13620	Cullin-4B	CUL4B
NaN	17.3339	NaN	15.8055	17.2146	16.7601	4	4	4	Q13630	GDP-L-fucose synthase	TSTA3
NaN	NaN	18.4779	18.1403	16.6247	17.6491	2	2	2	Q13643	Four and a half LIM domains protein 3	FHL3
NaN	NaN	17.3702	15.9105	17.3096	16.9017	3	3	3	Q13740	CD166 antigen	ALCAM
NaN	17.1083	NaN	18.2767	19.009	18.5166	7	7	2	Q13838	Spliceosome RNA helicase DDX39B	DDX39B
NaN	16.9689	16.4574	16.6047	16.9436	17.139	6	6	6	Q14008	Cytoskeleton-associated protein 5	CKAP5
NaN	16.115	16.8559	18.2744	23.2703	17.4237	5	5	5	Q14011	Cold-inducible RNA-binding protein	CIRBP
NaN	NaN	17.7902	18.0437	18.5606	17.7511	9	9	9	Q14157	Ubiquitin-associated protein 2-like	UBAP2L
NaN	19.5648	NaN	18.4319	19.2411	18.4658	3	3	3	Q14165	Malectin	MLEC
NaN	17.7205	17.0698	18.3304	19.2454	17.9342	5	5	5	Q14498	RNA-binding protein 39	RBM39
NaN	18.4912	18.3574	18.8506	18.8038	19.9812	15	15	15	Q14683	Structural maintenance of chromosomes protein 1A	SMC1A
NaN	16.2796	NaN	15.7467	16.7148	16.1684	3	3	3	Q14694	Ubiquitin carboxyl-terminal hydrolase 10	USP10
NaN	NaN	17.6122	18.0802	18.7552	17.9816	2	2	2	Q15005	Signal peptidase complex subunit 2	SPCS2
NaN	17.8907	18.8286	18.6328	19.8074	18.4953	14	13	13	Q15029	116 kDa U5 small nuclear ribonucleoprotein component	EFTUD2
NaN	18.1708	NaN	19.1398	19.0821	19.2094	7	7	7	Q15046	Lysine--tRNA ligase	KARS
NaN	NaN	19.3248	18.4789	19.0754	18.453	4	4	4	Q15056	Eukaryotic translation initiation factor 4H	EIF4H
NaN	18.031	17.0529	16.1546	18.2882	17.4114	9	9	9	Q15057;Q96P50	Arf-GAP with coiled-coil, ANK repeat and PH domain-containing protein 2	ACAP2
NaN	19.814	18.5365	18.3332	19.3846	19.1024	21	21	21	Q15075	Early endosome antigen 1	EEA1
NaN	18.6516	17.8648	17.1888	17.9795	17.2465	4	4	4	Q15126	Phosphomevalonate kinase	PMVK
NaN	17.3883	NaN	16.7511	17.4228	17.5027	3	3	3	Q15257	Serine/threonine-protein phosphatase 2A activator	PPP2R4
NaN	18.6472	NaN	18.5789	18.3556	18.3276	2	2	2	Q15369	Transcription elongation factor B polypeptide 1	TCEB1
NaN	18.8151	18.6098	17.9005	18.1555	18.8407	6	5	5	Q15417	Calponin-3	CNN3
NaN	16.4833	NaN	17.5218	18.4663	17.6762	10	10	6	Q15424	Scaffold attachment factor B1	SAFB
NaN	NaN	17.1437	17.515	18.1544	17.1377	7	7	7	Q15459	Splicing factor 3A subunit 1	SF3A1
NaN	16.1704	17.1448	16.6141	16.6117	16.7689	2	2	2	Q15642	Cdc42-interacting protein 4	TRIP10
NaN	NaN	18.905	18.1124	17.4181	17.8689	2	2	2	Q15645	Pachytene checkpoint protein 2 homolog	TRIP13
NaN	19.5013	17.3592	18.7311	19.0642	19.2233	5	5	5	Q15691	Microtubule-associated protein RP/EB family member 1	MAPRE1
NaN	NaN	17.4017	20.5758	17.589	20.7252	7	7	7	Q16134	Electron transfer flavoprotein-ubiquinone oxidoreductase, mitochondrial	ETFDH
NaN	17.4113	17.3112	16.6422	17.5334	17.6472	8	8	8	Q16204	Coiled-coil domain-containing protein 6	CCDC6
NaN	16.8069	NaN	17.2403	17.1523	16.8802	2	2	2	Q16539	Mitogen-activated protein kinase 14	MAPK14
NaN	19.1139	NaN	18.8075	19.583	18.4321	3	3	2	Q16629	Serine/arginine-rich splicing factor 7	SRSF7
NaN	16.1421	18.3067	16.7569	17.7762	16.1153	4	4	4	Q16630	Cleavage and polyadenylation specificity factor subunit 6	CPSF6
NaN	17.5761	NaN	18.1418	20.8159	17.8243	5	5	5	Q16647	Prostacyclin synthase	PTGIS
NaN	19.0406	18.6875	19.7622	20.8056	19.2669	13	13	13	Q16666;Q6K0P9	Gamma-interferon-inducible protein 16	IFI16
NaN	19.8432	20.0769	22.1767	20.6354	22.0718	5	5	5	Q16836	Hydroxyacyl-coenzyme A dehydrogenase, mitochondrial	HADH
NaN	17.2581	NaN	16.4034	16.9654	16.8197	6	6	6	Q3LXA3	Bifunctional ATP-dependent dihydroxyacetone kinase/FAD-AMP lyase (cyclizing);ATP-dependent dihydroxyacetone kinase;FAD-AMP lyase (cyclizing)	DAK
NaN	17.4897	NaN	19.962	19.595	19.8186	7	1	1	Q3ZCM7	Tubulin beta-8 chain	TUBB8
NaN	17.1032	16.618	17.6548	18.612	17.5341	3	3	3	Q52LJ0	Protein FAM98B	FAM98B
NaN	17.0057	NaN	18.2627	18.8874	18.1588	3	3	3	Q53TN4	Cytochrome b reductase 1	CYBRD1
NaN	18.6641	NaN	18.0048	18.7766	17.2283	7	7	7	Q5JTV8	Torsin-1A-interacting protein 1	TOR1AIP1
NaN	15.471	17.6068	15.7447	15.8894	16.1238	16	16	16	Q5K651	Sterile alpha motif domain-containing protein 9	SAMD9
NaN	13.8552	NaN	15.4772	15.6933	15.1888	2	2	2	Q5QJE6	Deoxynucleotidyltransferase terminal-interacting protein 2	DNTTIP2
NaN	18.5491	17.6154	17.0168	17.6203	16.7404	7	7	7	Q5T4S7	E3 ubiquitin-protein ligase UBR4	UBR4
NaN	18.4481	NaN	19.6478	17.6953	17.8115	7	7	7	Q5VYK3	Proteasome-associated protein ECM29 homolog	ECM29
NaN	NaN	15.9857	16.2269	17.0414	16.2131	6	6	6	Q63HN8	E3 ubiquitin-protein ligase RNF213	RNF213
NaN	16.932	NaN	16.1543	17.5165	16.3569	2	2	2	Q63ZY3	KN motif and ankyrin repeat domain-containing protein 2	KANK2
NaN	19.2714	16.821	19.1453	18.9803	18.6185	7	7	7	Q687X5	Metalloreductase STEAP4	STEAP4
NaN	16.7055	NaN	16.8086	17.3517	16.2924	2	2	2	Q6P1A2	Lysophospholipid acyltransferase 5	LPCAT3
NaN	17.1277	NaN	16.1454	16.2702	16.7245	5	5	5	Q6P1M0	Long-chain fatty acid transport protein 4	SLC27A4
NaN	17.1787	17.0046	17.7549	17.2972	17.6121	3	3	3	Q6PIU2	Neutral cholesterol ester hydrolase 1	NCEH1
NaN	18.6152	NaN	18.6893	18.0583	18.0629	8	8	8	Q6UWY5	Olfactomedin-like protein 1	OLFML1
NaN	18.0001	17.486	19.6403	17.441	18.4774	5	5	5	Q6UXV4	MICOS complex subunit MIC27	APOOL
NaN	NaN	16.7681	15.317	16.0832	15.909	2	2	2	Q6ZXV5	Transmembrane and TPR repeat-containing protein 3	TMTC3
NaN	18.9397	19.567	21.1084	21.5599	20.9668	3	1	1	Q71UI9;P0C0S5	Histone H2A.V;Histone H2A.Z	H2AFV;H2AFZ
NaN	17.5126	NaN	17.7963	17.3803	17.9527	3	3	3	Q7L2H7	Eukaryotic translation initiation factor 3 subunit M	EIF3M
NaN	19.0634	19.226	17.5801	17.0867	17.4483	13	13	9	Q7L576	Cytoplasmic FMR1-interacting protein 1	CYFIP1
NaN	15.8432	NaN	16.5657	16.755	16.5504	3	3	3	Q7L775	EPM2A-interacting protein 1	EPM2AIP1
NaN	17.5664	NaN	17.1735	18.3029	16.6427	6	6	6	Q7Z2W4	Zinc finger CCCH-type antiviral protein 1	ZC3HAV1
NaN	16.094	NaN	16.8363	16.8348	16.9578	6	6	6	Q7Z434	Mitochondrial antiviral-signaling protein	MAVS
NaN	15.4059	15.4056	16.0977	18.1711	15.7959	3	3	3	Q7Z5L7	Podocan	PODN
NaN	15.9447	NaN	19.7837	24.0629	20.2028	12	12	12	Q7Z7G0	Target of Nesh-SH3	ABI3BP
NaN	16.8973	NaN	18.5695	17.0068	18.626	2	2	2	Q86SX6	Glutaredoxin-related protein 5, mitochondrial	GLRX5
NaN	15.3887	16.1767	24.7078	15.491	24.3178	17	17	17	Q86TD4	Sarcalumenin	SRL
NaN	17.4206	16.7241	20.873	18.4179	20.1986	10	10	10	Q86TX2;P49753	Acyl-coenzyme A thioesterase 1;Acyl-coenzyme A thioesterase 2, mitochondrial	ACOT1;ACOT2
NaN	17.8336	18.0043	17.2199	20.2406	16.4976	8	8	8	Q86UX7	Fermitin family homolog 3	FERMT3
NaN	16.6165	NaN	17.7837	16.9873	17.9626	5	5	5	Q86VF7	Nebulin-related-anchoring protein	NRAP
NaN	15.9095	NaN	16.1857	16.6752	16.2671	2	2	2	Q86VR2	Protein FAM134C	FAM134C
NaN	17.079	17.7126	16.4357	17.4265	16.0011	8	8	8	Q8IUD2;O15083	ELKS/Rab6-interacting/CAST family member 1	ERC1
NaN	15.2245	NaN	18.6036	16.4454	20.2598	3	3	3	Q8N142	Adenylosuccinate synthetase isozyme 1	ADSSL1
NaN	18.1093	NaN	18.8237	19.9785	18.5872	12	12	12	Q8N163	Cell cycle and apoptosis regulator protein 2	CCAR2
NaN	17.5747	18.4995	17.8092	18.5311	17.9154	9	9	9	Q8N1F7	Nuclear pore complex protein Nup93	NUP93
NaN	17.072	17.334	18.087	17.971	17.981	3	3	3	Q8N1G4	Leucine-rich repeat-containing protein 47	LRRC47
NaN	17.415	18.1086	19.2647	18.4458	19.4986	6	6	6	Q8N335	Glycerol-3-phosphate dehydrogenase 1-like protein	GPD1L
NaN	16.0243	NaN	17.139	16.7788	17.4839	3	3	3	Q8N4T8	Carbonyl reductase family member 4	CBR4
NaN	16.8352	NaN	16.6361	17.5387	16.9991	3	3	3	Q8N5K1	CDGSH iron-sulfur domain-containing protein 2	CISD2
NaN	17.2333	18.3866	17.8541	18.6147	17.6768	7	7	7	Q8N766	ER membrane protein complex subunit 1	EMC1
NaN	16.4489	NaN	17.9924	18.6694	17.4255	2	2	2	Q8NBQ5	Estradiol 17-beta-dehydrogenase 11	HSD17B11
NaN	20.766	20.7623	20.1473	22.9803	21.4869	11	11	11	Q8NBS9	Thioredoxin domain-containing protein 5	TXNDC5
NaN	18.0754	19.7988	18.8554	19.2875	19.9262	7	7	7	Q8NC51	Plasminogen activator inhibitor 1 RNA-binding protein	SERBP1
NaN	18.9483	18.362	18.121	19.071	18.3894	5	5	5	Q8NC56	LEM domain-containing protein 2	LEMD2
NaN	18.1748	NaN	19.2468	18.7524	19.3993	3	3	3	Q8NCW5	NAD(P)H-hydrate epimerase	APOA1BP
NaN	16.8124	NaN	16.2893	16.6379	16.1855	2	2	2	Q8NFH5	Nucleoporin NUP53	NUP35
NaN	16.0413	NaN	15.7212	16.4923	16.181	3	3	3	Q8TBC4	NEDD8-activating enzyme E1 catalytic subunit	UBA3
NaN	18.2184	17.7185	17.8627	18.1518	17.0807	3	3	3	Q8TC12	Retinol dehydrogenase 11	RDH11
NaN	17.3075	16.6437	16.4196	16.2585	16.2216	8	8	8	Q8TD16	Protein bicaudal D homolog 2	BICD2
NaN	NaN	17.9751	17.0798	17.7542	16.2338	5	5	5	Q8WVM8	Sec1 family domain-containing protein 1	SCFD1
NaN	NaN	16.1694	16.4377	16.2565	16.7264	2	2	2	Q8WXX5	DnaJ homolog subfamily C member 9	DNAJC9
NaN	16.9684	17.2886	16.2187	16.905	16.8292	5	5	5	Q92538	Golgi-specific brefeldin A-resistance guanine nucleotide exchange factor 1	GBF1
NaN	17.299	16.6131	16.6344	17.9944	17.3452	8	8	8	Q92621	Nuclear pore complex protein Nup205	NUP205
NaN	17.8106	17.837	18.816	17.464	19.2693	5	5	5	Q92629	Delta-sarcoglycan	SGCD
NaN	15.0986	NaN	15.55	16.9199	15.6512	5	5	3	Q92769	Histone deacetylase 2	HDAC2
NaN	18.3061	17.6042	17.8444	18.4066	17.7543	4	4	4	Q92820	Gamma-glutamyl hydrolase	GGH
NaN	NaN	15.6353	17.6471	17.025	17.8591	2	2	2	Q92947	Glutaryl-CoA dehydrogenase, mitochondrial	GCDH
NaN	20.743	NaN	19.8856	20.4802	19.639	7	7	7	Q93009	Ubiquitin carboxyl-terminal hydrolase 7	USP7
NaN	21.1053	NaN	22.1993	20.9076	20.9915	15	5	5	Q93084	Sarcoplasmic/endoplasmic reticulum calcium ATPase 3	ATP2A3
NaN	NaN	17.0683	20.1779	19.1932	20.1898	2	2	2	Q96A26	Protein FAM162A	FAM162A
NaN	17.0657	NaN	17.4637	18.9766	17.5972	6	6	6	Q96A33	Coiled-coil domain-containing protein 47	CCDC47
NaN	16.9801	16.9875	17.2209	17.4713	17.4181	3	3	3	Q96A35	39S ribosomal protein L24, mitochondrial	MRPL24
NaN	17.2728	NaN	18.1074	18.4384	18.7684	7	7	7	Q96AC1	Fermitin family homolog 2	FERMT2
NaN	16.1246	NaN	18.3781	15.8782	17.9599	3	3	3	Q96AQ6	Pre-B-cell leukemia transcription factor-interacting protein 1	PBXIP1
NaN	21.9261	21.3887	21.9197	21.8929	21.6891	4	4	4	Q96CV9	Optineurin	OPTN
NaN	19.9804	17.498	18.4574	19.5985	18.1484	7	7	7	Q96CW1	AP-2 complex subunit mu	AP2M1
NaN	19.1026	17.4998	17.2427	17.6668	17.3972	4	4	4	Q96D15	Reticulocalbin-3	RCN3
NaN	16.7024	17.762	18.3626	17.2464	17.6381	5	5	5	Q96DB5	Regulator of microtubule dynamics protein 1	RMDN1
NaN	16.4273	16.5619	17.2442	15.7461	16.7577	2	2	2	Q96EY1	DnaJ homolog subfamily A member 3, mitochondrial	DNAJA3
NaN	16.6161	NaN	19.7898	19.5177	19.7838	2	1	1	Q96FJ2	Dynein light chain 2, cytoplasmic	DYNLL2
NaN	17.8347	17.8025	17.3372	16.9161	16.9903	3	3	3	Q96HS1	Serine/threonine-protein phosphatase PGAM5, mitochondrial	PGAM5
NaN	16.4996	NaN	17.9325	18.6158	17.4658	3	3	3	Q96HY6	DDRGK domain-containing protein 1	DDRGK1
NaN	16.3159	17.1785	17.5343	17.5127	16.1998	5	5	5	Q96I24	Far upstream element-binding protein 3	FUBP3
NaN	13.831	NaN	16.509	18.6265	15.5918	2	2	2	Q96IY4	Carboxypeptidase B2	CPB2
NaN	18.9216	19.4756	18.4045	18.9789	18.4563	8	8	8	Q96PK6	RNA-binding protein 14	RBM14
NaN	17.271	17.2744	16.2305	17.0217	17.7427	5	5	5	Q96SQ9	Cytochrome P450 2S1	CYP2S1
NaN	NaN	16.906	16.7942	16.23	17.2633	2	2	2	Q99538	Legumain	LGMN
NaN	20.4074	20.1777	19.5282	20.3694	19.8617	3	3	3	Q99584	Protein S100-A13	S100A13
NaN	16.9305	NaN	17.5407	17.7709	17.3153	2	2	2	Q99747	Gamma-soluble NSF attachment protein	NAPG
NaN	16.9715	NaN	17.3397	16.6548	16.811	4	4	4	Q99959	Plakophilin-2	PKP2
NaN	17.3579	NaN	19.0126	18.9375	21.1331	9	9	9	Q99972	Myocilin;Myocilin, N-terminal fragment;Myocilin, C-terminal fragment	MYOC
NaN	16.1228	NaN	16.2999	16.8341	16.8652	4	4	4	Q9BQS8	FYVE and coiled-coil domain-containing protein 1	FYCO1
NaN	NaN	15.8033	15.8675	16.1216	16.7244	3	3	3	Q9BRP8	Partner of Y14 and mago	WIBG
NaN	17.3943	18.7736	20.5563	21.079	21.091	13	13	13	Q9BSJ8	Extended synaptotagmin-1	ESYT1
NaN	16.5888	NaN	16.2802	17.2946	15.6626	4	4	4	Q9BWF3;Q9BQ04	RNA-binding protein 4;RNA-binding protein 4B	RBM4;RBM4B
NaN	NaN	19.0024	20.7008	23.6293	18.6906	7	7	7	Q9BXN1	Asporin	ASPN
NaN	NaN	16.9399	17.3895	17.7018	16.7212	5	5	5	Q9BXP5	Serrate RNA effector molecule homolog	SRRT
NaN	16.8692	NaN	18.3608	16.8561	18.7131	3	3	3	Q9BXW7	Cat eye syndrome critical region protein 5	CECR5
NaN	17.9631	NaN	17.732	18.348	17.4045	7	7	7	Q9BY44	Eukaryotic translation initiation factor 2A;Eukaryotic translation initiation factor 2A, N-terminally processed	EIF2A
NaN	16.7516	16.4681	16.9984	17.8963	16.3103	5	5	5	Q9BZF1	Oxysterol-binding protein-related protein 8	OSBPL8
NaN	NaN	15.5404	16.5173	17.2945	16.6634	3	3	3	Q9GZS3	WD repeat-containing protein 61;WD repeat-containing protein 61, N-terminally processed	WDR61
NaN	13.9951	17.4064	24.3189	13.7226	19.0062	12	12	12	Q9GZV1	Ankyrin repeat domain-containing protein 2	ANKRD2
NaN	17.6841	NaN	15.7299	18.1471	15.9002	2	2	2	Q9GZZ9	Ubiquitin-like modifier-activating enzyme 5	UBA5
NaN	17.9276	NaN	17.6342	18.3667	17.461	2	2	2	Q9H0U3	Magnesium transporter protein 1	MAGT1
NaN	17.7165	NaN	19.4448	19.6706	19.3059	10	3	3	Q9H0U4;Q92928	Ras-related protein Rab-1B	RAB1B
NaN	16.9381	16.9826	17.9964	18.2748	17.7737	3	3	3	Q9H1E5	Thioredoxin-related transmembrane protein 4	TMX4
NaN	NaN	16.8883	16.6925	16.4713	16.4238	4	4	4	Q9H307	Pinin	PNN
NaN	18.3327	NaN	18.1556	19.4543	17.8309	6	6	6	Q9H3N1	Thioredoxin-related transmembrane protein 1	TMX1
NaN	18.1956	18.462	18.88	18.2541	17.087	6	6	6	Q9H3U1	Protein unc-45 homolog A	UNC45A
NaN	15.9116	NaN	17.5941	18.5785	17.9278	14	14	13	Q9H4G0	Band 4.1-like protein 1	EPB41L1
NaN	18.9756	19.2383	19.0787	20.5982	19.2016	3	3	3	Q9H4G4	Golgi-associated plant pathogenesis-related protein 1	GLIPR2
NaN	16.2815	18.2289	18.1696	18.2885	18.4043	6	6	6	Q9HCC0	Methylcrotonoyl-CoA carboxylase beta chain, mitochondrial	MCCC2
NaN	NaN	16.0933	16.9906	18.4068	15.9798	2	2	2	Q9HCN8	Stromal cell-derived factor 2-like protein 1	SDF2L1
NaN	17.8624	16.9116	17.1835	15.8313	15.4252	3	3	3	Q9NPL8	Complex I assembly factor TIMMDC1, mitochondrial	TIMMDC1
NaN	21.6365	21.6701	19.7634	20.7641	20.2267	5	5	5	Q9NQC3	Reticulon-4	RTN4
NaN	16.618	16.6187	16.4644	16.8818	16.1593	3	3	3	Q9NQG5	Regulation of nuclear pre-mRNA domain-containing protein 1B	RPRD1B
NaN	17.8811	18.5212	17.8723	17.5829	17.777	6	6	6	Q9NQR4	Omega-amidase NIT2	NIT2
NaN	18.1061	NaN	19.0848	18.4499	18.8823	4	4	4	Q9NR12	PDZ and LIM domain protein 7	PDLIM7
NaN	17.9334	17.5654	17.3189	17.6514	17.4354	3	3	3	Q9NRV9	Heme-binding protein 1	HEBP1
NaN	17.7814	NaN	17.8577	18.2604	17.3597	5	5	5	Q9NTJ5	Phosphatidylinositide phosphatase SAC1	SACM1L
NaN	18.4485	17.9342	17.6153	17.7863	18.2577	4	4	4	Q9NTX5	Ethylmalonyl-CoA decarboxylase	ECHDC1
NaN	18.5061	17.7406	19.4272	18.2249	18.655	4	4	4	Q9NUJ1	Mycophenolic acid acyl-glucuronide esterase, mitochondrial	ABHD10
NaN	17.6169	NaN	17.1462	17.6418	16.7494	4	4	4	Q9NV70	Exocyst complex component 1	EXOC1
NaN	17.5766	NaN	17.1452	15.9977	16.4511	3	3	3	Q9NVE7	Pantothenate kinase 4	PANK4
NaN	16.5487	NaN	16.9473	16.3871	17.3826	2	2	2	Q9NVH1	DnaJ homolog subfamily C member 11	DNAJC11
NaN	17.2149	17.3696	17.5687	18.0894	17.1327	2	2	2	Q9NX24	H/ACA ribonucleoprotein complex subunit 2	NHP2
NaN	19.1086	19.1379	17.7541	17.7416	17.8435	3	3	3	Q9NX40	OCIA domain-containing protein 1	OCIAD1
NaN	NaN	18.5425	18.4438	19.8285	19.2744	14	14	14	Q9NZ08	Endoplasmic reticulum aminopeptidase 1	ERAP1
NaN	16.8606	16.0891	16.8042	16.672	16.873	3	3	3	Q9NZL9	Methionine adenosyltransferase 2 subunit beta	MAT2B
NaN	17.6624	NaN	18.0431	18.4534	18.2362	5	5	4	Q9P0L0	Vesicle-associated membrane protein-associated protein A	VAPA
NaN	17.1339	15.9537	16.6223	17.0095	16.7835	6	5	5	Q9P0V9	Septin-10	SEPT10
NaN	NaN	16.6293	17.4264	17.4273	17.2224	3	3	3	Q9UBV8	Peflin	PEF1
NaN	17.3224	17.8694	19.033	19.6995	20.0152	9	9	9	Q9UBX5	Fibulin-5	FBLN5
NaN	NaN	17.1849	15.1677	15.7737	16.0775	11	11	11	Q9UDY2	Tight junction protein ZO-2	TJP2
NaN	17.7303	NaN	17.8197	17.6725	17.423	6	6	6	Q9UGI8	Testin	TES
NaN	17.4455	NaN	18.8638	19.7652	18.3315	7	7	7	Q9UH99	SUN domain-containing protein 2	SUN2
NaN	21.7739	NaN	22.6889	20.036	22.1251	9	9	9	Q9UHQ9	NADH-cytochrome b5 reductase 1	CYB5R1
NaN	18.6782	18.7381	17.8032	18.2791	17.1101	6	6	6	Q9UI12	V-type proton ATPase subunit H	ATP6V1H
NaN	16.8047	18.1618	17.82	17.8732	16.8585	8	8	8	Q9UIQ6	Leucyl-cystinyl aminopeptidase;Leucyl-cystinyl aminopeptidase, pregnancy serum form	LNPEP
NaN	17.7928	17.3933	17.6273	16.634	18.4167	6	6	6	Q9UIV8	Serpin B13	SERPINB13
NaN	18.9045	19.8188	15.7609	19.1683	18.4032	9	9	9	Q9UJ70	N-acetyl-D-glucosamine kinase	NAGK
NaN	15.9629	16.5593	15.3001	15.8096	15.3663	2	2	2	Q9UJC5	SH3 domain-binding glutamic acid-rich-like protein 2	SH3BGRL2
NaN	16.9097	17.0369	19.1761	17.7408	15.9779	7	4	4	Q9UJS0	Calcium-binding mitochondrial carrier protein Aralar2	SLC25A13
NaN	16.568	NaN	16.4209	16.4731	16.4635	2	2	2	Q9UJW0	Dynactin subunit 4	DCTN4
NaN	NaN	17.4035	17.0875	17.5615	17.0853	3	3	3	Q9UK41	Vacuolar protein sorting-associated protein 28 homolog	VPS28
NaN	17.9288	17.8944	16.8177	16.1404	17.1071	2	2	2	Q9UK76	Hematological and neurological expressed 1 protein;Hematological and neurological expressed 1 protein, N-terminally processed	HN1
NaN	16.1759	16.9654	17.044	17.3944	17.1623	6	6	6	Q9UKG1	DCC-interacting protein 13-alpha	APPL1
NaN	17.1239	NaN	17.8363	17.194	16.8398	5	5	5	Q9UKK3	Poly [ADP-ribose] polymerase 4	PARP4
NaN	18.7714	18.7903	19.1582	20.0405	19.0247	8	8	8	Q9UKM9	RNA-binding protein Raly	RALY
NaN	16.1174	16.3439	21.0145	18.6253	21.307	7	7	7	Q9UKS6	Protein kinase C and casein kinase substrate in neurons protein 3	PACSIN3
NaN	19.1957	19.318	17.7191	16.3647	17.2822	2	2	2	Q9UKU7	Isobutyryl-CoA dehydrogenase, mitochondrial	ACAD8
NaN	17.502	NaN	17.6937	17.8216	17.459	3	3	3	Q9UL25	Ras-related protein Rab-21	RAB21
NaN	19.1393	NaN	18.569	19.0126	18.5117	5	5	5	Q9UNH7	Sorting nexin-6;Sorting nexin-6, N-terminally processed	SNX6
NaN	18.8658	18.7421	18.7914	18.0484	19.06	8	8	8	Q9UNZ2	NSFL1 cofactor p47	NSFL1C
NaN	16.3962	NaN	17.9811	18.9502	17.2708	12	12	12	Q9UQE7	Structural maintenance of chromosomes protein 3	SMC3
NaN	17.9745	NaN	17.3306	17.3265	17.662	4	4	4	Q9Y285	Phenylalanine--tRNA ligase alpha subunit	FARSA
NaN	18.0465	17.6269	17.0383	17.1975	17.1012	4	4	4	Q9Y295	Developmentally-regulated GTP-binding protein 1	DRG1
NaN	19.6417	18.1909	17.8031	17.8467	17.8587	8	8	8	Q9Y2A7	Nck-associated protein 1	NCKAP1
NaN	14.2816	NaN	23.6095	16.7989	22.2543	12	12	12	Q9Y2J8	Protein-arginine deiminase type-2	PADI2
NaN	17.7842	18.2129	18.8683	17.9555	18.9545	2	2	2	Q9Y3D6	Mitochondrial fission 1 protein	FIS1
NaN	16.3995	16.7869	17.1844	17.9597	17.2879	2	2	2	Q9Y3E5	Peptidyl-tRNA hydrolase 2, mitochondrial	PTRH2
NaN	18.8947	19.9905	18.8172	19.6212	18.8329	7	7	7	Q9Y3F4	Serine-threonine kinase receptor-associated protein	STRAP
NaN	17.1721	17.3489	18.3176	18.0616	18.3106	16	11	11	Q9Y4G6	Talin-2	TLN2
NaN	16.6304	16.7662	15.6508	16.4493	15.9168	2	2	2	Q9Y5K5	Ubiquitin carboxyl-terminal hydrolase isozyme L5	UCHL5
NaN	16.4195	NaN	15.5947	17.7699	16.6019	3	3	3	Q9Y5P6	Mannose-1-phosphate guanyltransferase beta	GMPPB
NaN	19.1879	18.648	18.4145	18.5298	18.5624	5	5	5	Q9Y5Z4	Heme-binding protein 2	HEBP2
NaN	21.3484	21.515	22.7822	17.3448	23.7694	81	7	6	Q9Y623	Myosin-4	MYH4
NaN	17.8868	18.1225	18.6023	21.0588	18.4827	11	11	10	Q9Y678	Coatomer subunit gamma-1	COPG1
NaN	18.3344	NaN	20.9868	18.8673	20.1875	4	4	4	Q9Y6M9	NADH dehydrogenase [ubiquinone] 1 beta subcomplex subunit 9	NDUFB9
22974.2	28671.2
