# Supplementary material for: Introducing a new type of alternative laryngeal mucosa model
Source: PLoS One. 2023 Jun 30;18(6):e0287634. doi: 10.1371/journal.pone.0287634 (PMC10313048; doi:10.1371/journal.pone.0287634)
Supplement: S4 Table — 300 unique proteins were identified in VF samples, log2 transformed data. (XLSX) [file pone.0287634.s004.xlsx]

## Sheet: Supplemental Data Table S4
Supplemental Data Table S4. Total proteome list of identified proteins in VF samples (300 unique proteins, log2 transformed data)
LFQ intensity of samples						N: Peptides	N: Razor + unique peptides	N: Unique peptides	T: Protein IDs	T: Protein names	Gene name
CC 1	CC 2	CC 3	VF 1	VF 2	VF 3
0	0	0	28.1741	22.5878	27.8989	19	19	19	Q96A32	Myosin regulatory light chain 2, skeletal muscle isoform	MYLPF
0	0	0	24.5966	26.7157	23.3701	18	18	18	P02679	Fibrinogen gamma chain	FGG
0	0	0	24.4674	26.0202	25.0906	8	8	5	P69905	Hemoglobin subunit alpha	HBA1
0	0	0	24.3317	24.6394	26.7836	4	4	4	P02144	Myoglobin	MB
0	0	0	23.2859	24.2844	24.5662	11	11	7	P01876	Ig alpha-1 chain C region	IGHA1
0	0	0	21.8368	25.576	23.3601	35	35	30	P01023	Alpha-2-macroglobulin	A2M
0	0	0	20.7223	22.8563	23.9381	17	17	16	P02647	Apolipoprotein A-I;Proapolipoprotein A-I;Truncated apolipoprotein A-I	APOA1
0	0	0	24.1305	25.3965	23.9619	6	6	2	Q99880;Q99879;Q99877;Q93079;Q5QNW6;P62807;P58876;P57053;O60814;Q96A08	Histone H2B type 1-L;Histone H2B type 1-M;Histone H2B type 1-N;Histone H2B type 1-H;Histone H2B type 2-F;Histone H2B type 1-C/E/F/G/I;Histone H2B type 1-D;Histone H2B type F-S;Histone H2B type 1-K;Histone H2B type 1-A	HIST1H2BL;HIST1H2BM;HIST1H2BN;HIST1H2BH;HIST2H2BF;HIST1H2BC;HIST1H2BD;H2BFS;HIST1H2BK;HIST1H2BA
0	0	0	25.7808	17.9652	25.779	7	7	6	P45378	Troponin T, fast skeletal muscle	TNNT3
0	0	0	25.3325	15.9453	24.8304	10	10	10	P19237	Troponin I, slow skeletal muscle	TNNI1
0	0	0	22.731	24.0604	22.5944	11	6	6	P02042;P02100	Hemoglobin subunit delta	HBD
0	0	0	22.3739	24.2672	21.5178	8	8	8	P02743	Serum amyloid P-component;Serum amyloid P-component(1-203)	APCS
0	0	0	24.2848	26.1444	21.5243	8	8	8	P61626	Lysozyme C	LYZ
0	0	0	24.6561	15.737	25.0686	15	15	12	P17540	Creatine kinase S-type, mitochondrial	CKMT2
0	0	0	26.1672	15.8033	22.5824	7	6	6	P13805	Troponin T, slow skeletal muscle	TNNT1
0	0	0	16.4742	15.8884	20.7273	17	17	17	Q08188	Protein-glutamine gamma-glutamyltransferase E;Protein-glutamine gamma-glutamyltransferase E 50 kDa catalytic chain;Protein-glutamine gamma-glutamyltransferase E 27 kDa non-catalytic chain	TGM3
0	0	0	22.4157	21.0931	22.8773	9	4	3	P01859	Ig gamma-2 chain C region	IGHG2
0	0	0	25.0089	17.9582	22.936	6	6	6	P63316	Troponin C, slow skeletal and cardiac muscles	TNNC1
0	0	0	24.2459	22.5263	24.0606	2	2	2	P55083	Microfibril-associated glycoprotein 4	MFAP4
0	0	0	20.8969	22.6256	20.0797	8	8	8	P00915	Carbonic anhydrase 1	CA1
0	0	0	24.3103	17.8711	25.068	9	9	8	P02585	Troponin C, skeletal muscle	TNNC2
0	0	0	25	16.8747	23.9021	9	9	9	O14958	Calsequestrin-2	CASQ2
0	0	0	24.4725	22.2642	24.1703	40	2	2	Q9UKX3	Myosin-13	MYH13
0	0	0	20.3035	22.0439	21.8201	7	2	2	P01834	Ig kappa chain C region	IGKC
0	0	0	21.0338	22.8101	21.3808	4	4	2	P0DOY3;P0DOY2;P0CF74;A0M8Q6	Ig lambda-6 chain C region;Ig lambda-7 chain C region	IGLC6;IGLC7
0	0	0	20.8083	25.2845	18.2631	10	10	10	Q92954	Proteoglycan 4;Proteoglycan 4 C-terminal part	PRG4
0	0	0	22.426	13.9151	23.2721	9	9	9	Q9NP98	Myozenin-1	MYOZ1
0	0	0	21.0223	21.63	21.1903	4	4	4	P02766	Transthyretin	TTR
0	0	0	23.2062	20.7777	22.8484	4	4	4	O00483	Cytochrome c oxidase subunit NDUFA4	NDUFA4
0	0	0	23.5605	16.6587	23.5479	14	14	14	Q9UBF9	Myotilin	MYOT
0	0	0	18.5961	21.3769	21.9082	5	5	5	P15088	Mast cell carboxypeptidase A	CPA3
0	0	0	21.1713	21.8081	21.2292	18	18	1	P68371	Tubulin beta-4B chain	TUBB4B
0	0	0	19.0042	15.9046	17.4897	8	8	7	P15090	Fatty acid-binding protein, adipocyte	FABP4
0	0	0	16.4849	17.1135	19.9663	12	12	5	P00325;P08319	Alcohol dehydrogenase 1B	ADH1B
0	0	0	17.2026	23.2613	17.5481	2	2	2	P02656	Apolipoprotein C-III	APOC3
0	0	0	22.0776	19.6027	22.1786	4	4	4	P47985;P0C7P4	Cytochrome b-c1 complex subunit Rieske, mitochondrial;Cytochrome b-c1 complex subunit 11;Putative cytochrome b-c1 complex subunit Rieske-like protein 1	UQCRFS1;UQCRFS1P1
0	0	0	20.8883	20.9553	21.2186	3	3	3	P62917	60S ribosomal protein L8	RPL8
0	0	0	21.9479	19.0846	22.5323	8	8	8	Q53GG5	PDZ and LIM domain protein 3	PDLIM3
0	0	0	21.3498	22.7208	21.571	6	6	6	P08311	Cathepsin G	CTSG
0	0	0	20.2984	23.1457	21.8027	3	3	3	Q15661;P20231;Q9BZJ3	Tryptase alpha/beta-1;Tryptase beta-2	TPSAB1;TPSB2
0	0	0	23.2641	19.846	22.5842	9	9	9	P11310	Medium-chain specific acyl-CoA dehydrogenase, mitochondrial	ACADM
0	0	0	23.6281	16.2139	22.4961	11	11	11	Q6ZMU5	Tripartite motif-containing protein 72	TRIM72
0	0	0	17.7538	20.5858	20.1534	4	3	3	P19652	Alpha-1-acid glycoprotein 2	ORM2
0	0	0	19.5423	20.644	18.7484	11	11	11	Q9BXX0	EMILIN-2	EMILIN2
0	0	0	18.2906	20.7905	19.5006	6	6	6	P02749	Beta-2-glycoprotein 1	APOH
0	0	0	19.8673	20.5561	19.4384	4	4	4	P62081	40S ribosomal protein S7	RPS7
0	0	0	22.5201	22.1588	19.6501	18	18	18	P05164;P11678	Myeloperoxidase;Myeloperoxidase;89 kDa myeloperoxidase;84 kDa myeloperoxidase;Myeloperoxidase light chain;Myeloperoxidase heavy chain	MPO
0	0	0	23.3979	13.7365	22.3278	23	21	21	Q14324	Myosin-binding protein C, fast-type	MYBPC2
0	0	0	19.2933	24.1161	14.8197	9	9	9	Q8TDL5	BPI fold-containing family B member 1	BPIFB1
0	0	0	21.8511	18.0767	21.8738	4	4	4	P50461	Cysteine and glycine-rich protein 3	CSRP3
0	0	0	22.2353	21.4099	22.0026	2	2	2	P23297	Protein S100-A1	S100A1
0	0	0	17.9123	20.3806	19.0553	10	10	10	P06727	Apolipoprotein A-IV	APOA4
0	0	0	17.8848	21.6575	20.5193	8	8	3	P0DOX7;P01602
0	0	0	15.8849	20.6937	16.6488	15	15	15	A6NMZ7	Collagen alpha-6(VI) chain	COL6A6
0	0	0	19.5964	20.2161	19.7617	2	2	2	P50914	60S ribosomal protein L14	RPL14
0	0	0	21.3376	21.2134	21.8556	3	3	3	O75694	Nuclear pore complex protein Nup155	NUP155
0	0	0	22.0356	18.2341	21.7642	9	3	3	Q05639	Elongation factor 1-alpha 2	EEF1A2
0	0	0	16.5627	20.3101	19.0397	2	2	2	Q14185	Dedicator of cytokinesis protein 1	DOCK1
0	0	0	19.1501	21.7007	20.9046	2	2	2	P01591	Immunoglobulin J chain	IGJ
0	0	0	21.9282	19.6301	21.7899	4	2	2	Q9Y281	Cofilin-2	CFL2
0	0	0	18.7719	22.1195	19.4429	2	2	2	P02741	C-reactive protein;C-reactive protein(1-205)	CRP
0	0	0	19.1932	20.1765	19.4688	3	2	2	P84103	Serine/arginine-rich splicing factor 3	SRSF3
0	0	0	15.0785	21.5562	20.3442	6	6	6	P04196	Histidine-rich glycoprotein	HRG
0	0	0	22.6989	15.2866	22.3543	7	7	7	Q8NI60	Atypical kinase ADCK3, mitochondrial	ADCK3
0	0	0	18.3467	18.8582	18.6253	11	11	10	Q9Y2W1	Thyroid hormone receptor-associated protein 3	THRAP3
0	0	0	18.1049	19.4044	20.8701	2	2	2	P23946	Chymase	CMA1
0	0	0	22.1064	18.2197	21.2262	19	18	18	O75923	Dysferlin	DYSF
0	0	0	17.5962	21.5264	17.6561	7	7	7	P04003	C4b-binding protein alpha chain	C4BPA
0	0	0	19.0586	19.8248	19.2031	3	3	3	O15145	Actin-related protein 2/3 complex subunit 3	ARPC3
0	0	0	19.3896	19.9623	19.9526	7	7	7	O95810	Serum deprivation-response protein	SDPR
0	0	0	23.1586	15.0365	20.429	10	10	10	Q2TBA0	Kelch-like protein 40	KLHL40
0	0	0	18.5633	20.2222	20.2841	4	4	4	Q3ZCQ8	Mitochondrial import inner membrane translocase subunit TIM50	TIMM50
0	0	0	17.4724	18.8279	17.8573	6	4	4	P84085	ADP-ribosylation factor 5	ARF5
0	0	0	18.5635	19.7144	18.8903	4	4	4	Q9BS26	Endoplasmic reticulum resident protein 44	ERP44
0	0	0	17.5602	18.4727	17.5066	10	10	9	Q32MZ4	Leucine-rich repeat flightless-interacting protein 1	LRRFIP1
0	0	0	18.774	21.0074	19.2896	3	2	2	P01780;A0A0B4J1V1;P01763;P01762;A0A0C4DH32;P0DP04;A0A0B4J1X8;P01766;P01782	Ig heavy chain V-III region JON;Ig heavy chain V-III region WEA;Ig heavy chain V-III region TRO	IGHV3-21
0	0	0	17.7478	18.9143	18.547	7	1	1	P26232	Catenin alpha-2	CTNNA2
0	0	0	19.6296	21.8936	19.7703	11	11	11	P04275	von Willebrand factor;von Willebrand antigen 2	VWF
0	0	0	16.1053	21.4047	19.2843	27	27	3	P0C0L5	Complement C4-B;Complement C4 beta chain;Complement C4-B alpha chain;C4a anaphylatoxin;C4b-B;C4d-B;Complement C4 gamma chain	C4B
0	0	0	18.8752	19.8094	19.391	7	7	6	O00264	Membrane-associated progesterone receptor component 1	PGRMC1
0	0	0	16.428	20.1051	18.6	3	3	3	P02760	Protein AMBP;Alpha-1-microglobulin;Inter-alpha-trypsin inhibitor light chain;Trypstatin	AMBP
0	0	0	19.4015	20.7254	19.6984	3	3	3	P26885	Peptidyl-prolyl cis-trans isomerase FKBP2	FKBP2
0	0	0	19.5622	21.0037	18.8455	2	2	2	P02747	Complement C1q subcomponent subunit C	C1QC
0	0	0	19.6191	19.2864	18.9914	2	2	2	P10620	Microsomal glutathione S-transferase 1	MGST1
0	0	0	19.1151	20.5111	19.5066	7	7	7	P39059	Collagen alpha-1(XV) chain;Restin;Restin-2;Restin-3;Restin-4	COL15A1
0	0	0	18.7729	20.3402	15.9157	7	1	1	P01861	Ig gamma-4 chain C region	IGHG4
0	0	0	17.7802	15.0385	21.5686	21	11	11	Q08043	Alpha-actinin-3	ACTN3
0	0	0	15.4009	16.1721	16.829	11	11	6	P49747	Cartilage oligomeric matrix protein	COMP
0	0	0	19.9317	18.7621	19.6848	2	2	1	P09429;B2RPK0	High mobility group protein B1;Putative high mobility group protein B1-like 1	HMGB1;HMGB1P1
0	0	0	19.0128	19.8239	18.4058	7	7	7	Q14254	Flotillin-2	FLOT2
0	0	0	18.3436	17.8489	17.8834	4	4	4	P05114	Non-histone chromosomal protein HMG-14	HMGN1
0	0	0	17.1457	20.5579	17.5275	9	9	9	P01031	Complement C5;Complement C5 beta chain;Complement C5 alpha chain;C5a anaphylatoxin;Complement C5 alpha chain	C5
0	0	0	20.6759	18.5567	20.7251	4	4	4	P51553	Isocitrate dehydrogenase [NAD] subunit gamma, mitochondrial	IDH3G
0	0	0	15.9587	20.8887	16.5394	4	4	4	Q9H6T0	Epithelial splicing regulatory protein 2	ESRP2
0	0	0	21.0672	16.3018	20.6356	5	5	5	Q9UBY9	Heat shock protein beta-7	HSPB7
0	0	0	18.1774	18.2104	18.4572	8	8	8	P78347;Q86UP8;Q6EKJ0	General transcription factor II-I	GTF2I
0	0	0	19.1109	20.6338	18.4937	5	5	3	Q04828;P52895	Aldo-keto reductase family 1 member C1;Aldo-keto reductase family 1 member C2	AKR1C1;AKR1C2
0	0	0	19.5527	19.0381	19.4969	2	2	2	O43169	Cytochrome b5 type B	CYB5B
0	0	0	16.7585	20.6323	19.5312	4	4	4	Q03169	Tumor necrosis factor alpha-induced protein 2	TNFAIP2
0	0	0	18.8257	18.8047	18.112	4	4	4	Q8NF91	Nesprin-1	SYNE1
0	0	0	18.3377	19.051	18.2201	8	8	8	Q8NE71	ATP-binding cassette sub-family F member 1	ABCF1
0	0	0	20.8247	15.4888	20.7233	18	9	8	P50993	Sodium/potassium-transporting ATPase subunit alpha-2	ATP1A2
0	0	0	18.6782	18.5259	18.844	4	4	3	O00629	Importin subunit alpha-3	KPNA4
0	0	0	17.8155	19.9375	18.4235	3	1	1	P0DOX8;P0CG04;B9A064	Ig lambda-1 chain C regions;Immunoglobulin lambda-like polypeptide 5	IGLC1;IGLL5
0	0	0	19.5404	20.0217	18.9381	7	7	7	P16284	Platelet endothelial cell adhesion molecule	PECAM1
0	0	0	19.0678	18.8955	19.067	8	8	8	P50895	Basal cell adhesion molecule	BCAM
0	0	0	18.361	18.4727	18.5637	2	2	2	Q15121	Astrocytic phosphoprotein PEA-15	PEA15
0	0	0	18.5823	21.1446	15.0556	6	6	6	P41218	Myeloid cell nuclear differentiation antigen	MNDA
0	0	0	18.4525	18.3282	18.5049	5	1	1	P62140	Serine/threonine-protein phosphatase PP1-beta catalytic subunit	PPP1CB
0	0	0	17.7935	18.9834	17.3104	2	2	2	P55008	Allograft inflammatory factor 1	AIF1
0	0	0	17.8243	18.7188	17.6307	5	5	5	Q12805	EGF-containing fibulin-like extracellular matrix protein 1	EFEMP1
0	0	0	18.943	17.4029	18.328	6	6	6	Q9BXK5	Bcl-2-like protein 13	BCL2L13
0	0	0	18.0821	18.4498	18.165	2	2	2	P09234	U1 small nuclear ribonucleoprotein C	SNRPC
0	0	0	21.8566	14.6568	17.8768	8	8	8	Q9NZU5	LIM and cysteine-rich domains protein 1	LMCD1
0	0	0	18.4678	18.5858	18.1975	2	2	2	O15498	Synaptobrevin homolog YKT6	YKT6
0	0	0	18.3767	19.3558	18.2809	2	2	2	P00167	Cytochrome b5	CYB5A
0	0	0	17.0324	21.3455	16.2691	3	3	3	P0DOX3;P01880	Ig delta chain C region	IGHD
0	0	0	19.0025	19.5927	18.0423	4	4	2	P02461	Collagen alpha-1(III) chain	COL3A1
0	0	0	17.6041	18.5868	17.9043	5	4	4	P34896	Serine hydroxymethyltransferase, cytosolic	SHMT1
0	0	0	18.4782	20.3569	18.3591	4	4	4	P18428	Lipopolysaccharide-binding protein	LBP
0	0	0	17.0971	16.9402	17.582	3	3	3	O00193	Small acidic protein	SMAP
0	0	0	17.7747	20.2507	17.2302	5	2	2	P15153	Ras-related C3 botulinum toxin substrate 2	RAC2
0	0	0	20.6081	16.8417	20.0933	2	2	2	O75298	Reticulon-2	RTN2
0	0	0	20.8164	17.2789	17.4435	2	2	2	O43670	BUB3-interacting and GLEBS motif-containing protein ZNF207	ZNF207
0	0	0	18.2639	17.1133	18.4039	3	3	3	P49773	Histidine triad nucleotide-binding protein 1	HINT1
0	0	0	17.3814	18.2427	17.7608	10	10	10	Q8N1P7	Absent in melanoma 1-like protein	AIM1L
0	0	0	17.9376	19.1157	17.5001	4	4	4	Q86WV6	Stimulator of interferon genes protein	TMEM173
0	0	0	18.472	18.502	17.7118	4	4	4	Q9UMR2;Q9NUU7	ATP-dependent RNA helicase DDX19B;ATP-dependent RNA helicase DDX19A	DDX19B;DDX19A
0	0	0	17.8269	18.5326	17.795	6	6	1	P10412;P16402;P22492;Q02539	Histone H1.4;Histone H1.3;Histone H1t;Histone H1.1	HIST1H1E;HIST1H1D;HIST1H1T;HIST1H1A
0	0	0	19.0434	17.3602	18.3194	2	2	2	Q7Z4W1	L-xylulose reductase	DCXR
0	0	0	17.3972	20.7412	19.4759	3	3	3	Q8WU39	Marginal zone B- and B1-cell-specific protein	MZB1
0	0	0	19.0865	17.7066	19.0331	2	2	2	P82909	28S ribosomal protein S36, mitochondrial	MRPS36
0	0	0	18.4195	18.3059	17.9652	4	4	4	P55899	IgG receptor FcRn large subunit p51	FCGRT
0	0	0	17.7792	18.2821	18.055	2	2	2	P68402	Platelet-activating factor acetylhydrolase IB subunit beta	PAFAH1B2
0	0	0	18.5089	18.8425	19.2349	7	7	7	P10643	Complement component C7	C7
0	0	0	16.6835	16.8814	16.7879	3	3	3	Q5VW32	BRO1 domain-containing protein BROX	BROX
0	0	0	17.7685	17.9264	17.5097	2	2	2	P63208	S-phase kinase-associated protein 1	SKP1
0	0	0	16.6669	17.1631	16.8501	3	3	3	Q8IZP0;Q9NYB9	Abl interactor 1	ABI1
0	0	0	17.068	17.7435	16.8734	3	3	3	Q8IZL8	Proline-, glutamic acid- and leucine-rich protein 1	PELP1
0	0	0	17.4296	18.0146	17.6365	2	2	2	P09012	U1 small nuclear ribonucleoprotein A	SNRPA
0	0	0	17.2017	18.1513	16.9521	2	2	2	Q15067	Peroxisomal acyl-coenzyme A oxidase 1	ACOX1
0	0	0	17.3318	18.1541	17.5844	4	4	4	Q13155	Aminoacyl tRNA synthase complex-interacting multifunctional protein 2	AIMP2
0	0	0	17.3113	18.5433	17.2634	6	6	6	Q9Y2J2	Band 4.1-like protein 3;Band 4.1-like protein 3, N-terminally processed	EPB41L3
0	0	0	16.7265	17.2616	16.7232	9	9	9	Q5T5P2	Sickle tail protein homolog	KIAA1217
0	0	0	17.1741	17.6203	17.4916	3	3	3	P53004	Biliverdin reductase A	BLVRA
0	0	0	19.58	17.3563	18.581	7	7	7	P54289	Voltage-dependent calcium channel subunit alpha-2/delta-1;Voltage-dependent calcium channel subunit alpha-2-1;Voltage-dependent calcium channel subunit delta-1	CACNA2D1
0	0	0	18.1732	18.3259	17.8714	2	2	2	Q9HCM1	Uncharacterized protein KIAA1551	KIAA1551
0	0	0	17.8049	16.0495	17.4067	9	9	9	Q6ZNJ1	Neurobeachin-like protein 2	NBEAL2
0	0	0	19.2142	17.4245	18.8251	3	3	3	Q5HYK3	2-methoxy-6-polyprenyl-1,4-benzoquinol methylase, mitochondrial	COQ5
0	0	0	15.3549	17.6704	15.6838	5	5	5	Q9UKU9;O95841	Angiopoietin-related protein 2	ANGPTL2
0	0	0	17.9451	18.2139	17.9118	3	3	3	P00966	Argininosuccinate synthase	ASS1
0	0	0	18.5249	17.1015	17.7625	5	5	5	P28289	Tropomodulin-1	TMOD1
0	0	0	17.4142	18.2191	17.1233	4	4	4	Q14318	Peptidyl-prolyl cis-trans isomerase FKBP8	FKBP8
0	0	0	17.2966	19.5481	16.7842	3	3	3	A0A0C4DH38;A0A0J9YXX1		IGHV5-51
0	0	0	17.4312	18.2003	16.9665	2	2	2	Q15427	Splicing factor 3B subunit 4	SF3B4
0	0	0	18.9252	17.6514	19.8061	2	2	2	Q9UH65	Switch-associated protein 70	SWAP70
0	0	0	19.1389	17.525	19.0889	2	2	2	P17568	NADH dehydrogenase [ubiquinone] 1 beta subcomplex subunit 7	NDUFB7
0	0	0	16.5417	16.8704	17.9548	6	6	6	Q5T2T1	MAGUK p55 subfamily member 7	MPP7
0	0	0	18.5426	17.9851	18.5129	3	3	3	P45954	Short/branched chain specific acyl-CoA dehydrogenase, mitochondrial	ACADSB
0	0	0	18.4485	18.6888	20.15	18	4	3	P04350;A6NNZ2	Tubulin beta-4A chain	TUBB4A
0	0	0	17.0443	18.8818	17.9368	13	13	5	Q10567	AP-1 complex subunit beta-1	AP1B1
0	0	0	17.6257	18.5399	17.0203	3	3	3	P04839	Cytochrome b-245 heavy chain	CYBB
0	0	0	16.8681	17.8414	16.8408	4	4	4	P18754	Regulator of chromosome condensation	RCC1
0	0	0	16.8101	17.3084	15.5775	6	6	6	Q8TDB6	E3 ubiquitin-protein ligase DTX3L	DTX3L
0	0	0	17.2924	17.2285	16.0645	4	4	4	P40222	Alpha-taxilin	TXLNA
0	0	0	16.9796	17.8731	16.7256	5	2	2	Q16576	Histone-binding protein RBBP7	RBBP7
0	0	0	17.77	19.0099	17.9796	3	3	3	P61619;Q9H9S3	Protein transport protein Sec61 subunit alpha isoform 1;Protein transport protein Sec61 subunit alpha isoform 2	SEC61A1;SEC61A2
0	0	0	20.4038	16.3546	18.2972	5	5	5	Q14BN4	Sarcolemmal membrane-associated protein	SLMAP
0	0	0	18.9415	18.3409	19.1776	2	2	2	P14621	Acylphosphatase-2	ACYP2
0	0	0	17.1918	18.0504	16.3565	5	5	5	Q4V328	GRIP1-associated protein 1	GRIPAP1
0	0	0	16.992	17.1305	15.9807	5	5	5	P12821	Angiotensin-converting enzyme;Angiotensin-converting enzyme, soluble form	ACE
0	0	0	17.6684	17.4661	18.447	7	4	3	P28161	Glutathione S-transferase Mu 2	GSTM2
0	0	0	18.6622	17.8637	18.4318	2	2	2	Q969N2	GPI transamidase component PIG-T	PIGT
0	0	0	20.0024	16.2139	19.1569	3	3	3	Q9BS92	Protein NipSnap homolog 3B	NIPSNAP3B
0	0	0	16.1191	18.6518	14.8866	7	7	7	P01833	Polymeric immunoglobulin receptor;Secretory component	PIGR
0	0	0	16.4291	17.8054	16.6593	2	2	2	Q9BUL8	Programmed cell death protein 10	PDCD10
0	0	0	17.9193	17.0279	17.2045	3	3	3	Q9Y676	28S ribosomal protein S18b, mitochondrial	MRPS18B
0	0	0	17.1418	17.6918	16.742	6	6	6	Q08J23	tRNA (cytosine(34)-C(5))-methyltransferase	NSUN2
0	0	0	14.6077	15.1932	15.3249	5	5	5	P29317	Ephrin type-A receptor 2	EPHA2
0	0	0	15.5904	17.6294	16.3362	2	2	2	Q5JTH9	RRP12-like protein	RRP12
0	0	0	17.0178	17.1391	17.0951	3	3	3	P50579	Methionine aminopeptidase 2	METAP2
0	0	0	16.5109	17.9338	16.0204	4	4	4	Q5T1M5	FK506-binding protein 15	FKBP15
0	0	0	16.4439	18.0223	16.0257	3	3	3	O14929	Histone acetyltransferase type B catalytic subunit	HAT1
0	0	0	18.4141	17.8971	18.3265	2	2	2	Q96AB3	Isochorismatase domain-containing protein 2, mitochondrial	ISOC2
0	0	0	16.6817	18.6643	16.1097	26	2	2	P0C0L4	Complement C4-A;Complement C4 beta chain;Complement C4-A alpha chain;C4a anaphylatoxin;C4b-A;C4d-A;Complement C4 gamma chain	C4A
0	0	0	17.7348	17.0269	17.4186	2	2	2	Q9Y6E2	Basic leucine zipper and W2 domain-containing protein 2	BZW2
0	0	0	19.1792	16.2299	19.497	5	5	5	P13807;P54840	Glycogen [starch] synthase, muscle	GYS1
0	0	0	17.0697	17.0189	16.514	3	3	3	P30876	DNA-directed RNA polymerase II subunit RPB2	POLR2B
0	0	0	19.0157	16.8762	18.6934	2	2	2	O15273	Telethonin	TCAP
0	0	0	19.5403	17.5082	17.3446	3	3	3	Q5RKV6	Exosome complex component MTR3	EXOSC6
0	0	0	18.6545	16.1936	18.766	3	3	3	Q9NX14	NADH dehydrogenase [ubiquinone] 1 beta subcomplex subunit 11, mitochondrial	NDUFB11
0	0	0	16.3227	16.8931	15.6871	3	3	3	Q9H3Z4	DnaJ homolog subfamily C member 5	DNAJC5
0	0	0	17.9923	17.2469	18.0092	3	3	3	Q9GZT3	SRA stem-loop-interacting RNA-binding protein, mitochondrial	SLIRP
0	0	0	15.8575	16.6756	16.2831	4	4	4	Q9Y2Z0	Suppressor of G2 allele of SKP1 homolog	SUGT1
0	0	0	18.4416	16.3863	18.6168	4	4	4	Q9Y235	Probable C->U-editing enzyme APOBEC-2	APOBEC2
0	0	0	16.6806	16.7403	16.6796	4	4	4	Q96RQ3	Methylcrotonoyl-CoA carboxylase subunit alpha, mitochondrial	MCCC1
0	0	0	17.0688	17.4712	16.9578	6	6	6	Q9NVP1	ATP-dependent RNA helicase DDX18	DDX18
0	0	0	16.9843	17.1049	16.31	4	4	4	Q96KP1	Exocyst complex component 2	EXOC2
0	0	0	17.5505	17.8943	18.746	4	4	4	Q02252	Methylmalonate-semialdehyde dehydrogenase [acylating], mitochondrial	ALDH6A1
0	0	0	17.2281	17.4561	17.1961	3	3	3	Q92530	Proteasome inhibitor PI31 subunit	PSMF1
0	0	0	16.8308	16.3668	16.8835	2	2	2	Q6NUM9	All-trans-retinol 13,14-reductase	RETSAT
0	0	0	16.3248	17.3523	15.9997	4	4	4	Q92925	SWI/SNF-related matrix-associated actin-dependent regulator of chromatin subfamily D member 2	SMARCD2
0	0	0	16.9061	15.748	13.8514	7	7	7	Q9BXM0	Periaxin	PRX
0	0	0	17.2989	17.2714	17.1972	2	2	2	Q9Y3C6	Peptidyl-prolyl cis-trans isomerase-like 1	PPIL1
0	0	0	16.4447	17.0825	16.9133	2	2	2	O43583	Density-regulated protein	DENR
0	0	0	16.6655	15.1424	16.3285	4	4	4	Q96EE3	Nucleoporin SEH1	SEH1L
0	0	0	16.86	16.8665	16.9419	2	2	2	O95372	Acyl-protein thioesterase 2	LYPLA2
0	0	0	16.3507	16.381	16.2498	7	7	7	O60271;Q9UPT6	C-Jun-amino-terminal kinase-interacting protein 4	SPAG9
0	0	0	17.2493	17.5765	16.837	2	2	2	Q8WXF1	Paraspeckle component 1	PSPC1
0	0	0	18.7885	16.5978	17.9974	3	3	3	Q9H7Z7	Prostaglandin E synthase 2;Prostaglandin E synthase 2 truncated form	PTGES2
0	0	0	15.5397	15.6787	16.2422	5	5	5	P23588	Eukaryotic translation initiation factor 4B	EIF4B
0	0	0	16.2039	16.6053	16.3956	4	4	4	Q92878	DNA repair protein RAD50	RAD50
0	0	0	16.499	16.4999	16.2537	4	4	4	P42285	Superkiller viralicidic activity 2-like 2	SKIV2L2
0	0	0	17.022	18.5363	17.5431	3	3	3	P07358	Complement component C8 beta chain	C8B
0	0	0	16.4938	16.4598	15.9628	3	3	3	Q9BWD1	Acetyl-CoA acetyltransferase, cytosolic	ACAT2
0	0	0	15.8171	16.412	16.0816	4	4	4	Q9H6Z4	Ran-binding protein 3	RANBP3
0	0	0	17.426	18.755	17.2856	3	3	3	O00391	Sulfhydryl oxidase 1	QSOX1
0	0	0	14.5283	15.2078	15.3826	3	3	3	P17213	Bactericidal permeability-increasing protein	BPI
0	0	0	16.0264	16.6294	16.5148	4	4	4	Q9Y315	Deoxyribose-phosphate aldolase	DERA
0	0	0	17.8563	17.854	17.6051	2	2	2	Q13526	Peptidyl-prolyl cis-trans isomerase NIMA-interacting 1	PIN1
0	0	0	16.2013	17.1105	16.3766	2	2	2	Q9UBE0	SUMO-activating enzyme subunit 1;SUMO-activating enzyme subunit 1, N-terminally processed	SAE1
0	0	0	16.6719	18.2151	16.4052	3	3	3	Q8WWP7	GTPase IMAP family member 1	GIMAP1
0	0	0	17.4309	16.8756	17.4165	3	3	3	Q14257	Reticulocalbin-2	RCN2
0	0	0	15.7855	16.1869	15.7653	6	6	6	Q9UM54	Unconventional myosin-VI	MYO6
0	0	0	17.1628	16.3731	18.7228	2	2	2	O75339	Cartilage intermediate layer protein 1;Cartilage intermediate layer protein 1 C1;Cartilage intermediate layer protein 1 C2	CILP
0	0	0	16.7404	16.8277	16.3932	2	2	2	P11387	DNA topoisomerase 1	TOP1
0	0	0	17.0294	19.4291	17.0947	6	6	6	P05107	Integrin beta-2	ITGB2
0	0	0	17.0458	16.9143	16.3559	2	2	2	P28288	ATP-binding cassette sub-family D member 3	ABCD3
0	0	0	16.3932	17.791	16.1619	3	3	3	P14317	Hematopoietic lineage cell-specific protein	HCLS1
0	0	0	16.9589	17.2945	17.1991	2	2	2	Q9H2H8	Peptidyl-prolyl cis-trans isomerase-like 3	PPIL3
0	0	0	16.9867	16.8871	16.7811	3	3	3	P43897	Elongation factor Ts, mitochondrial	TSFM
0	0	0	16.2505	15.6253	17.0799	3	3	3	Q9Y237	Peptidyl-prolyl cis-trans isomerase NIMA-interacting 4	PIN4
0	0	0	16.0997	17.814	15.9678	2	2	2	P15502	Elastin	ELN
0	0	0	17.8218	17.1051	17.4011	3	3	3	Q9NUQ8	ATP-binding cassette sub-family F member 3	ABCF3
0	0	0	16.2986	17.1564	16.3507	4	2	2	Q13547	Histone deacetylase 1	HDAC1
0	0	0	16.8539	17.9899	16.8894	2	2	2	Q14766	Latent-transforming growth factor beta-binding protein 1	LTBP1
0	0	0	16.0368	19.0171	16.736	3	3	3	P29350	Tyrosine-protein phosphatase non-receptor type 6	PTPN6
0	0	0	16.371	16.2171	15.9035	3	3	3	P51531;P51532	Probable global transcription activator SNF2L2;Transcription activator BRG1	SMARCA2;SMARCA4
0	0	0	16.4685	16.777	16.7028	3	3	3	Q99459	Cell division cycle 5-like protein	CDC5L
0	0	0	17.0448	17.5516	17.3104	4	2	2	P42330;P17516	Aldo-keto reductase family 1 member C3	AKR1C3
0	0	0	15.1705	16.5883	15.6374	2	2	2	O43823	A-kinase anchor protein 8	AKAP8
0	0	0	19.228	16.9495	18.8884	3	3	3	Q9BUR5	Apolipoprotein O	APOO
0	0	0	15.9688	17.0988	16.1267	5	5	5	Q9H3S7	Tyrosine-protein phosphatase non-receptor type 23	PTPN23
0	0	0	18.7193	15.0263	18.5034	2	2	2	Q9NZJ6	Ubiquinone biosynthesis O-methyltransferase, mitochondrial	COQ3
0	0	0	16.6587	16.9223	16.7624	3	2	2	P83916	Chromobox protein homolog 1	CBX1
0	0	0	16.6542	16.1067	15.214	3	3	3	Q9UFN0	Protein NipSnap homolog 3A	NIPSNAP3A
0	0	0	16.5859	16.8074	16.8317	2	2	2	Q8NFW8	N-acylneuraminate cytidylyltransferase	CMAS
0	0	0	18.7648	16.8593	17.7616	2	2	2	Q93100	Phosphorylase b kinase regulatory subunit beta	PHKB
0	0	0	18.6761	16.7618	17.6083	2	2	2	A0A096LP55;P07919	Cytochrome b-c1 complex subunit 6;Cytochrome b-c1 complex subunit 6, mitochondrial	UQCRHL;UQCRH
0	0	0	15.9889	16.3466	15.9358	2	2	2	Q13619	Cullin-4A	CUL4A
0	0	0	17.0128	16.6354	16.2818	2	2	2	Q96RP9	Elongation factor G, mitochondrial	GFM1
0	0	0	15.8173	16.4637	15.46	3	3	3	Q6UN15	Pre-mRNA 3-end-processing factor FIP1	FIP1L1
0	0	0	16.6498	17.014	16.8799	3	3	3	Q9BZV1	UBX domain-containing protein 6	UBXN6
0	0	0	18.685	17.707	16.442	7	4	4	P41219	Peripherin	PRPH
0	0	0	16.2296	15.9153	16.5658	3	3	3	Q9P0J1	[Pyruvate dehydrogenase [acetyl-transferring]]-phosphatase 1, mitochondrial	PDP1
0	0	0	16.4126	16.1584	16.5614	2	2	2	Q9UKF6	Cleavage and polyadenylation specificity factor subunit 3	CPSF3
0	0	0	18.6182	16.1774	17.8323	4	4	4	P23109	AMP deaminase 1	AMPD1
0	0	0	15.8158	15.9671	15.9678	5	5	5	Q05086	Ubiquitin-protein ligase E3A	UBE3A
0	0	0	17.1679	18.1574	16.711	3	3	3	O94911	ATP-binding cassette sub-family A member 8	ABCA8
0	0	0	15.6954	16.2783	15.5885	2	2	2	Q8IXM2	Chromatin complexes subunit BAP18	BAP18
0	0	0	17.3063	16.5172	17.7674	3	3	3	Q6H8Q1	Actin-binding LIM protein 2	ABLIM2
0	0	0	15.9003	17.9807	16.1482	2	2	2	P06312	Ig kappa chain V-IV region	IGKV4-1
0	0	0	15.5042	14.7606	15.4071	2	2	2	Q8IZT6	Abnormal spindle-like microcephaly-associated protein	ASPM
0	0	0	16.1218	15.716	16.3142	2	2	2	Q15714;Q99576;Q9Y3Q8;O75157	TSC22 domain family protein 1;TSC22 domain family protein 3;TSC22 domain family protein 4;TSC22 domain family protein 2	TSC22D1;TSC22D3;TSC22D4;TSC22D2
0	0	0	16.3383	16.6489	16.1518	2	2	2	Q13308	Inactive tyrosine-protein kinase 7	PTK7
0	0	0	16.4068	16.6073	16.3089	2	2	2	P49593	Protein phosphatase 1F	PPM1F
0	0	0	15.883	15.4406	16.018	2	2	2	O15067	Phosphoribosylformylglycinamidine synthase	PFAS
0	0	0	15.9887	16.1776	16.75	4	4	4	Q9UKX7	Nuclear pore complex protein Nup50	NUP50
0	0	0	15.402	15.7164	14.9784	8	2	2	P42166	Lamina-associated polypeptide 2, isoform alpha;Thymopoietin;Thymopentin	TMPO
0	0	0	15.9734	16.8462	16.4933	4	4	4	Q9UPQ0	LIM and calponin homology domains-containing protein 1	LIMCH1
0	0	0	15.5605	16.8228	15.6158	3	3	2	Q12857;O00712	Nuclear factor 1 A-type	NFIA
0	0	0	15.8408	17.2959	15.9073	2	2	2	P19878	Neutrophil cytosol factor 2	NCF2
0	0	0	16.6276	15.5604	16.3055	2	2	2	Q8N3V7	Synaptopodin	SYNPO
0	0	0	16.0318	16.7269	16.1754	3	3	3	Q96DZ1	Endoplasmic reticulum lectin 1	ERLEC1
0	0	0	16.8981	17.7315	16.6987	3	3	3	P0DMN0;P0DMM9;P50226;P50225	Sulfotransferase 1A4;Sulfotransferase 1A3	SULT1A4;SULT1A3
0	0	0	17.4153	16.4111	17.2025	2	2	2	Q0ZGT2	Nexilin	NEXN
0	0	0	14.3734	14.7505	16.0648	2	2	2	O43809	Cleavage and polyadenylation specificity factor subunit 5	NUDT21
0	0	0	15.4959	15.2847	15.3625	2	2	2	Q9NUQ6	SPATS2-like protein	SPATS2L
0	0	0	15.8197	16.4695	15.3843	2	2	2	Q9Y6Y8	SEC23-interacting protein	SEC23IP
0	0	0	15.612	16.0752	15.7038	2	2	2	Q9H0A8	COMM domain-containing protein 4	COMMD4
0	0	0	15.7916	15.7986	15.4453	3	3	3	P49750	YLP motif-containing protein 1	YLPM1
0	0	0	16.0875	16.3316	15.6467	2	2	2	Q12769	Nuclear pore complex protein Nup160	NUP160
0	0	0	16.3526	19.2054	16.2452	2	2	2	Q9Y2D5	A-kinase anchor protein 2	AKAP2
0	0	0	16.1678	15.8626	16.0192	2	2	2	O95674	Phosphatidate cytidylyltransferase 2	CDS2
0	0	0	16.5342	16.2001	16.6664	2	2	2	Q93034	Cullin-5	CUL5
0	0	0	14.9501	15.1178	14.9222	2	2	2	Q8N573	Oxidation resistance protein 1	OXR1
0	0	0	16.3069	16.159	16.6949	2	2	2	Q9H061	Transmembrane protein 126A	TMEM126A
0	0	0	15.836	16.1837	15.7278	2	2	2	Q06546	GA-binding protein alpha chain	GABPA
0	0	0	15.1193	16.8825	14.8276	2	2	2	P05186	Alkaline phosphatase, tissue-nonspecific isozyme	ALPL
0	0	0	15.8708	15.9982	16.0827	2	2	2	Q92783	Signal transducing adapter molecule 1	STAM
0	0	0	15.7974	16.5466	15.5507	2	2	2	Q96KA5	Cleft lip and palate transmembrane protein 1-like protein	CLPTM1L
0	0	0	15.5857	15.9204	15.306	3	3	3	Q9BQ67	Glutamate-rich WD repeat-containing protein 1	GRWD1
0	0	0	15.5177	15.696	15.2547	2	2	2	Q8NBJ5	Procollagen galactosyltransferase 1	COLGALT1
0	0	0	16.5609	17.1157	17.3371	19	2	1	Q71U36;P0DPH8;P0DPH7;Q6PEY2	Tubulin alpha-1A chain;Tubulin alpha-3E chain	TUBA1A;TUBA3E
0	0	0	16.45	15.6582	16.303	2	1	1	Q9UDY4	DnaJ homolog subfamily B member 4	DNAJB4
0	0	0	15.0675	15.3849	14.5376	2	2	2	Q96D46	60S ribosomal export protein NMD3	NMD3
0	0	0	15.156	15.2621	13.6583	3	3	3	Q9Y2L1	Exosome complex exonuclease RRP44	DIS3
0	0	0	15.2042	16.1596	14.8648	3	2	2	O60488	Long-chain-fatty-acid--CoA ligase 4	ACSL4
0	0	0	15.676	16.6148	16.0916	3	2	2	Q14938	Nuclear factor 1 X-type	NFIX
0	0	0	15.4303	15.4813	15.1811	2	2	2	Q14692	Ribosome biogenesis protein BMS1 homolog	BMS1
0	0
