# Supplementary material for: Introducing a new type of alternative laryngeal mucosa model
Source: PLoS One. 2023 Jun 30;18(6):e0287634. doi: 10.1371/journal.pone.0287634 (PMC10313048; doi:10.1371/journal.pone.0287634)
Supplement: S5 Table — 300 unique proteins were identified in VF samples. (XLSX) [file pone.0287634.s005.xlsx]

## Sheet: Supplemental Data Table S5
Supplemental Data Table S5. Results of gene ontology enrichment analysis of identified proteins only in VF samples (300 unique proteins)
Molecular Function
Term ID	Term name	Count	Strength	FDR	matching proteins
GO:0005488	Binding	222	0.1	7.36e-06	ARF5,LMCD1,ERLEC1,APOH,CTSG,EEF1A2,LBP,IDH3G,PGRMC1,FCGRT,COMP,YKT6,C5,MPO,APOC3,ARPC3,EXOC2,SKIV2L2,SKP1,HRG,UBE3A,TNNC1,APOA1,TTR,CPSF3,FKBP15,MYOT,GSTM2,SNRPA,SNRPC,APOBEC2,PIN1,RAC2,CMA1,GRWD1,BPIFB1,IGJ,CRP,APCS,FABP4,TMOD1,LYZ,VWF,CASQ2,SPAG9,RPL8,BPI,PPM1F,DDX18,TUBB4A,HAT1,NSUN2,AMBP,PTPN23,MCCC1,TMPO,AKAP8,SAE1,BCAM,SF3B4,TNNT3,DOCK1,DENR,PDLIM3,ACE,S100A1,ACOX1,CPA3,DTX3L,CFL2,NUDT21,PE…
GO:0005515	Protein binding	147	0.17	7.36e-06	ERLEC1,APOH,EEF1A2,LBP,PGRMC1,FCGRT,COMP,YKT6,C5,APOC3,ARPC3,EXOC2,SKP1,HRG,TNNC1,APOA1,TTR,FKBP15,MYOT,GSTM2,SNRPA,SNRPC,APOBEC2,PIN1,RAC2,GRWD1,IGJ,CRP,APCS,FABP4,TMOD1,LYZ,VWF,CASQ2,SPAG9,HAT1,AMBP,PTPN23,TMPO,AKAP8,SAE1,BCAM,SF3B4,TNNT3,DOCK1,PDLIM3,ACE,S100A1,ACOX1,DTX3L,CFL2,NUDT21,PELP1,DCXR,HINT1,COL3A1,SDPR,HSPB7,KIAA1551,TCAP,TRIM72,PHKB,SWAP70,LIMCH1,GYS1,SHMT1,HCLS1,A2M,TMEM173,NEXN,F…
GO:0003824	Catalytic activity	106	0.14	0.0239	ARF5,ISOC2,NDUFB7,CTSG,EEF1A2,IDH3G,YKT6,MPO,CMAS,SKIV2L2,UBE3A,CPSF3,FKBP15,GSTM2,APOBEC2,PIN1,RAC2,CMA1,COLGALT1,COQ3,LYZ,ERP44,PPM1F,DDX18,TUBB4A,HAT1,NSUN2,PTPN23,MCCC1,SAE1,PIGT,PPIL3,COQ5,ACE,ACOX1,RETSAT,CPA3,DTX3L,NUDT21,DCXR,HINT1,ADH1B,CYB5B,TRIM72,PFAS,PHKB,ABCF1,GYS1,SHMT1,METAP2,NDUFA4,ACSL4,TUBB4B,CYB5A,PTGES2,EPHA2,ATP1A2,TOP1,ADCK3,ACAT2,NCF2,QSOX1,ACADSB,SEC23IP,MYO6,ABCD3,ACADM,…
GO:0003723	RNA binding	50	0.33	0.00020	EEF1A2,SKIV2L2,CPSF3,SNRPA,SNRPC,APOBEC2,GRWD1,RPL8,DDX18,NSUN2,AKAP8,SF3B4,DENR,NUDT21,PELP1,ABCF1,TSFM,SHMT1,YLPM1,METAP2,FIP1L1,RPS7,TUBB4B,PSPC1,THRAP3,TOP1,C4BPA,SYNE1,SEC23IP,CDC5L,ASS1,PIN4,SRSF3,BMS1,DIS3,RBBP7,POLR2B,LRRFIP1,ZNF207,RPL14,EIF4B,EXOSC6,ESRP2,NMD3,GFM1,TIMM50,RRP12,ALDH6A1,SLIRP,SPATS2L
GO:0044877	Protein-containing complex binding	37	0.33	0.0034	FCGRT,COMP,HRG,TNNC1,APOA1,TTR,SNRPA,SNRPC,IGJ,CRP,APCS,TMOD1,VWF,AMBP,CFL2,COL3A1,ABCF1,HCLS1,NEXN,PSMF1,NDUFA4,SYNE1,MYO6,C8B,TNNC2,RCC1,AIF1,HMGN1,ITGB2,CTNNA2,ABLIM2,C4A,MYH13,NMD3,ACTN3,PAFAH1B2,TIMM50
GO:0008092	Cytoskeletal protein binding	34	0.39	0.00076	ARPC3,TNNC1,FKBP15,MYOT,PIN1,TMOD1,SPAG9,TNNT3,PDLIM3,ACE,CFL2,TCAP,LIMCH1,HCLS1,NEXN,EPB41L3,MYBPC2,MYOZ1,TNNI1,SYNE1,MYO6,TNNC2,AIF1,ABI1,SYNPO,ZNF207,CTNNA2,DYSF,ABLIM2,MYH13,ACTN3,AMPD1,CSRP3,TNNT1
GO:0005198	Structural molecule activity	29	0.51	4.57e-05	COMP,ARPC3,NUP155,MYOT,EMILIN2,MRPS36,PRPH,MRPS18B,RPL8,TUBB4A,PDLIM3,COL3A1,TCAP,MYLPF,NEXN,FGG,RPS7,TUBB4B,EPB41L3,MYBPC2,ELN,COL15A1,NUP160,TGM3,RPL14,SEH1L,CTNNA2,ACTN3,CSRP3
GO:0003779	Actin binding	25	0.61	8.98e-06	ARPC3,TNNC1,FKBP15,MYOT,TMOD1,PDLIM3,ACE,CFL2,LIMCH1,HCLS1,NEXN,EPB41L3,MYBPC2,MYOZ1,TNNI1,SYNE1,MYO6,TNNC2,AIF1,SYNPO,CTNNA2,ABLIM2,MYH13,ACTN3,CSRP3
GO:0050839	Cell adhesion molecule binding	21	0.44	0.0082	COMP,YKT6,VWF,TMPO,BCAM,COL3A1,SWAP70,NEXN,FGG,MPP7,EPHA2,LYPLA2,ABI1,LRRFIP1,RPL14,ITGB2,CTNNA2,PTPN6,BZW2,ABCF3,ACTN3
GO:0051015	Actin filament binding	12	0.63	0.0082	TNNC1,TMOD1,CFL2,HCLS1,NEXN,SYNE1,MYO6,TNNC2,AIF1,CTNNA2,ABLIM2,MYH13
GO:0020037	Heme binding	11	0.76	0.0020	PGRMC1,MPO,HRG,AMBP,CYB5B,HBA1,CYB5A,PTGES2,CYBB,HBD,MB
GO:0016853	Isomerase activity	11	0.69	0.0065	FKBP15,PIN1,ERP44,PPIL3,PTGES2,TOP1,QSOX1,PIN4,PPIL1,FKBP2,FKBP8
GO:0008307	Structural constituent of muscle	8	1.12	0.00026	MYOT,PDLIM3,TCAP,MYLPF,NEXN,MYBPC2,ACTN3,CSRP3
GO:0003755	Peptidyl-prolyl cis-trans isomerase activity	7	1.12	0.0011	FKBP15,PIN1,PPIL3,PIN4,PPIL1,FKBP2,FKBP8
GO:0016627	Oxidoreductase activity, acting on the ch-ch group of donors	6	0.86	0.0461	ACOX1,RETSAT,ACADSB,ACADM,AKR1C3,BLVRA
GO:0001848	Complement binding	5	1.23	0.0065	CRP,APCS,ITGB2,C4A,C4B
GO:0019865	Immunoglobulin binding	5	1.19	0.0082	FCGRT,HRG,IGJ,VWF,AMBP
GO:0001846	Opsonin binding	4	1.28	0.0217	CRP,APCS,ITGB2,C4A
Cellular Component
Term ID	Term name	Count	Strength	FDR	matching proteins
GO:0110165	Cellular anatomical entity	271	0.03	3.94e-05	ARF5,ISOC2,LMCD1,ERLEC1,APOH,NDUFB7,CTSG,EEF1A2,LBP,IDH3G,PGRMC1,FCGRT,COMP,AIMP2,YKT6,C5,MPO,APOC3,ARPC3,CMAS,EXOC2,SKIV2L2,SKP1,NUP155,HRG,UBE3A,TNNC1,APOA1,TTR,CPSF3,FKBP15,MYOT,GSTM2,SNRPA,SNRPC,APOBEC2,RTN2,PIN1,RAC2,CMA1,COLGALT1,GRWD1,BPIFB1,EMILIN2,COQ3,IGJ,CRP,APCS,FABP4,MRPS36,PRPH,TMOD1,MRPS18B,LYZ,VWF,CASQ2,CILP,SPAG9,ERP44,RPL8,BPI,PPM1F,DDX18,TUBB4A,HAT1,NSUN2,AMBP,PTPN23,MCCC1,TMPO…
GO:0043226	Organelle	247	0.11	4.27e-13	ARF5,ISOC2,LMCD1,ERLEC1,APOH,NDUFB7,CTSG,EEF1A2,LBP,IDH3G,PGRMC1,FCGRT,COMP,AIMP2,YKT6,C5,MPO,APOC3,ARPC3,CMAS,SKIV2L2,SKP1,NUP155,HRG,UBE3A,TNNC1,APOA1,TTR,CPSF3,FKBP15,MYOT,GSTM2,SNRPA,SNRPC,APOBEC2,RTN2,PIN1,RAC2,CMA1,COLGALT1,GRWD1,BPIFB1,COQ3,IGJ,APCS,FABP4,MRPS36,PRPH,TMOD1,MRPS18B,LYZ,VWF,CASQ2,CILP,SPAG9,ERP44,RPL8,BPI,PPM1F,DDX18,TUBB4A,HAT1,NSUN2,AMBP,PTPN23,MCCC1,TMPO,COMMD4,AKAP8,SAE1…
GO:0005622	Intracellular	245	0.09	1.76e-08	ARF5,ISOC2,LMCD1,ERLEC1,APOH,NDUFB7,CTSG,EEF1A2,IDH3G,PGRMC1,FCGRT,AIMP2,YKT6,MPO,APOC3,ARPC3,CMAS,EXOC2,SKIV2L2,SKP1,NUP155,HRG,UBE3A,TNNC1,APOA1,TTR,CPSF3,FKBP15,MYOT,GSTM2,SNRPA,SNRPC,APOBEC2,RTN2,PIN1,RAC2,CMA1,COLGALT1,GRWD1,COQ3,APCS,FABP4,MRPS36,PRPH,TMOD1,MRPS18B,LYZ,VWF,CASQ2,SPAG9,ERP44,RPL8,BPI,PPM1F,DDX18,TUBB4A,HAT1,NSUN2,AMBP,PTPN23,MCCC1,TMPO,COMMD4,AKAP8,SAE1,SF3B4,NDUFB11,TNNT3,P…
GO:0043227	Membrane-bounded organelle	231	0.12	5.35e-11	ARF5,ISOC2,LMCD1,ERLEC1,APOH,NDUFB7,CTSG,EEF1A2,LBP,IDH3G,PGRMC1,FCGRT,COMP,AIMP2,YKT6,C5,MPO,APOC3,ARPC3,CMAS,SKIV2L2,SKP1,NUP155,HRG,UBE3A,APOA1,TTR,CPSF3,FKBP15,GSTM2,SNRPA,SNRPC,APOBEC2,RTN2,PIN1,RAC2,CMA1,COLGALT1,GRWD1,BPIFB1,COQ3,IGJ,APCS,FABP4,MRPS36,PRPH,MRPS18B,LYZ,VWF,CASQ2,CILP,SPAG9,ERP44,BPI,PPM1F,DDX18,TUBB4A,HAT1,NSUN2,AMBP,PTPN23,MCCC1,TMPO,COMMD4,AKAP8,SAE1,BCAM,SF3B4,NDUFB11,PI…
GO:0043229	Intracellular organelle	228	0.11	2.38e-09	ARF5,ISOC2,LMCD1,ERLEC1,APOH,NDUFB7,CTSG,EEF1A2,IDH3G,PGRMC1,FCGRT,AIMP2,YKT6,MPO,APOC3,ARPC3,CMAS,SKIV2L2,SKP1,NUP155,HRG,UBE3A,TNNC1,APOA1,TTR,CPSF3,FKBP15,MYOT,GSTM2,SNRPA,SNRPC,APOBEC2,RTN2,PIN1,RAC2,CMA1,COLGALT1,GRWD1,COQ3,APCS,FABP4,MRPS36,PRPH,TMOD1,MRPS18B,LYZ,VWF,CASQ2,SPAG9,ERP44,RPL8,BPI,PPM1F,DDX18,TUBB4A,HAT1,NSUN2,AMBP,PTPN23,MCCC1,TMPO,COMMD4,AKAP8,SAE1,SF3B4,NDUFB11,TNNT3,PIGT,DO…
GO:0005737	Cytoplasm	216	0.13	1.05e-09	ARF5,ISOC2,LMCD1,ERLEC1,APOH,NDUFB7,CTSG,EEF1A2,IDH3G,PGRMC1,FCGRT,AIMP2,YKT6,MPO,APOC3,ARPC3,EXOC2,SKP1,HRG,UBE3A,TNNC1,APOA1,TTR,FKBP15,MYOT,GSTM2,APOBEC2,RTN2,PIN1,RAC2,CMA1,COLGALT1,GRWD1,COQ3,FABP4,MRPS36,PRPH,TMOD1,MRPS18B,LYZ,VWF,CASQ2,SPAG9,ERP44,RPL8,BPI,PPM1F,TUBB4A,HAT1,NSUN2,PTPN23,MCCC1,TMPO,COMMD4,AKAP8,SAE1,NDUFB11,TNNT3,PIGT,DOCK1,PDLIM3,KLHL40,COQ5,ACE,S100A1,ACOX1,SLMAP,CPA3,DTX…
GO:0043231	Intracellular membrane-bounded organelle	195	0.11	6.13e-06	ARF5,ISOC2,LMCD1,ERLEC1,NDUFB7,CTSG,EEF1A2,IDH3G,PGRMC1,AIMP2,YKT6,MPO,ARPC3,CMAS,SKIV2L2,SKP1,NUP155,HRG,UBE3A,APOA1,TTR,CPSF3,GSTM2,SNRPA,SNRPC,APOBEC2,RTN2,PIN1,RAC2,COLGALT1,GRWD1,COQ3,APCS,FABP4,MRPS36,MRPS18B,LYZ,VWF,CASQ2,SPAG9,ERP44,BPI,PPM1F,DDX18,TUBB4A,HAT1,NSUN2,AMBP,PTPN23,MCCC1,TMPO,COMMD4,AKAP8,SAE1,SF3B4,NDUFB11,PIGT,DOCK1,PPIL3,COQ5,ACE,S100A1,ACOX1,RETSAT,SLMAP,DTX3L,CFL2,NUDT21…
GO:0005634	Nucleus	131	0.1	0.0173	ISOC2,LMCD1,CTSG,IDH3G,AIMP2,MPO,ARPC3,CMAS,SKIV2L2,SKP1,NUP155,UBE3A,APOA1,CPSF3,SNRPA,SNRPC,APOBEC2,PIN1,RAC2,GRWD1,APCS,FABP4,MRPS18B,PPM1F,DDX18,TUBB4A,HAT1,NSUN2,PTPN23,TMPO,COMMD4,AKAP8,SAE1,SF3B4,DOCK1,PPIL3,S100A1,RETSAT,DTX3L,CFL2,NUDT21,UBXN6,PELP1,DCXR,HINT1,SDPR,ADH1B,HSPB7,KIAA1551,ABCF1,TSFM,SWAP70,SHMT1,RCN2,HCLS1,YLPM1,PRX,TMEM173,KPNA4,FIP1L1,MPP7,PSMF1,RPS7,TUBB4B,RANBP3,PSPC1,P…
GO:0070013	Intracellular organelle lumen	121	0.17	4.92e-05	LMCD1,ERLEC1,APOH,NDUFB7,CTSG,IDH3G,MPO,CMAS,SKIV2L2,SKP1,HRG,APOA1,TTR,CPSF3,SNRPA,SNRPC,PIN1,COLGALT1,GRWD1,COQ3,MRPS36,MRPS18B,LYZ,VWF,CASQ2,ERP44,BPI,DDX18,HAT1,NSUN2,PTPN23,MCCC1,AKAP8,SAE1,SF3B4,DOCK1,COQ5,ACOX1,DTX3L,CFL2,NUDT21,PELP1,MZB1,HINT1,COL3A1,SDPR,ADH1B,HSPB7,ABCF1,TSFM,SHMT1,RCN2,HBA1,A2M,YLPM1,TMEM173,KPNA4,FIP1L1,FGG,MPP7,PSMF1,RPS7,TUBB4B,RANBP3,PSPC1,PTGES2,NUP50,THRAP3,GABP…
GO:0032991	Protein-containing complex	119	0.22	7.61e-08	APOH,NDUFB7,EEF1A2,COMP,AIMP2,YKT6,C5,APOC3,ARPC3,EXOC2,SKIV2L2,SKP1,NUP155,UBE3A,TNNC1,APOA1,TTR,CPSF3,SNRPA,SNRPC,GRWD1,EMILIN2,IGJ,MRPS36,MRPS18B,CASQ2,RPL8,PPM1F,HAT1,MCCC1,SAE1,SF3B4,NDUFB11,TNNT3,PIGT,DOCK1,PDLIM3,PPIL3,KLHL40,COQ5,S100A1,DTX3L,NUDT21,UBXN6,PELP1,MZB1,HINT1,COL3A1,PHKB,ABCF1,HCLS1,C7,HBA1,MYLPF,FIP1L1,FGG,MPP7,PSMF1,RPS7,NDUFA4,RANBP3,NUP50,THRAP3,PIGR,CACNA2D1,AP1B1,APOA4,…
GO:0031982	Vesicle	102	0.27	7.15e-09	ARF5,APOH,CTSG,LBP,PGRMC1,FCGRT,COMP,YKT6,C5,MPO,APOC3,ARPC3,HRG,APOA1,TTR,FKBP15,GSTM2,RAC2,CMA1,BPIFB1,IGJ,APCS,FABP4,PRPH,LYZ,VWF,CILP,SPAG9,ERP44,BPI,TUBB4A,NSUN2,AMBP,PTPN23,BCAM,PIGT,ACE,CPA3,DTX3L,CFL2,UBXN6,DCXR,HINT1,TRIM72,PFAS,SHMT1,C7,HBA1,A2M,TMEM173,FGG,ACSL4,TUBB4B,BROX,PTGES2,THRAP3,PIGR,CACNA2D1,AP1B1,APOA4,DNAJC5,ATP1A2,ACAT2,NCF2,QSOX1,MNDA,SEC23IP,MYO6,C8B,ASS1,ANGPTL2,LYPLA2,…
GO:0005576	Extracellular region	102	0.24	2.67e-07	ARF5,APOH,CTSG,LBP,FCGRT,COMP,C5,MPO,APOC3,ARPC3,HRG,APOA1,TTR,GSTM2,RAC2,CMA1,BPIFB1,EMILIN2,IGJ,CRP,APCS,FABP4,PRPH,LYZ,VWF,CILP,SPAG9,ERP44,BPI,TUBB4A,NSUN2,AMBP,PTPN23,BCAM,ACE,S100A1,CPA3,CFL2,UBXN6,DCXR,MZB1,HINT1,COL3A1,PFAS,SHMT1,C7,HBA1,A2M,FGG,ACSL4,TUBB4B,BROX,PTGES2,THRAP3,PIGR,CACNA2D1,APOA4,COL6A6,ELN,ATP1A2,ACAT2,C4BPA,QSOX1,MNDA,MYO6,C8B,ASS1,ANGPTL2,TXLNA,LYPLA2,C1QC,ALPL,COL15A1…
GO:0043232	Intracellular non-membrane-bounded organelle	101	0.17	0.00054	CTSG,IDH3G,ARPC3,SKIV2L2,SKP1,TNNC1,FKBP15,MYOT,RAC2,GRWD1,FABP4,MRPS36,PRPH,TMOD1,MRPS18B,CASQ2,SPAG9,RPL8,BPI,DDX18,TUBB4A,HAT1,NSUN2,PTPN23,TMPO,AKAP8,SF3B4,TNNT3,PDLIM3,KLHL40,S100A1,SLMAP,CFL2,NUDT21,UBXN6,PELP1,DCXR,HINT1,TCAP,ABCF1,SWAP70,LIMCH1,RCN2,HCLS1,HBA1,MYLPF,NEXN,RPS7,ACSL4,TUBB4B,EPB41L3,PSPC1,GABPA,MYOZ1,TNNI1,TOP1,ACAT2,SYNE1,ASPM,NCF2,PEA15,MNDA,MYO6,NFIA,TNNC2,HDAC1,PIN4,RCC1…
GO:0005829	Cytosol	101	0.14	0.0055	AIMP2,YKT6,ARPC3,EXOC2,SKP1,UBE3A,TNNC1,APOA1,GSTM2,PIN1,RAC2,GRWD1,FABP4,TMOD1,SPAG9,RPL8,PPM1F,TUBB4A,PTPN23,MCCC1,TNNT3,DOCK1,PDLIM3,ACOX1,DTX3L,UBXN6,HINT1,SDPR,ADH1B,TCAP,PFAS,PHKB,ABCF1,GYS1,SHMT1,HCLS1,HBA1,A2M,YLPM1,MYLPF,METAP2,TMEM173,KPNA4,PSMF1,RPS7,TUBB4B,CYB5A,EPB41L3,PTGES2,AP1B1,MYBPC2,APOA4,DNAJC5,TNNI1,ACAT2,NCF2,PEA15,SEC23IP,MYO6,ABCD3,DNAJB4,ASS1,TNNC2,HDAC1,TXLNA,LYPLA2,NIPS…
GO:0012505	Endomembrane system	94	0.17	0.0012	ARF5,ERLEC1,APOH,CTSG,PGRMC1,FCGRT,YKT6,MPO,APOC3,NUP155,HRG,APOA1,TTR,FKBP15,GSTM2,RTN2,RAC2,CMA1,COLGALT1,LYZ,VWF,CASQ2,SPAG9,ERP44,BPI,PTPN23,TMPO,AKAP8,PIGT,ACE,S100A1,RETSAT,SLMAP,CPA3,DTX3L,UBXN6,GIMAP1,MZB1,COL3A1,ABCF1,RCN2,A2M,TMEM173,KPNA4,FGG,PSMF1,ACSL4,TUBB4B,RANBP3,CYB5A,PTGES2,NUP50,PIGR,CACNA2D1,AP1B1,APOA4,DNAJC5,ATP1A2,SYNE1,NCF2,QSOX1,MNDA,SEC23IP,MYO6,ASS1,RCC1,LYPLA2,COL15A1,…
GO:0005615	Extracellular space	91	0.31	2.62e-09	ARF5,APOH,CTSG,LBP,FCGRT,COMP,C5,MPO,APOC3,ARPC3,HRG,APOA1,TTR,GSTM2,RAC2,CMA1,BPIFB1,IGJ,CRP,APCS,FABP4,PRPH,LYZ,VWF,CILP,SPAG9,ERP44,BPI,TUBB4A,NSUN2,AMBP,PTPN23,BCAM,ACE,CPA3,CFL2,UBXN6,DCXR,HINT1,COL3A1,PFAS,SHMT1,C7,HBA1,A2M,FGG,ACSL4,TUBB4B,BROX,THRAP3,PIGR,CACNA2D1,APOA4,ACAT2,C4BPA,QSOX1,MNDA,MYO6,C8B,ASS1,ANGPTL2,LYPLA2,C1QC,ALPL,COL15A1,ABI1,GRIPAP1,APOO,HBD,AKR1C3,TGM3,PDCD10,EFEMP1,FL…
GO:1903561	Extracellular vesicle	80	0.43	3.90e-13	ARF5,APOH,CTSG,LBP,COMP,C5,MPO,APOC3,ARPC3,HRG,APOA1,TTR,GSTM2,RAC2,BPIFB1,IGJ,APCS,FABP4,PRPH,LYZ,VWF,CILP,SPAG9,ERP44,BPI,TUBB4A,NSUN2,AMBP,PTPN23,BCAM,ACE,CFL2,UBXN6,DCXR,HINT1,PFAS,SHMT1,C7,HBA1,A2M,FGG,ACSL4,TUBB4B,BROX,THRAP3,PIGR,CACNA2D1,APOA4,ATP1A2,ACAT2,QSOX1,MNDA,MYO6,C8B,ASS1,ANGPTL2,LYPLA2,ALPL,COL15A1,ABI1,AKR1C3,TGM3,PDCD10,EFEMP1,FLOT2,PPP1CB,RPL14,MB,ITGB2,BLVRA,DYSF,PTPN6,ORM2,…
GO:0070062	Extracellular exosome	79	0.43	3.90e-13	ARF5,APOH,CTSG,LBP,COMP,C5,MPO,APOC3,ARPC3,HRG,APOA1,TTR,GSTM2,RAC2,BPIFB1,IGJ,APCS,FABP4,PRPH,LYZ,VWF,CILP,SPAG9,ERP44,BPI,TUBB4A,NSUN2,AMBP,PTPN23,BCAM,ACE,CFL2,UBXN6,DCXR,HINT1,PFAS,SHMT1,C7,HBA1,A2M,FGG,ACSL4,TUBB4B,BROX,THRAP3,PIGR,CACNA2D1,APOA4,ACAT2,QSOX1,MNDA,MYO6,C8B,ASS1,ANGPTL2,LYPLA2,ALPL,COL15A1,ABI1,AKR1C3,TGM3,PDCD10,EFEMP1,FLOT2,PPP1CB,RPL14,MB,ITGB2,BLVRA,DYSF,PTPN6,ORM2,C4A,MYH…
GO:0031410	Cytoplasmic vesicle	55	0.21	0.0058	APOH,CTSG,PGRMC1,FCGRT,YKT6,MPO,APOC3,HRG,APOA1,TTR,FKBP15,RAC2,CMA1,LYZ,VWF,SPAG9,ERP44,BPI,PTPN23,PIGT,ACE,CPA3,DTX3L,UBXN6,TRIM72,HBA1,A2M,TMEM173,FGG,TUBB4B,PTGES2,PIGR,AP1B1,APOA4,DNAJC5,ATP1A2,NCF2,QSOX1,MNDA,SEC23IP,MYO6,GRIPAP1,STAM,CYBB,FLOT2,MGST1,ITGB2,DYSF,PTPN6,ORM2,NBEAL2,DERA,PAFAH1B2,SLIRP,PECAM1
GO:0005856	Cytoskeleton	49	0.19	0.0269	ARPC3,SKP1,TNNC1,FKBP15,MYOT,RAC2,PRPH,TMOD1,SPAG9,TUBB4A,NSUN2,PTPN23,TNNT3,PDLIM3,SLMAP,CFL2,NUDT21,UBXN6,DCXR,HINT1,SWAP70,LIMCH1,HCLS1,MYLPF,NEXN,RPS7,TUBB4B,EPB41L3,MYOZ1,TNNI1,SYNE1,ASPM,PEA15,MYO6,TNNC2,PIN4,AIF1,ABI1,LRRFIP1,CBX1,SYNPO,ZNF207,CTNNA2,DYSF,ABLIM2,MYH13,ACTN3,CSRP3,TNNT1
GO:0099080	Supramolecular complex	44	0.39	3.17e-06	CTSG,ARPC3,TNNC1,FKBP15,MYOT,PRPH,TMOD1,CASQ2,BPI,TUBB4A,NSUN2,TNNT3,PDLIM3,KLHL40,S100A1,CFL2,DCXR,COL3A1,TCAP,MYLPF,NEXN,TUBB4B,MYBPC2,ELN,MYOZ1,TNNI1,TOP1,SYNE1,ASPM,MYO6,TNNC2,AIF1,SUGT1,SYNPO,ZNF207,MFAP4,SEH1L,LTBP1,DYSF,MYH13,ACTN3,CSRP3,PECAM1,TNNT1
GO:0005739	Mitochondrion	44	0.29	0.00087	NDUFB7,IDH3G,PGRMC1,YKT6,PIN1,COQ3,MRPS36,MRPS18B,NSUN2,MCCC1,AKAP8,NDUFB11,COQ5,TMEM126A,CYB5B,TSFM,HCLS1,TMEM173,NDUFA4,ACSL4,CYB5A,PTGES2,DNAJC5,ADCK3,ACAT2,ACADSB,ABCD3,ACADM,ASS1,PIN4,NIPSNAP3B,NIPSNAP3A,APOO,PDP1,MGST1,CKMT2,OXR1,GFM1,CDS2,TIMM50,ALDH6A1,SLIRP,FKBP8,BCL2L13
GO:0099512	Supramolecular fiber	38	0.46	8.70e-07	ARPC3,TNNC1,FKBP15,MYOT,PRPH,TMOD1,CASQ2,TUBB4A,TNNT3,PDLIM3,KLHL40,S100A1,CFL2,DCXR,COL3A1,TCAP,MYLPF,NEXN,TUBB4B,MYBPC2,ELN,MYOZ1,TNNI1,SYNE1,ASPM,MYO6,TNNC2,AIF1,SYNPO,ZNF207,MFAP4,LTBP1,DYSF,MYH13,ACTN3,CSRP3,PECAM1,TNNT1
GO:0031967	Organelle envelope	38	0.35	0.00022	NDUFB7,PGRMC1,NUP155,RAC2,COQ3,MRPS36,MRPS18B,TMPO,NDUFB11,COQ5,RETSAT,TMEM126A,CYB5B,ABCF1,TMEM173,KPNA4,NDUFA4,ACSL4,RANBP3,CYB5A,NUP50,ADCK3,SYNE1,MYO6,ACADM,ASS1,RCC1,NUP160,CYBB,APOO,MGST1,SEH1L,CKMT2,CDS2,TIMM50,RRP12,FKBP8,BCL2L13
GO:0005783	Endoplasmic reticulum	36	0.25	0.0173	ERLEC1,PGRMC1,YKT6,APOA1,GSTM2,RTN2,COLGALT1,VWF,CASQ2,ERP44,PIGT,S100A1,SLMAP,GIMAP1,MZB1,COL3A1,RCN2,FGG,PSMF1,ACSL4,CYB5A,CACNA2D1,APOA4,QSOX1,SEC23IP,ASS1,COL15A1,ABI1,CYBB,FKBP2,MGST1,LTBP1,C4A,NBEAL2,CDS2,FKBP8
GO:0030141	Secretory granule	35	0.47	1.85e-06	APOH,CTSG,PGRMC1,MPO,HRG,APOA1,TTR,CMA1,LYZ,VWF,SPAG9,ERP44,BPI,CPA3,A2M,TMEM173,FGG,TUBB4B,PTGES2,PIGR,DNAJC5,NCF2,QSOX1,MNDA,CYBB,FLOT2,MGST1,ITGB2,PTPN6,ORM2,NBEAL2,DERA,PAFAH1B2,SLIRP,PECAM1
GO:0031012	Extracellular matrix	29	0.59	1.25e-07	APOH,CTSG,COMP,APOC3,HRG,APOA1,CMA1,EMILIN2,APCS,VWF,CILP,AMBP,BCAM,CPA3,COL3A1,A2M,FGG,APOA4,COL6A6,ELN,ANGPTL2,C1QC,ALPL,COL15A1,EFEMP1,MFAP4,LTBP1,ORM2,PRG4
GO:0062023	Collagen-containing extracellular matrix	28	0.7	2.36e-09	APOH,CTSG,COMP,APOC3,HRG,APOA1,CMA1,EMILIN2,APCS,VWF,CILP,AMBP,BCAM,CPA3,COL3A1,A2M,FGG,APOA4,COL6A6,ELN,ANGPTL2,C1QC,COL15A1,EFEMP1,MFAP4,LTBP1,ORM2,PRG4
GO:0005730	Nucleolus	27	0.32	0.0098	IDH3G,SKIV2L2,GRWD1,DDX18,NSUN2,AKAP8,SF3B4,PELP1,RCN2,RPS7,PSPC1,TOP1,ACAT2,SYNE1,NCF2,MNDA,PIN4,BMS1,ZNF207,PPP1CB,PTPN6,EXOSC6,OXR1,NMD3,PAFAH1B2,RRP12,SPATS2L
GO:0005773	Vacuole	25	0.35	0.0059	CTSG,EEF1A2,MPO,HRG,TTR,LYZ,SPAG9,BPI,ACE,DTX3L,UBXN6,MYLPF,TMEM173,TUBB4B,PTGES2,PIGR,AP1B1,DNAJC5,NCF2,MNDA,MYO6,ASS1,MGST1,SEH1L,ORM2
GO:0015629	Actin cytoskeleton	24	0.55	9.96e-06	ARPC3,TNNC1,FKBP15,MYOT,TMOD1,TNNT3,PDLIM3,CFL2,SWAP70,LIMCH1,HCLS1,MYLPF,NEXN,MYOZ1,TNNI1,MYO6,TNNC2,AIF1,SYNPO,CTNNA2,ABLIM2,MYH13,ACTN3,TNNT1
GO:0005764	Lysosome	24	0.39	0.0026	CTSG,EEF1A2,MPO,HRG,TTR,LYZ,SPAG9,BPI,ACE,DTX3L,UBXN6,MYLPF,TUBB4B,PTGES2,PIGR,AP1B1,DNAJC5,NCF2,MNDA,MYO6,ASS1,MGST1,SEH1L,ORM2
GO:0031966	Mitochondrial membrane	23	0.35	0.0089	NDUFB7,PGRMC1,COQ3,MRPS36,MRPS18B,NDUFB11,COQ5,TMEM126A,CYB5B,TMEM173,NDUFA4,ACSL4,CYB5A,ADCK3,ACADM,ASS1,APOO,MGST1,CKMT2,CDS2,TIMM50,FKBP8,BCL2L13
GO:0043292	Contractile fiber	21	0.8	1.43e-08	TNNC1,MYOT,TMOD1,CASQ2,TNNT3,PDLIM3,KLHL40,S100A1,CFL2,TCAP,MYLPF,NEXN,MYOZ1,TNNI1,SYNE1,TNNC2,SYNPO,MYH13,CSRP3,PECAM1,TNNT1
GO:0034774	Secretory granule lumen	20	0.64	6.13e-06	APOH,CTSG,MPO,HRG,APOA1,TTR,LYZ,VWF,ERP44,BPI,A2M,FGG,TUBB4B,PTGES2,QSOX1,MNDA,PTPN6,ORM2,DERA,PAFAH1B2
GO:0030016	Myofibril	19	0.77	1.94e-07	TNNC1,MYOT,TMOD1,CASQ2,TNNT3,PDLIM3,KLHL40,S100A1,CFL2,TCAP,NEXN,MYOZ1,TNNI1,SYNE1,TNNC2,SYNPO,MYH13,CSRP3,TNNT1
GO:0030017	Sarcomere	18	0.79	2.67e-07	TNNC1,MYOT,TMOD1,CASQ2,TNNT3,PDLIM3,KLHL40,S100A1,CFL2,TCAP,NEXN,MYOZ1,TNNI1,SYNE1,TNNC2,SYNPO,CSRP3,TNNT1
GO:0072562	Blood microparticle	16	0.99	7.15e-09	HRG,APOA1,IGJ,APCS,AMBP,HBA1,A2M,FGG,APOA4,C4BPA,C1QC,GRIPAP1,HBD,ORM2,C4A,C4B
GO:0005788	Endoplasmic reticulum lumen	14	0.51	0.0055	ERLEC1,APOA1,COLGALT1,CASQ2,ERP44,MZB1,COL3A1,RCN2,FGG,APOA4,QSOX1,COL15A1,LTBP1,C4A
GO:0042582	Azurophil granule	12	0.74	0.00019	CTSG,MPO,TTR,LYZ,BPI,TUBB4B,PTGES2,PIGR,DNAJC5,MNDA,MGST1,ORM2
GO:0031674	I band	11	0.74	0.00046	MYOT,CASQ2,PDLIM3,KLHL40,S100A1,CFL2,TCAP,NEXN,MYOZ1,SYNPO,CSRP3
GO:0030018	Z disc	10	0.73	0.0010	MYOT,CASQ2,PDLIM3,S100A1,CFL2,TCAP,NEXN,MYOZ1,SYNPO,CSRP3
GO:0042581	Specific granule	10	0.65	0.0042	PGRMC1,LYZ,ERP44,BPI,DNAJC5,QSOX1,CYBB,ITGB2,PTPN6,ORM2
GO:0030027	Lamellipodium	10	0.55	0.0189	ARPC3,RAC2,SWAP70,HCLS1,EPHA2,AIF1,ABI1,FLOT2,CTNNA2,DYSF
GO:0031968	Organelle outer membrane	10	0.51	0.0332	PGRMC1,RETSAT,CYB5B,TMEM173,ACSL4,CYB5A,SYNE1,ASS1,APOO,MGST1
GO:0035578	Azurophil granule lumen	9	0.84	0.00048	CTSG,MPO,TTR,LYZ,BPI,TUBB4B,PTGES2,MNDA,ORM2
GO:0031091	Platelet alpha granule	7	0.74	0.0113	HRG,VWF,A2M,FGG,QSOX1,ORM2,PECAM1
GO:0005884	Actin filament	7	0.69	0.0188	ARPC3,FKBP15,TMOD1,PDLIM3,MYO6,AIF1,ACTN3
GO:0005865	Striated muscle thin filament	6	1.23	0.00019	TNNC1,TMOD1,TNNT3,TNNI1,TNNC2,TNNT1
GO:0035580	Specific granule lumen	6	0.84	0.0098	LYZ,ERP44,BPI,QSOX1,PTPN6,ORM2
GO:0031093	Platelet alpha granule lumen	6	0.8	0.0146	HRG,VWF,A2M,FGG,QSOX1,ORM2
GO:0005861	Troponin complex	5	1.65	3.58e-05	TNNC1,TNNT3,TNNI1,TNNC2,TNNT1
GO:0034361	Very-low-density lipoprotein particle	5	1.25	0.00082	APOH,APOC3,APOA1,APOA4,APOO
GO:0034364	High-density lipoprotein particle	5	1.09	0.0033	APOH,APOC3,APOA1,APOA4,APOO
GO:0042627	Chylomicron	4	1.34	0.0026	APOH,APOC3,APOA1,APOA4
GO:0005579	Membrane attack complex	3	1.48	0.0086	C5,C7,C8B
GO:0031314	Extrinsic component of mitochondrial inner membrane	3	1.21	0.0295	COQ3,COQ5,ADCK3
GO:0005847	mRNA cleavage and polyadenylation specificity factor complex	3	1.15	0.0405	CPSF3,NUDT21,FIP1L1
Biological Process
Term ID	Term name	Count	Strength	FDR	matching proteins
GO:0009987	Cellular process	253	0.08	2.96e-07	ARF5,LMCD1,ERLEC1,APOH,NDUFB7,CTSG,EEF1A2,LBP,IDH3G,PGRMC1,FCGRT,COMP,AIMP2,YKT6,C5,MPO,APOC3,ARPC3,CMAS,EXOC2,SKIV2L2,SKP1,NUP155,HRG,UBE3A,TNNC1,APOA1,TTR,CPSF3,FKBP15,MYOT,GSTM2,SNRPA,SNRPC,APOBEC2,RTN2,PIN1,RAC2,CMA1,GRWD1,EMILIN2,COQ3,IGJ,CRP,APCS,FABP4,MRPS36,PRPH,TMOD1,MRPS18B,LYZ,VWF,CASQ2,CILP,SPAG9,ERP44,RPL8,BPI,PPM1F,DDX18,TUBB4A,HAT1,NSUN2,AMBP,PTPN23,MCCC1,AKAP8,SAE1,BCAM,SF3B4,NDUF…
GO:0008152	Metabolic process	160	0.14	9.78e-05	LMCD1,ERLEC1,APOH,NDUFB7,CTSG,EEF1A2,IDH3G,PGRMC1,COMP,AIMP2,MPO,APOC3,CMAS,SKIV2L2,SKP1,NUP155,UBE3A,APOA1,TTR,CPSF3,FKBP15,GSTM2,SNRPA,SNRPC,APOBEC2,PIN1,CMA1,GRWD1,COQ3,APCS,FABP4,MRPS36,MRPS18B,LYZ,VWF,CILP,SPAG9,ERP44,RPL8,PPM1F,DDX18,HAT1,NSUN2,AMBP,PTPN23,MCCC1,SAE1,SF3B4,NDUFB11,PIGT,DENR,PPIL3,COQ5,ACE,ACOX1,RETSAT,CPA3,DTX3L,NUDT21,UBXN6,PELP1,DCXR,HINT1,COL3A1,ADH1B,CYB5B,TRIM72,PFAS,P…
GO:0044237	Cellular metabolic process	153	0.16	1.74e-05	LMCD1,ERLEC1,APOH,NDUFB7,CTSG,EEF1A2,IDH3G,PGRMC1,AIMP2,MPO,APOC3,CMAS,SKIV2L2,SKP1,NUP155,UBE3A,APOA1,TTR,CPSF3,FKBP15,GSTM2,SNRPA,SNRPC,APOBEC2,PIN1,CMA1,GRWD1,COQ3,APCS,FABP4,MRPS36,MRPS18B,LYZ,CILP,SPAG9,ERP44,RPL8,PPM1F,DDX18,HAT1,NSUN2,AMBP,PTPN23,MCCC1,SAE1,SF3B4,NDUFB11,PIGT,DENR,PPIL3,COQ5,ACE,ACOX1,RETSAT,CPA3,DTX3L,NUDT21,UBXN6,PELP1,DCXR,HINT1,COL3A1,ADH1B,CYB5B,TRIM72,PFAS,PHKB,ABCF1…
GO:0071704	Organic substance metabolic process	145	0.12	0.0022	LMCD1,ERLEC1,APOH,CTSG,EEF1A2,IDH3G,PGRMC1,COMP,AIMP2,MPO,APOC3,CMAS,SKIV2L2,SKP1,NUP155,UBE3A,APOA1,TTR,CPSF3,FKBP15,GSTM2,SNRPA,SNRPC,APOBEC2,PIN1,CMA1,GRWD1,COQ3,APCS,FABP4,MRPS36,MRPS18B,LYZ,VWF,SPAG9,ERP44,RPL8,PPM1F,DDX18,HAT1,NSUN2,AMBP,PTPN23,MCCC1,SAE1,SF3B4,PIGT,DENR,PPIL3,COQ5,ACE,ACOX1,RETSAT,CPA3,DTX3L,NUDT21,UBXN6,PELP1,DCXR,HINT1,COL3A1,ADH1B,TRIM72,PFAS,PHKB,ABCF1,TSFM,SWAP70,GYS1…
GO:0050896	Response to stimulus	145	0.11	0.0132	ERLEC1,APOH,CTSG,EEF1A2,LBP,PGRMC1,COMP,C5,MPO,APOC3,ARPC3,SKP1,HRG,UBE3A,TNNC1,APOA1,TTR,MYOT,GSTM2,PIN1,RAC2,CMA1,BPIFB1,IGJ,CRP,APCS,FABP4,LYZ,VWF,CASQ2,CILP,SPAG9,ERP44,BPI,PPM1F,DDX18,HAT1,PTPN23,AKAP8,BCAM,DOCK1,S100A1,DTX3L,UBXN6,PELP1,HINT1,COL3A1,CYB5B,HSPB7,TCAP,TRIM72,PFAS,ABCF1,SWAP70,SHMT1,HCLS1,C7,HBA1,A2M,MYLPF,TMEM173,NEXN,KPNA4,FGG,PSMF1,ACSL4,TUBB4B,CYB5A,PSPC1,PTGES2,GABPA,PIGR…
GO:0044238	Primary metabolic process	133	0.11	0.0237	LMCD1,ERLEC1,APOH,CTSG,EEF1A2,IDH3G,COMP,AIMP2,APOC3,SKIV2L2,SKP1,NUP155,UBE3A,APOA1,TTR,CPSF3,FKBP15,GSTM2,SNRPA,SNRPC,APOBEC2,PIN1,CMA1,COQ3,APCS,FABP4,MRPS36,MRPS18B,LYZ,VWF,SPAG9,ERP44,RPL8,PPM1F,DDX18,HAT1,NSUN2,AMBP,PTPN23,MCCC1,SAE1,SF3B4,PIGT,DENR,PPIL3,ACE,ACOX1,RETSAT,CPA3,DTX3L,NUDT21,UBXN6,PELP1,DCXR,HINT1,COL3A1,ADH1B,TRIM72,PFAS,PHKB,ABCF1,TSFM,SWAP70,GYS1,SHMT1,A2M,METAP2,FIP1L1,FG…
GO:0051179	Localization	119	0.18	0.00011	ARF5,ERLEC1,APOH,CTSG,LBP,PGRMC1,FCGRT,COMP,YKT6,C5,MPO,APOC3,ARPC3,EXOC2,SKP1,NUP155,HRG,UBE3A,APOA1,TTR,CPSF3,FKBP15,RTN2,RAC2,IGJ,CRP,FABP4,LYZ,VWF,CASQ2,SPAG9,ERP44,RPL8,BPI,TUBB4A,AMBP,PTPN23,AKAP8,DOCK1,ACE,ACOX1,SLMAP,DTX3L,CFL2,UBXN6,TRIM72,ABCF1,LIMCH1,HBA1,A2M,TMEM173,KPNA4,FIP1L1,FGG,MPP7,PSMF1,RPS7,NDUFA4,ACSL4,TUBB4B,RANBP3,CYB5A,EPB41L3,PTGES2,NUP50,PIGR,CACNA2D1,AP1B1,APOA4,EPHA2,D…
GO:0071840	Cellular component organization or biogenesis	118	0.17	0.00020	NDUFB7,CTSG,COMP,AIMP2,YKT6,MPO,APOC3,ARPC3,SKIV2L2,SKP1,NUP155,APOA1,TTR,MYOT,SNRPC,PIN1,RAC2,CMA1,GRWD1,IGJ,APCS,MRPS36,PRPH,TMOD1,MRPS18B,VWF,CASQ2,PPM1F,DDX18,TUBB4A,HAT1,PTPN23,AKAP8,NDUFB11,TNNT3,DOCK1,DENR,PDLIM3,ACOX1,DTX3L,CFL2,NUDT21,PELP1,MZB1,COL3A1,SDPR,TMEM126A,TCAP,TRIM72,SWAP70,LIMCH1,SHMT1,HCLS1,A2M,PRX,TMEM173,NEXN,FGG,MPP7,RPS7,ACSL4,TUBB4B,EPB41L3,GABPA,APOA4,EPHA2,ELN,MYOZ1,T…
GO:0043170	Macromolecule metabolic process	114	0.12	0.0389	LMCD1,ERLEC1,APOH,CTSG,EEF1A2,COMP,AIMP2,APOC3,SKIV2L2,SKP1,NUP155,UBE3A,APOA1,TTR,CPSF3,FKBP15,SNRPA,SNRPC,APOBEC2,PIN1,CMA1,GRWD1,APCS,FABP4,MRPS36,MRPS18B,LYZ,VWF,SPAG9,ERP44,RPL8,PPM1F,DDX18,HAT1,NSUN2,AMBP,PTPN23,SAE1,SF3B4,PIGT,DENR,PPIL3,ACE,CPA3,DTX3L,NUDT21,UBXN6,PELP1,COL3A1,TRIM72,PHKB,ABCF1,TSFM,SWAP70,GYS1,A2M,METAP2,TMEM173,FIP1L1,FGG,PSMF1,RPS7,PSPC1,NUP50,THRAP3,APOA4,EPHA2,TOP1,A…
GO:0016043	Cellular component organization	107	0.14	0.0093	NDUFB7,CTSG,COMP,AIMP2,YKT6,MPO,APOC3,ARPC3,SKP1,NUP155,APOA1,TTR,MYOT,SNRPC,PIN1,RAC2,CMA1,GRWD1,IGJ,APCS,MRPS36,PRPH,TMOD1,MRPS18B,VWF,CASQ2,PPM1F,TUBB4A,HAT1,PTPN23,AKAP8,NDUFB11,TNNT3,DOCK1,DENR,PDLIM3,ACOX1,DTX3L,CFL2,NUDT21,MZB1,COL3A1,SDPR,TMEM126A,TCAP,TRIM72,SWAP70,LIMCH1,SHMT1,HCLS1,A2M,PRX,TMEM173,NEXN,FGG,MPP7,ACSL4,TUBB4B,EPB41L3,GABPA,APOA4,EPHA2,ELN,MYOZ1,TOP1,SYNE1,ASPM,QSOX1,SEC2…
GO:0051234	Establishment of localization	102	0.21	7.92e-05	ARF5,ERLEC1,APOH,CTSG,LBP,PGRMC1,FCGRT,COMP,YKT6,MPO,APOC3,ARPC3,EXOC2,NUP155,HRG,UBE3A,APOA1,TTR,CPSF3,FKBP15,RTN2,RAC2,IGJ,CRP,FABP4,LYZ,VWF,CASQ2,SPAG9,ERP44,RPL8,BPI,AMBP,PTPN23,AKAP8,DOCK1,ACE,ACOX1,DTX3L,UBXN6,TRIM72,ABCF1,HBA1,A2M,TMEM173,KPNA4,FIP1L1,FGG,PSMF1,RPS7,NDUFA4,ACSL4,TUBB4B,RANBP3,CYB5A,PTGES2,NUP50,PIGR,CACNA2D1,AP1B1,APOA4,DNAJC5,ATP1A2,NCF2,QSOX1,PEA15,MNDA,SEC23IP,MYO6,ABCD…
GO:0006810	Transport	101	0.22	4.44e-05	ARF5,ERLEC1,APOH,CTSG,LBP,PGRMC1,FCGRT,COMP,YKT6,MPO,APOC3,ARPC3,EXOC2,NUP155,HRG,UBE3A,APOA1,TTR,CPSF3,FKBP15,RTN2,RAC2,IGJ,CRP,FABP4,LYZ,VWF,CASQ2,SPAG9,ERP44,RPL8,BPI,AMBP,PTPN23,AKAP8,DOCK1,ACE,ACOX1,DTX3L,UBXN6,TRIM72,ABCF1,HBA1,A2M,TMEM173,KPNA4,FIP1L1,FGG,PSMF1,RPS7,NDUFA4,ACSL4,TUBB4B,RANBP3,CYB5A,PTGES2,NUP50,PIGR,CACNA2D1,AP1B1,APOA4,DNAJC5,ATP1A2,NCF2,QSOX1,PEA15,MNDA,SEC23IP,MYO6,ABCD…
GO:0006950	Response to stress	80	0.21	0.00099	ERLEC1,APOH,CTSG,LBP,COMP,C5,MPO,SKP1,HRG,UBE3A,APOA1,GSTM2,PIN1,BPIFB1,IGJ,CRP,APCS,LYZ,VWF,SPAG9,ERP44,BPI,AKAP8,DOCK1,DTX3L,UBXN6,COL3A1,HSPB7,TCAP,TRIM72,ABCF1,C7,HBA1,A2M,TMEM173,KPNA4,FGG,PSMF1,TUBB4B,PSPC1,APOA4,EPHA2,ATP1A2,C4BPA,NCF2,PEA15,MNDA,MYO6,DNAJB4,C8B,CDC5L,ASS1,HDAC1,C1QC,CUL4A,AIF1,CYBB,RAD50,RBBP7,HBD,AKR1C3,HMGN1,POLR2B,PDCD10,CBX1,MGST1,MB,ITGB2,SEH1L,DYSF,PTPN6,ORM2,C4A,MY…
GO:0051641	Cellular localization	71	0.23	0.0010	ARF5,ERLEC1,APOH,CTSG,PGRMC1,YKT6,MPO,SKP1,NUP155,HRG,APOA1,TTR,CPSF3,RTN2,LYZ,VWF,CASQ2,SPAG9,ERP44,RPL8,BPI,TUBB4A,PTPN23,ACOX1,SLMAP,DTX3L,UBXN6,A2M,TMEM173,KPNA4,FIP1L1,FGG,RPS7,TUBB4B,RANBP3,EPB41L3,PTGES2,NUP50,PIGR,CACNA2D1,AP1B1,EPHA2,DNAJC5,SYNE1,ASPM,QSOX1,MNDA,SEC23IP,MYO6,ABCD3,SRSF3,GRIPAP1,STAM,NUP160,CYBB,PDCD10,FLOT2,RPL14,MGST1,ITGB2,SEH1L,PTPN6,ORM2,NBEAL2,DERA,NMD3,CSRP3,PAFAH1…
GO:0044085	Cellular component biogenesis	67	0.26	0.00020	NDUFB7,AIMP2,APOC3,SKIV2L2,SKP1,APOA1,SNRPC,RAC2,GRWD1,IGJ,APCS,TMOD1,CASQ2,DDX18,TUBB4A,HAT1,PTPN23,NDUFB11,TNNT3,DENR,CFL2,NUDT21,PELP1,MZB1,TMEM126A,TCAP,TRIM72,SWAP70,SHMT1,HCLS1,TMEM173,FGG,MPP7,RPS7,TUBB4B,EPB41L3,APOA4,ELN,MYOZ1,ASPM,QSOX1,SEC23IP,HDAC1,PIN4,RCC1,BMS1,CUL4A,AIF1,STAM,DIS3,RBBP7,PDCD10,SYNPO,ZNF207,FLOT2,MFAP4,RPL14,EIF4B,ABLIM2,EXOSC6,NMD3,CDS2,ACTN3,CSRP3,RRP12,PECAM1,TNN…
GO:0002376	Immune system process	62	0.25	0.0012	CTSG,LBP,PGRMC1,FCGRT,C5,MPO,ARPC3,SKP1,HRG,TTR,BPIFB1,IGJ,CRP,APCS,LYZ,ERP44,BPI,AKAP8,DOCK1,ACE,DTX3L,SWAP70,HCLS1,C7,MYLPF,TMEM173,PSMF1,TUBB4B,PSPC1,PTGES2,PIGR,AP1B1,APOA4,EPHA2,DNAJC5,C4BPA,NCF2,QSOX1,MNDA,C8B,ASS1,TXLNA,C1QC,CUL4A,AIF1,ABI1,CYBB,MGST1,MB,ITGB2,DYSF,PTPN6,ORM2,C4A,EXOSC6,PRG4,ABCF3,NBEAL2,C4B,DERA,PAFAH1B2,PECAM1
GO:0016192	Vesicle-mediated transport	61	0.38	4.64e-07	ARF5,APOH,CTSG,LBP,PGRMC1,FCGRT,YKT6,MPO,ARPC3,EXOC2,HRG,UBE3A,APOA1,TTR,FKBP15,RAC2,IGJ,CRP,LYZ,VWF,SPAG9,ERP44,BPI,AMBP,PTPN23,DOCK1,DTX3L,UBXN6,TRIM72,HBA1,A2M,TMEM173,FGG,TUBB4B,PTGES2,PIGR,AP1B1,DNAJC5,NCF2,QSOX1,MNDA,SEC23IP,MYO6,TXLNA,AIF1,ABI1,GRIPAP1,STAM,CYBB,MGST1,ITGB2,DYSF,PTPN6,ORM2,PRG4,NBEAL2,C4B,DERA,PAFAH1B2,TNFAIP2,PECAM1
GO:0051649	Establishment of localization in cell	61	0.26	0.00074	ARF5,ERLEC1,APOH,CTSG,PGRMC1,YKT6,MPO,NUP155,HRG,APOA1,TTR,CPSF3,RTN2,LYZ,VWF,SPAG9,ERP44,RPL8,BPI,PTPN23,ACOX1,DTX3L,UBXN6,A2M,TMEM173,KPNA4,FIP1L1,FGG,RPS7,TUBB4B,RANBP3,PTGES2,NUP50,PIGR,CACNA2D1,AP1B1,DNAJC5,QSOX1,MNDA,SEC23IP,MYO6,ABCD3,SRSF3,GRIPAP1,STAM,NUP160,CYBB,PDCD10,FLOT2,RPL14,MGST1,ITGB2,SEH1L,PTPN6,ORM2,NBEAL2,DERA,NMD3,PAFAH1B2,TIMM50,PECAM1
GO:0044419	Interspecies interaction between organisms	57	0.33	4.44e-05	CTSG,LBP,C5,MPO,SKP1,NUP155,HRG,UBE3A,BPIFB1,IGJ,CRP,APCS,FABP4,LYZ,RPL8,BPI,AMBP,AKAP8,DENR,DTX3L,C7,TMEM173,NEXN,KPNA4,RPS7,TUBB4B,PSPC1,NUP50,AP1B1,APOA4,EPHA2,TOP1,C4BPA,NCF2,NFIA,C8B,ASS1,HDAC1,RCC1,C1QC,ALPL,CUL4A,AIF1,ABI1,SUGT1,NUP160,CYBB,RAD50,CUL5,RPL14,MGST1,SEH1L,PTPN6,C4A,ABCF3,C4B,FKBP8
GO:0022607	Cellular component assembly	56	0.23	0.0109	NDUFB7,AIMP2,APOC3,SKP1,APOA1,SNRPC,RAC2,GRWD1,IGJ,APCS,TMOD1,CASQ2,TUBB4A,HAT1,PTPN23,NDUFB11,TNNT3,DENR,CFL2,NUDT21,MZB1,TMEM126A,TCAP,TRIM72,SWAP70,SHMT1,HCLS1,TMEM173,FGG,MPP7,TUBB4B,EPB41L3,APOA4,ELN,MYOZ1,ASPM,QSOX1,SEC23IP,HDAC1,RCC1,CUL4A,AIF1,STAM,RBBP7,PDCD10,SYNPO,ZNF207,FLOT2,MFAP4,EIF4B,ABLIM2,CDS2,ACTN3,CSRP3,PECAM1,TNNT1
GO:0010467	Gene expression	55	0.28	0.00078	APOH,CTSG,EEF1A2,COMP,AIMP2,SKIV2L2,NUP155,CPSF3,SNRPA,SNRPC,APOBEC2,CMA1,FABP4,MRPS36,MRPS18B,RPL8,DDX18,NSUN2,SF3B4,DENR,PPIL3,ACE,CPA3,NUDT21,PELP1,ABCF1,TSFM,METAP2,TMEM173,FIP1L1,FGG,RPS7,PSPC1,NUP50,THRAP3,CDC5L,PIN4,PPIL1,SRSF3,BMS1,AIF1,DIS3,NUP160,POLR2B,RPL14,NFIX,SEH1L,DYSF,EIF4B,ABLIM2,EXOSC6,ESRP2,GFM1,RRP12,GTF2I
GO:0033036	Macromolecule localization	55	0.2	0.0475	ARF5,ERLEC1,APOH,LBP,COMP,YKT6,APOC3,EXOC2,SKP1,NUP155,APOA1,CPSF3,RTN2,FABP4,RPL8,PTPN23,AKAP8,ACE,ACOX1,SLMAP,DTX3L,KPNA4,FIP1L1,FGG,MPP7,RPS7,ACSL4,RANBP3,EPB41L3,NUP50,PIGR,AP1B1,APOA4,EPHA2,SYNE1,SEC23IP,MYO6,ABCD3,SRSF3,GRIPAP1,STAM,NUP160,APOO,FLOT2,RPL14,ITGB2,SEH1L,LTBP1,DYSF,NMD3,CDS2,CSRP3,TIMM50,TNFAIP2,ABCA8
GO:0006955	Immune response	48	0.33	0.00020	CTSG,LBP,PGRMC1,C5,MPO,HRG,TTR,BPIFB1,IGJ,CRP,APCS,LYZ,ERP44,BPI,AKAP8,DTX3L,SWAP70,C7,MYLPF,TMEM173,TUBB4B,PSPC1,PTGES2,PIGR,APOA4,DNAJC5,C4BPA,NCF2,QSOX1,MNDA,C8B,ASS1,C1QC,AIF1,CYBB,MGST1,ITGB2,DYSF,PTPN6,ORM2,C4A,EXOSC6,PRG4,NBEAL2,C4B,DERA,PAFAH1B2,PECAM1
GO:0044248	Cellular catabolic process	44	0.25	0.0207	ERLEC1,MPO,APOC3,SKIV2L2,SKP1,UBE3A,GSTM2,APOBEC2,FABP4,RPL8,AMBP,PTPN23,MCCC1,ACE,ACOX1,DTX3L,UBXN6,DCXR,HINT1,TRIM72,PHKB,SHMT1,HBA1,TMEM173,PSMF1,RPS7,THRAP3,APOA4,ACAT2,ACADSB,ABCD3,ACADM,LYPLA2,CUL4A,STAM,DIS3,HBD,AKR1C3,CUL5,RPL14,BLVRA,EXOSC6,DERA,ALDH6A1
GO:0002682	Regulation of immune system process	43	0.3	0.0022	CTSG,LBP,C5,ARPC3,SKP1,HRG,APOA1,RAC2,CRP,APCS,BPI,AMBP,DOCK1,ACE,DTX3L,NUDT21,MZB1,COL3A1,SWAP70,HCLS1,C7,A2M,TMEM173,PSMF1,PSPC1,GABPA,PIGR,C4BPA,MNDA,C8B,HDAC1,C1QC,CUL4A,AIF1,ABI1,FLOT2,ITGB2,DYSF,PTPN6,ORM2,C4A,EXOSC6,C4B
GO:0002252	Immune effector process	42	0.49	4.64e-07	CTSG,LBP,PGRMC1,C5,MPO,ARPC3,TTR,CRP,APCS,LYZ,ERP44,BPI,DOCK1,ACE,DTX3L,SWAP70,C7,TMEM173,TUBB4B,PTGES2,PIGR,DNAJC5,C4BPA,QSOX1,MNDA,C8B,C1QC,ABI1,CYBB,MGST1,ITGB2,DYSF,PTPN6,ORM2,C4A,EXOSC6,ABCF3,NBEAL2,C4B,DERA,PAFAH1B2,PECAM1
GO:0140352	Export from cell	37	0.41	0.00012	APOH,CTSG,PGRMC1,COMP,YKT6,MPO,EXOC2,HRG,APOA1,TTR,LYZ,VWF,ERP44,BPI,TRIM72,A2M,TMEM173,FGG,TUBB4B,PTGES2,PIGR,DNAJC5,ATP1A2,QSOX1,MNDA,TXLNA,CYBB,MGST1,ITGB2,DYSF,PTPN6,ORM2,NBEAL2,DERA,PAFAH1B2,TNFAIP2,PECAM1
GO:0046903	Secretion	37	0.38	0.00033	APOH,CTSG,PGRMC1,COMP,YKT6,MPO,EXOC2,HRG,APOA1,TTR,LYZ,VWF,ERP44,BPI,ACE,TRIM72,A2M,TMEM173,FGG,TUBB4B,PTGES2,PIGR,DNAJC5,QSOX1,MNDA,TXLNA,CYBB,MGST1,ITGB2,DYSF,PTPN6,ORM2,NBEAL2,DERA,PAFAH1B2,TNFAIP2,PECAM1
GO:0006952	Defense response	37	0.31	0.0070	CTSG,LBP,C5,MPO,HRG,BPIFB1,IGJ,CRP,APCS,LYZ,BPI,AKAP8,DTX3L,ABCF1,C7,TMEM173,TUBB4B,PSPC1,APOA4,EPHA2,ATP1A2,C4BPA,NCF2,MNDA,C8B,ASS1,C1QC,AIF1,CYBB,ITGB2,SEH1L,PTPN6,ORM2,C4A,ABCF3,C4B,CSRP3
GO:0032940	Secretion by cell	36	0.42	0.00012	APOH,CTSG,PGRMC1,COMP,YKT6,MPO,EXOC2,HRG,APOA1,TTR,LYZ,VWF,ERP44,BPI,TRIM72,A2M,TMEM173,FGG,TUBB4B,PTGES2,PIGR,DNAJC5,QSOX1,MNDA,TXLNA,CYBB,MGST1,ITGB2,DYSF,PTPN6,ORM2,NBEAL2,DERA,PAFAH1B2,TNFAIP2,PECAM1
GO:0002443	Leukocyte mediated immunity	35	0.59	9.42e-08	CTSG,PGRMC1,C5,MPO,TTR,CRP,APCS,LYZ,ERP44,BPI,ACE,SWAP70,C7,TMEM173,TUBB4B,PTGES2,PIGR,DNAJC5,C4BPA,QSOX1,MNDA,C8B,C1QC,CYBB,MGST1,ITGB2,PTPN6,ORM2,C4A,EXOSC6,NBEAL2,C4B,DERA,PAFAH1B2,PECAM1
GO:0051707	Response to other organism	35	0.3	0.0161	CTSG,LBP,C5,MPO,HRG,BPIFB1,IGJ,CRP,APCS,FABP4,LYZ,BPI,AKAP8,DTX3L,C7,TMEM173,NEXN,TUBB4B,PSPC1,APOA4,EPHA2,C4BPA,NCF2,C8B,ASS1,C1QC,ALPL,AIF1,CYBB,MGST1,SEH1L,PTPN6,C4A,ABCF3,C4B
GO:0006887	Exocytosis	34	0.48	2.35e-05	APOH,CTSG,PGRMC1,YKT6,MPO,EXOC2,HRG,APOA1,TTR,LYZ,VWF,ERP44,BPI,TRIM72,A2M,TMEM173,FGG,TUBB4B,PTGES2,PIGR,DNAJC5,QSOX1,MNDA,TXLNA,CYBB,MGST1,ITGB2,PTPN6,ORM2,NBEAL2,DERA,PAFAH1B2,TNFAIP2,PECAM1
GO:0001775	Cell activation	34	0.35	0.0024	CTSG,LBP,PGRMC1,COMP,MPO,HRG,TTR,LYZ,VWF,ERP44,BPI,COL3A1,SWAP70,TMEM173,FGG,TUBB4B,PTGES2,PIGR,DNAJC5,QSOX1,MNDA,TXLNA,AIF1,CYBB,MGST1,ITGB2,DYSF,PTPN6,ORM2,EXOSC6,NBEAL2,DERA,PAFAH1B2,PECAM1
GO:0098542	Defense response to other organism	31	0.39	0.0013	CTSG,LBP,C5,MPO,HRG,BPIFB1,IGJ,CRP,APCS,LYZ,BPI,AKAP8,DTX3L,C7,TMEM173,TUBB4B,PSPC1,APOA4,EPHA2,C4BPA,NCF2,C8B,ASS1,C1QC,AIF1,CYBB,SEH1L,PTPN6,C4A,ABCF3,C4B
GO:0002684	Positive regulation of immune system process	31	0.36	0.0031	CTSG,LBP,C5,ARPC3,SKP1,HRG,RAC2,CRP,APCS,DOCK1,NUDT21,MZB1,SWAP70,HCLS1,C7,TMEM173,PSMF1,PSPC1,C4BPA,MNDA,C8B,C1QC,AIF1,ABI1,FLOT2,ITGB2,DYSF,PTPN6,C4A,EXOSC6,C4B
GO:0044403	Symbiotic process	30	0.39	0.0016	CTSG,SKP1,NUP155,HRG,UBE3A,CRP,APCS,RPL8,AMBP,DENR,DTX3L,TMEM173,KPNA4,RPS7,NUP50,AP1B1,EPHA2,TOP1,NFIA,HDAC1,RCC1,CUL4A,ABI1,SUGT1,NUP160,RAD50,CUL5,RPL14,SEH1L,FKBP8
GO:0055114	Oxidation-reduction process	30	0.36	0.0059	NDUFB7,IDH3G,MPO,APOA1,GSTM2,NDUFB11,ACOX1,RETSAT,DCXR,ADH1B,CYB5B,PHKB,GYS1,NDUFA4,CYB5A,PTGES2,ACAT2,NCF2,QSOX1,ACADSB,ABCD3,ACADM,CYBB,AKR1C3,PPP1CB,MGST1,BLVRA,OXR1,DERA,ALDH6A1
GO:0045055	Regulated exocytosis	29	0.47	0.00015	APOH,CTSG,PGRMC1,MPO,HRG,APOA1,TTR,LYZ,VWF,ERP44,BPI,A2M,TMEM173,FGG,TUBB4B,PTGES2,PIGR,DNAJC5,QSOX1,MNDA,CYBB,MGST1,ITGB2,PTPN6,ORM2,NBEAL2,DERA,PAFAH1B2,PECAM1
GO:0050776	Regulation of immune response	29	0.36	0.0063	CTSG,LBP,C5,ARPC3,SKP1,HRG,APOA1,RAC2,CRP,APCS,AMBP,DOCK1,COL3A1,C7,A2M,TMEM173,PSMF1,PSPC1,PIGR,C4BPA,MNDA,C8B,C1QC,ABI1,ITGB2,PTPN6,C4A,EXOSC6,C4B
GO:0045321	Leukocyte activation	29	0.34	0.0107	CTSG,LBP,PGRMC1,MPO,TTR,LYZ,ERP44,BPI,SWAP70,TMEM173,TUBB4B,PTGES2,PIGR,DNAJC5,QSOX1,MNDA,TXLNA,AIF1,CYBB,MGST1,ITGB2,DYSF,PTPN6,ORM2,EXOSC6,NBEAL2,DERA,PAFAH1B2,PECAM1
GO:0030029	Actin filament-based process	28	0.53	4.44e-05	ARPC3,NUP155,TNNC1,RAC2,TMOD1,CASQ2,TNNT3,PDLIM3,CFL2,TCAP,SWAP70,LIMCH1,HCLS1,EPB41L3,CACNA2D1,MYBPC2,ELN,MYOZ1,TNNI1,MYO6,TNNC2,AIF1,ABI1,ABLIM2,PTK7,ACTN3,CSRP3,TNNT1
GO:0002366	Leukocyte activation involved in immune response	27	0.49	0.00018	CTSG,LBP,PGRMC1,MPO,TTR,LYZ,ERP44,BPI,SWAP70,TMEM173,TUBB4B,PTGES2,PIGR,DNAJC5,QSOX1,MNDA,CYBB,MGST1,ITGB2,DYSF,PTPN6,ORM2,EXOSC6,NBEAL2,DERA,PAFAH1B2,PECAM1
GO:0002274	Myeloid leukocyte activation	26	0.5	0.00018	CTSG,LBP,PGRMC1,MPO,TTR,LYZ,ERP44,BPI,TMEM173,TUBB4B,PTGES2,PIGR,DNAJC5,QSOX1,MNDA,AIF1,CYBB,MGST1,ITGB2,DYSF,PTPN6,ORM2,NBEAL2,DERA,PAFAH1B2,PECAM1
GO:0006396	RNA processing	26	0.33	0.0298	SKIV2L2,CPSF3,SNRPA,SNRPC,APOBEC2,DDX18,NSUN2,SF3B4,PPIL3,NUDT21,PELP1,FIP1L1,RPS7,PSPC1,THRAP3,CDC5L,PIN4,PPIL1,SRSF3,BMS1,DIS3,POLR2B,RPL14,EXOSC6,ESRP2,RRP12
GO:0003012	Muscle system process	25	0.78	5.19e-08	COMP,NUP155,TNNC1,MYOT,GSTM2,TMOD1,CASQ2,TNNT3,SLMAP,TCAP,TRIM72,MYLPF,CACNA2D1,MYBPC2,MYOZ1,TNNI1,ATP1A2,TNNC2,MB,DYSF,CKMT2,MYH13,ACTN3,CSRP3,TNNT1
GO:0002275	Myeloid cell activation involved in immune response	25	0.53	0.00011	CTSG,LBP,PGRMC1,MPO,TTR,LYZ,ERP44,BPI,TMEM173,TUBB4B,PTGES2,PIGR,DNAJC5,QSOX1,MNDA,CYBB,MGST1,ITGB2,DYSF,PTPN6,ORM2,NBEAL2,DERA,PAFAH1B2,PECAM1
GO:0002446	Neutrophil mediated immunity	24	0.54	0.00013	CTSG,PGRMC1,MPO,TTR,LYZ,ERP44,BPI,ACE,TMEM173,TUBB4B,PTGES2,PIGR,DNAJC5,QSOX1,MNDA,CYBB,MGST1,ITGB2,PTPN6,ORM2,NBEAL2,DERA,PAFAH1B2,PECAM1
GO:0045087	Innate immune response	24	0.38	0.0122	LBP,C5,BPIFB1,IGJ,CRP,APCS,BPI,AKAP8,DTX3L,C7,TMEM173,TUBB4B,PSPC1,APOA4,C4BPA,NCF2,C8B,ASS1,C1QC,AIF1,CYBB,PTPN6,C4A,C4B
GO:0016032	Viral process	24	0.34	0.0397	SKP1,NUP155,UBE3A,RPL8,AMBP,DENR,DTX3L,TMEM173,KPNA4,RPS7,NUP50,AP1B1,EPHA2,TOP1,NFIA,RCC1,CUL4A,ABI1,NUP160,RAD50,CUL5,RPL14,SEH1L,FKBP8
GO:0006936	Muscle contraction	23	0.82	5.19e-08	COMP,NUP155,TNNC1,MYOT,TMOD1,CASQ2,TNNT3,SLMAP,TCAP,TRIM72,MYLPF,CACNA2D1,MYBPC2,TNNI1,ATP1A2,TNNC2,MB,DYSF,CKMT2,MYH13,ACTN3,CSRP3,TNNT1
GO:0043312	Neutrophil degranulation	23	0.53	0.00022	CTSG,PGRMC1,MPO,TTR,LYZ,ERP44,BPI,TMEM173,TUBB4B,PTGES2,PIGR,DNAJC5,QSOX1,MNDA,CYBB,MGST1,ITGB2,PTPN6,ORM2,NBEAL2,DERA,PAFAH1B2,PECAM1
GO:0050778	Positive regulation of immune response	23	0.43	0.0044	CTSG,LBP,C5,ARPC3,SKP1,HRG,CRP,APCS,DOCK1,C7,TMEM173,PSMF1,PSPC1,C4BPA,MNDA,C8B,C1QC,ABI1,ITGB2,PTPN6,C4A,EXOSC6,C4B
GO:0016071	mRNA metabolic process	22	0.36	0.0384	SKIV2L2,CPSF3,SNRPA,SNRPC,APOBEC2,RPL8,NSUN2,SF3B4,PPIL3,NUDT21,FIP1L1,RPS7,PSPC1,THRAP3,CDC5L,PPIL1,SRSF3,DIS3,POLR2B,RPL14,EXOSC6,ESRP2
GO:0061061	Muscle structure development	21	0.49	0.0015	COMP,TNNC1,TMOD1,CASQ2,SPAG9,TNNT3,PDLIM3,KLHL40,CFL2,COL3A1,TCAP,TRIM72,MYLPF,ELN,MYOZ1,TNNI1,SYNE1,ASS1,DYSF,CSRP3,TNNT1
GO:0097435	Supramolecular fiber organization	21	0.49	0.0016	COMP,ARPC3,RAC2,TMOD1,CASQ2,TNNT3,PDLIM3,CFL2,COL3A1,TCAP,SWAP70,HCLS1,ELN,MYOZ1,MYO6,AIF1,ABI1,ZNF207,MFAP4,CSRP3,TNNT1
GO:0030036	Actin cytoskeleton organization	21	0.46	0.0038	ARPC3,RAC2,TMOD1,CASQ2,TNNT3,PDLIM3,CFL2,TCAP,SWAP70,LIMCH1,HCLS1,EPB41L3,ELN,MYOZ1,MYO6,AIF1,ABI1,ABLIM2,PTK7,CSRP3,TNNT1
GO:0044057	Regulation of system process	21	0.4	0.0183	LMCD1,NUP155,TNNC1,APOA1,GSTM2,PIN1,CASQ2,TNNT3,ACE,S100A1,HSPB7,FGG,CACNA2D1,APOA4,TNNI1,ATP1A2,TNNC2,AIF1,ACTN3,CSRP3,TNNT1
GO:0002253	Activation of immune response	18	0.52	0.0027	C5,ARPC3,SKP1,CRP,APCS,DOCK1,C7,TMEM173,PSMF1,PSPC1,C4BPA,MNDA,C8B,C1QC,ABI1,PTPN6,C4A,C4B
GO:0008015	Blood circulation	18	0.51	0.0035	CTSG,COMP,NUP155,TNNC1,CMA1,CRP,CASQ2,TNNT3,ACE,CPA3,TCAP,FGG,CACNA2D1,ELN,TNNI1,ATP1A2,CSRP3,TNNT1
GO:0002697	Regulation of immune effector process	17	0.46	0.0174	LBP,C5,APOA1,RAC2,DTX3L,MZB1,C7,A2M,TMEM173,C4BPA,C8B,C1QC,ITGB2,PTPN6,C4A,EXOSC6,C4B
GO:0032970	Regulation of actin filament-based process	16	0.46	0.0237	ARPC3,HRG,TNNC1,APOA1,RAC2,TMOD1,PPM1F,CFL2,SWAP70,LIMCH1,HCLS1,ELN,ATP1A2,SYNPO,CTNNA2,CSRP3
GO:0006959	Humoral immune response	15	0.59	0.0027	CTSG,C5,HRG,BPIFB1,IGJ,CRP,APCS,LYZ,BPI,C7,C4BPA,C8B,C1QC,C4A,C4B
GO:0000398	mRNA splicing, via spliceosome	14	0.53	0.0156	SKIV2L2,CPSF3,SNRPA,SNRPC,SF3B4,PPIL3,NUDT21,FIP1L1,PSPC1,CDC5L,PPIL1,SRSF3,POLR2B,ESRP2
GO:0030198	Extracellular matrix organization	14	0.47	0.0465	CTSG,COMP,TTR,CMA1,VWF,COL3A1,A2M,FGG,ELN,QSOX1,COL15A1,MFAP4,ITGB2,PECAM1
GO:0030048	Actin filament-based movement	13	0.88	4.44e-05	NUP155,TNNC1,TMOD1,TNNT3,TCAP,LIMCH1,CACNA2D1,MYBPC2,TNNI1,MYO6,TNNC2,ACTN3,TNNT1
GO:0002449	Lymphocyte mediated immunity	13	0.82	0.00012	C5,CRP,APCS,SWAP70,C7,TUBB4B,C4BPA,C8B,C1QC,PTPN6,C4A,EXOSC6,C4B
GO:0042692	Muscle cell differentiation	13	0.58	0.0099	COMP,TMOD1,CASQ2,SPAG9,TNNT3,KLHL40,CFL2,TCAP,MYOZ1,SYNE1,DYSF,CSRP3,TNNT1
GO:0070252	Actin-mediated cell contraction	12	0.98	2.35e-05	NUP155,TNNC1,TMOD1,TNNT3,TCAP,LIMCH1,CACNA2D1,MYBPC2,TNNI1,TNNC2,ACTN3,TNNT1
GO:0006941	Striated muscle contraction	12	0.88	9.64e-05	NUP155,TNNC1,CASQ2,TNNT3,TCAP,CACNA2D1,TNNI1,ATP1A2,TNNC2,MB,CSRP3,TNNT1
GO:0051146	Striated muscle cell differentiation	12	0.63	0.0068	COMP,TMOD1,CASQ2,SPAG9,TNNT3,KLHL40,CFL2,TCAP,MYOZ1,DYSF,CSRP3,TNNT1
GO:0090257	Regulation of muscle system process	12	0.57	0.0201	LMCD1,TNNC1,GSTM2,PIN1,CASQ2,TNNT3,TNNI1,ATP1A2,TNNC2,AIF1,ACTN3,TNNT1
GO:0007015	Actin filament organization	12	0.52	0.0406	ARPC3,RAC2,TMOD1,PDLIM3,CFL2,TCAP,SWAP70,HCLS1,ELN,MYO6,AIF1,ABI1
GO:0016064	Immunoglobulin mediated immune response	11	0.97	5.49e-05	C5,CRP,APCS,SWAP70,C7,C4BPA,C8B,C1QC,C4A,EXOSC6,C4B
GO:0060047	Heart contraction	11	0.95	8.08e-05	NUP155,TNNC1,CASQ2,TNNT3,ACE,TCAP,CACNA2D1,TNNI1,ATP1A2,CSRP3,TNNT1
GO:0031032	Actomyosin structure organization	11	0.85	0.00031	TMOD1,CASQ2,TNNT3,CFL2,TCAP,LIMCH1,EPB41L3,ELN,MYOZ1,CSRP3,TNNT1
GO:0055002	Striated muscle cell development	11	0.77	0.0012	COMP,TMOD1,CASQ2,TNNT3,KLHL40,CFL2,TCAP,MYOZ1,DYSF,CSRP3,TNNT1
GO:0006909	Phagocytosis	11	0.57	0.0323	LBP,ARPC3,RAC2,CRP,DOCK1,NCF2,AIF1,ABI1,ITGB2,C4B,PECAM1
GO:0060048	Cardiac muscle contraction	10	0.95	0.00018	NUP155,TNNC1,CASQ2,TNNT3,TCAP,CACNA2D1,TNNI1,ATP1A2,CSRP3,TNNT1
GO:0006958	Complement activation, classical pathway	9	1.23	2.35e-05	C5,CRP,APCS,C7,C4BPA,C8B,C1QC,C4A,C4B
GO:0030049	Muscle filament sliding	9	1.23	2.35e-05	TNNC1,TMOD1,TNNT3,TCAP,MYBPC2,TNNI1,TNNC2,ACTN3,TNNT1
GO:0002920	Regulation of humoral immune response	9	0.93	0.00064	C5,C7,A2M,C4BPA,C8B,C1QC,PTPN6,C4A,C4B
GO:0010927	Cellular component assembly involved in morphogenesis	9	0.8	0.0042	TMOD1,CASQ2,TNNT3,CFL2,TCAP,EPB41L3,MYOZ1,CSRP3,TNNT1
GO:0002576	Platelet degranulation	9	0.69	0.0175	APOH,HRG,APOA1,VWF,A2M,FGG,QSOX1,ORM2,PECAM1
GO:0006611	Protein export from nucleus	9	0.63	0.0431	NUP155,CPSF3,FIP1L1,RANBP3,NUP50,SRSF3,NUP160,SEH1L,NMD3
GO:0050881	Musculoskeletal movement	8	1.12	0.00018	COMP,TNNC1,TNNT3,TCAP,TNNI1,TNNC2,MB,TNNT1
GO:0030449	Regulation of complement activation	8	1.01	0.00071	C5,C7,A2M,C4BPA,C8B,C1QC,C4A,C4B
GO:0030239	Myofibril assembly	8	0.96	0.0012	TMOD1,CASQ2,TNNT3,CFL2,TCAP,MYOZ1,CSRP3,TNNT1
GO:0003009	Skeletal muscle contraction	7	1.2	0.00024	TNNC1,TNNT3,TCAP,TNNI1,TNNC2,MB,TNNT1
GO:0045214	Sarcomere organization	7	1.09	0.00085	CASQ2,TNNT3,CFL2,TCAP,MYOZ1,CSRP3,TNNT1
GO:0043502	Regulation of muscle adaptation	7	0.78	0.0284	LMCD1,TNNC1,PIN1,TNNI1,AIF1,ACTN3,TNNT1
GO:0019835	Cytolysis	5	1.02	0.0237	C5,HRG,LYZ,C7,C8B
GO:0042743	Hydrogen peroxide metabolic process	5	0.96	0.0391	MPO,HBA1,APOA4,CYBB,HBD
GO:0014883	Transition between fast and slow fiber	4	1.5	0.0040	TNNC1,TNNI1,ACTN3,TNNT1
GO:0002003	Angiotensin maturation	4	1.37	0.0088	CTSG,CMA1,ACE,CPA3
GO:0033194	Response to hydroperoxide	4	1.2	0.0259	APOA4,AIF1,MGST1,OXR1
GO:0051004	Regulation of lipoprotein lipase activity	4	1.11	0.0461	APOH,APOC3,APOA1,APOA4
GO:0071447	Cellular response to hydroperoxide	3	1.42	0.0437	AIF1,MGST1,OXR1
