# Supplementary material for: Introducing a new type of alternative laryngeal mucosa model
Source: PLoS One. 2023 Jun 30;18(6):e0287634. doi: 10.1371/journal.pone.0287634 (PMC10313048; doi:10.1371/journal.pone.0287634)
Supplement: S6 Table — 18 unique proteins were identified in CC samples, log2 transformed data. (XLSX) [file pone.0287634.s006.xlsx]

## Sheet: Supplemental Data Table S6
Supplemental Data Table S6. Total proteome list of identified proteins in CC samples (18 unique proteins, log2 transformed data)
LFQ intensity of samples						N: Peptides	N: Razor + unique peptides	N: Unique peptides	T: Protein IDs	T: Protein names	Gene name
CC 1	CC 2	CC 3	VF 1	VF 2	VF 3
22.7654	23.0506	22.6378	0	0	0	2	2	2	Q96CG8	Collagen triple helix repeat-containing protein 1	CTHRC1
20.5433	21.1364	20.1603	0	0	0	4	4	4	P08473	Neprilysin	MME
20.618	20.4752	19.9291	0	0	0	5	3	3	P35442	Thrombospondin-2	THBS2
20.0824	20.7754	19.6512	0	0	0	2	2	2	P52926	High mobility group protein HMGI-C	HMGA2
19.6882	19.8844	19.8929	0	0	0	2	2	2	P05121	Plasminogen activator inhibitor 1	SERPINE1
19.008	19.3193	20.6133	0	0	0	3	3	3	P05067;Q06481	Amyloid beta A4 protein;N-APP;Soluble APP-alpha;Soluble APP-beta;C99;Beta-amyloid protein 42;Beta-amyloid protein 40;C83;P3(42);P3(40);C80;Gamma-secretase C-terminal fragment 59;Gamma-secretase C-terminal fragment 57;Gamma-secretase C-terminal fragment 50;C31	APP
19.5887	19.8223	19.2596	0	0	0	8	2	1	P30481;P30488;P30487;P30485;P30483	HLA class I histocompatibility antigen, B-44 alpha chain;HLA class I histocompatibility antigen, B-50 alpha chain;HLA class I histocompatibility antigen, B-49 alpha chain;HLA class I histocompatibility antigen, B-47 alpha chain;HLA class I histocompatibility antigen, B-45 alpha chain	HLA-B
19.423	18.899	19.0734	0	0	0	2	2	2	P58546	Myotrophin	MTPN
19.6563	19.2831	18.2655	0	0	0	2	2	2	P27487	Dipeptidyl peptidase 4;Dipeptidyl peptidase 4 membrane form;Dipeptidyl peptidase 4 soluble form	DPP4
18.8689	19.3142	18.249	0	0	0	6	2	2	Q58FF6	Putative heat shock protein HSP 90-beta 4	HSP90AB4P
18.3124	19.1551	18.4259	0	0	0	5	5	5	O15296	Arachidonate 15-lipoxygenase B	ALOX15B
17.4609	18.9853	19.2844	0	0	0	2	2	2	P29728	2-5-oligoadenylate synthase 2	OAS2
18.3843	18.463	18.5703	0	0	0	3	3	3	P48556	26S proteasome non-ATPase regulatory subunit 8	PSMD8
18.0379	17.692	18.1352	0	0	0	2	1	1	P02458	Collagen alpha-1(II) chain;Collagen alpha-1(II) chain;Chondrocalcin	COL2A1
17.3876	17.4979	18.0508	0	0	0	4	2	2	P20592	Interferon-induced GTP-binding protein Mx2	MX2
17.614	17.2753	17.3576	0	0	0	2	2	2	P53602	Diphosphomevalonate decarboxylase	MVD
16.9909	16.7571	16.3458	0	0	0	2	2	2	Q9BUP3	Oxidoreductase HTATIP2	HTATIP2
14.7496	16.759	17.1713	0	0	0	7	7	7	Q8TE68	Epidermal growth factor receptor kinase substrate 8-like protein 1	EPS8L1
339.18	344.545
