# Supplementary material for: Introducing a new type of alternative laryngeal mucosa model
Source: PLoS One. 2023 Jun 30;18(6):e0287634. doi: 10.1371/journal.pone.0287634 (PMC10313048; doi:10.1371/journal.pone.0287634)
Supplement: S7 Table — 18 unique proteins were identified in CC samples. (XLSX) [file pone.0287634.s007.xlsx]

## Sheet: Supplemental Data Table S7
Supplemental Data Table S7. Results of gene ontology enrichment analysis of identified proteins only in CC samples (18 unique proteins)
Biological Process
Term ID	Term name	Count	Strength	FDR	matching proteins
GO:0048522	Positive regulation of cellular process	14	0.46	0.0205	EPS8L1,PSMD8,SERPINE1,APP,MVD,CTHRC1,DPP4,THBS2,ALOX15B,MTPN,HTATIP2,HLA-B,MME,HMGA2
GO:2000026	Regulation of multicellular organismal development	12	0.82	0.00011	PSMD8,SERPINE1,APP,CTHRC1,OAS2,THBS2,ALOX15B,MTPN,HTATIP2,HLA-B,MME,HMGA2
