# Supplementary material for: Introducing a new type of alternative laryngeal mucosa model
Source: PLoS One. 2023 Jun 30;18(6):e0287634. doi: 10.1371/journal.pone.0287634 (PMC10313048; doi:10.1371/journal.pone.0287634)
Supplement: S8 Table — 893 unique proteins were identified in VF and CC samples after filtering for 3 valid values in each group, log2 transformed data. (XLSX) [file pone.0287634.s008.xlsx]

## Sheet: Supplemental Data Table S8
Supplemental Data Table S8. Total proteome list of identified proteins in VF and CC samples after filtering for 3 valid values in each group (893 unique proteins, log2 transformed data)
LFQ intensity of samples						T: Protein IDs	T: Protein names	Gene name
CC 1	CC 2	CC 3	VF 1	VF 2	VF 3
26.3336	26.4382	26.5482	24.1821	24.598	24.9763	P15924	Desmoplakin	DSP
25.513	25.6834	25.0402	22.4348	21.5304	22.8243	P31947	14-3-3 protein sigma	SFN
25.1596	25.6126	25.2813	19.3809	20.9409	18.6986	P15144	Aminopeptidase N	ANPEP
24.4785	24.5358	24.7383	21.3954	21.469	21.8893	P30740;O75830	Leukocyte elastase inhibitor	SERPINB1
25.0598	24.9074	25.1586	17.6923	20.7304	17.0123	Q16787	Laminin subunit alpha-3	LAMA3
23.5121	24.2661	24.8794	16.2583	19.5849	15.5637	Q13753	Laminin subunit gamma-2	LAMC2
23.9348	24.2372	24.2524	22.6338	22.6779	22.7865	Q06830	Peroxiredoxin-1	PRDX1
23.4026	23.18	22.8838	20.7115	21.4103	20.6631	P05556	Integrin beta-1	ITGB1
24.1778	23.8598	24.4971	20.8029	21.7544	21.4236	P47929	Galectin-7	LGALS7
22.7699	22.9154	22.9408	19.1165	20.6644	19.2663	Q08380	Galectin-3-binding protein	LGALS3BP
23.0929	23.5846	23.1817	14.3122	17.3798	14.658	P78539	Sushi repeat-containing protein SRPX	SRPX
22.6353	22.7894	22.5771	20.4938	21.1629	21.0628	P62826	GTP-binding nuclear protein Ran	RAN
22.658	22.6532	23.0389	19.0847	20.5971	19.0682	P36955	Pigment epithelium-derived factor	SERPINF1
22.235	22.3864	22.177	19.3101	20.368	19.6473	P60981	Destrin	DSTN
22.0883	22.5414	22.7952	20.1803	19.931	20.1618	O60664	Perilipin-3	PLIN3
21.7015	21.7913	22.0148	18.5316	19.9017	19.105	P19971	Thymidine phosphorylase	TYMP
22.47	22.8344	22.7588	20.4851	20.9927	20.8324	Q8WUM4	Programmed cell death 6-interacting protein	PDCD6IP
21.6831	22.0479	21.8641	19.7306	19.9772	20.1144	P60900	Proteasome subunit alpha type-6	PSMA6
21.5527	21.9525	21.4291	23.307	23.1598	23.5359	P0DMV9;P0DMV8	Heat shock 70 kDa protein 1B;Heat shock 70 kDa protein 1A	HSPA1B;HSPA1A
19.9883	20.7435	19.7182	16.8454	17.3228	17.0348	O00154	Cytosolic acyl coenzyme A thioester hydrolase	ACOT7
21.5695	21.7446	21.733	19.2112	19.2591	20.1304	P25815	Protein S100-P	S100P
21.9066	22.3428	21.8877	19.9555	19.4571	20.4134	P27816	Microtubule-associated protein 4	MAP4
20.5676	19.7316	20.1799	16.8653	17.5276	16.7416	P09914;Q5T764	Interferon-induced protein with tetratricopeptide repeats 1	IFIT1
20.1461	20.3415	20.4661	21.7698	21.469	21.9839	P50995;P27216	Annexin A11	ANXA11
20.0795	20.005	20.249	18.655	18.4278	18.5581	P28070	Proteasome subunit beta type-4	PSMB4
19.9694	19.3976	19.784	17.1872	17.4324	16.528	P15104	Glutamine synthetase	GLUL
20.1888	20.6917	20.8654	18.7762	18.9944	18.6658	P29590	Protein PML	PML
20.341	20.8166	21.0523	22.9026	23.261	23.6868	P05091	Aldehyde dehydrogenase, mitochondrial	ALDH2
20.6842	20.6645	20.8297	18.9254	19.3793	18.8568	O43242	26S proteasome non-ATPase regulatory subunit 3	PSMD3
20.4685	20.7624	20.7644	22.3195	22.3028	22.2333	P55268	Laminin subunit beta-2	LAMB2
19.879	20.0406	19.4276	18.1381	18.2454	18.2864	Q9NSD9	Phenylalanine--tRNA ligase beta subunit	FARSB
19.3473	19.6431	19.5408	18.0294	18.2792	17.8073	Q99729	Heterogeneous nuclear ribonucleoprotein A/B	HNRNPAB
20.1624	20.493	20.7274	17.8886	18.7013	17.8302	P54577	Tyrosine--tRNA ligase, cytoplasmic;Tyrosine--tRNA ligase, cytoplasmic, N-terminally processed	YARS
19.3444	19.8761	19.4639	22.6919	21.8671	23.1182	P09972	Fructose-bisphosphate aldolase C	ALDOC
19.4805	19.8237	19.9078	17.1173	17.995	17.1863	Q9BRA2	Thioredoxin domain-containing protein 17	TXNDC17
17.7005	16.2381	17.0662	21.3919	23.1479	22.9009	P58107	Epiplakin	EPPK1
20.2868	20.3154	20.2512	19.3471	19.3073	19.2707	P55884	Eukaryotic translation initiation factor 3 subunit B	EIF3B
18.3552	17.7222	18.5858	22.1037	21.5382	20.7458	Q01995	Transgelin	TAGLN
18.3795	18.2504	18.2385	20.4243	20.8943	20.4341	Q9Y2Q3	Glutathione S-transferase kappa 1	GSTK1
15.7566	16.789	15.8564	19.3797	20.5049	20.3877	P14406	Cytochrome c oxidase subunit 7A2, mitochondrial	COX7A2
17.6685	18.4937	16.7769	24.0576	25.7978	25.2175	P22105;Q16473;REV__Q96CG3	Tenascin-X	TNXB
17.6885	17.7462	18.603	22.7963	21.2817	22.4562	P42765	3-ketoacyl-CoA thiolase, mitochondrial	ACAA2
14.9278	13.8512	13.9217	28.5259	23.059	28.6353	Q9UKX2	Myosin-2	MYH2
18.0577	17.6101	18.0666	20.0772	21.0042	19.9098	Q96CX2;Q68DU8;Q6ZWB6	BTB/POZ domain-containing protein KCTD12	KCTD12
17.9598	16.0641	16.5839	20.8142	22.3443	22.4119	P00352	Retinal dehydrogenase 1	ALDH1A1
19.6691	18.9578	19.1549	23.1318	22.2398	24.2613	P17174	Aspartate aminotransferase, cytoplasmic	GOT1
15.8091	15.7764	16.4746	20.6778	20.6866	20.0522	Q05707	Collagen alpha-1(XIV) chain	COL14A1
18.9535	19.1223	19.1309	17.7993	18.0397	18.0164	P62760	Visinin-like protein 1	VSNL1
18.1676	19.7039	19.3141	22.5506	23.4212	22.5225	P51888	Prolargin	PRELP
17.1691	19.0287	18.3561	25.904	22.672	25.9096	P68032;P62736;P63267	Actin, alpha cardiac muscle 1;Actin, aortic smooth muscle;Actin, gamma-enteric smooth muscle	ACTC1;ACTA2;ACTG2
17.8674	17.7662	17.6247	19.7397	19.9227	19.5777	Q9BRX8	Redox-regulatory protein FAM213A	FAM213A
14.4875	17.3788	17.2185	22.72	23.8543	22.0273	P00488	Coagulation factor XIII A chain	F13A1
18.1411	17.2014	17.5273	20.916	21.8046	20.8188	Q14980	Nuclear mitotic apparatus protein 1	NUMA1
26.9694	27.05	26.8863	27.7462	27.7275	26.9472	P12111	Collagen alpha-3(VI) chain	COL6A3
26.6352	26.8602	27.3646	26.5716	27.6317	26.2973	P08670;P14136;Q16352	Vimentin	VIM
26.301	26.5646	26.5503	26.3315	27.2751	26.4168	P07355;A6NMY6	Annexin A2;Putative annexin A2-like protein	ANXA2;ANXA2P2
25.9339	26.4224	26.3819	25.6554	26.7424	25.8098	P02545	Prelamin-A/C;Lamin-A/C	LMNA
25.3744	25.7001	25.6211	24.422	24.4987	25.1628	P14618;P30613	Pyruvate kinase PKM	PKM
25.5203	26.0408	25.8745	25.4138	26.2197	25.407	P35579;REV__Q9UKV3	Myosin-9	MYH9
25.7472	26.1449	26.254	25.7592	25.6535	25.9286	Q15149	Plectin	PLEC
25.4097	25.8811	24.3807	25.6605	24.9956	25.8693	P04406	Glyceraldehyde-3-phosphate dehydrogenase	GAPDH
24.6432	24.435	24.4591	24.2402	24.6032	24.6827	P11142	Heat shock cognate 71 kDa protein	HSPA8
25.9183	25.5673	25.0723	25.0174	25.9092	26.1905	P04083	Annexin A1	ANXA1
24.9684	25.0322	25.3508	26.0476	26.8631	26.5619	Q09666	Neuroblast differentiation-associated protein AHNAK	AHNAK
24.732	25.0928	24.8155	24.4284	23.7079	24.7507	P06733	Alpha-enolase	ENO1
24.1605	23.9239	24.2036	23.2646	23.0385	23.57	P00338;Q6ZMR3;P07864	L-lactate dehydrogenase A chain	LDHA
25.4979	25.319	25.7888	22.372	21.6249	23.7353	Q01469;A8MUU1	Fatty acid-binding protein, epidermal	FABP5
24.4015	24.2782	24.6347	23.6357	23.8087	24.1582	P62937;P0DN26;A0A0B4J2A2;A0A075B767;A0A075B759;Q9Y536;F5H284;P0DN37	Peptidyl-prolyl cis-trans isomerase A;Peptidyl-prolyl cis-trans isomerase A, N-terminally processed	PPIA
24.3966	24.7586	24.8389	20.8539	18.4513	22.3918	P36952	Serpin B5	SERPINB5
24.5295	24.3036	24.8784	26.2525	25.0277	26.4837	P25705	ATP synthase subunit alpha, mitochondrial	ATP5A1
24.3211	24.0838	24.3654	23.7956	22.6574	23.755	P45880	Voltage-dependent anion-selective channel protein 2	VDAC2
23.9825	24.8025	24.1724	23.4852	23.6292	24.439	P00558;P07205	Phosphoglycerate kinase 1	PGK1
23.8054	24.1804	23.9698	22.1676	22.9823	21.3437	Q99715	Collagen alpha-1(XII) chain	COL12A1
23.2992	23.7832	23.625	22.5623	22.9029	22.4734	P07737;CON__P02584	Profilin-1	PFN1
23.585	23.8476	23.4886	23.9266	23.8731	23.7339	P10809	60 kDa heat shock protein, mitochondrial	HSPD1
22.8093	23.3797	22.7392	22.8685	24.9047	23.0954	P07585	Decorin	DCN
23.7805	23.7146	22.8993	23.8059	24.9586	23.6458	P08758	Annexin A5	ANXA5
23.7	24.5188	24.2539	16.2799	19.8832	15.1535	Q13751	Laminin subunit beta-3	LAMB3
23.9626	24.1963	21.4628	25.1148	25.4006	24.6473	P12109	Collagen alpha-1(VI) chain	COL6A1
22.9887	23.612	22.803	22.6991	23.0202	23.9079	P10599	Thioredoxin	TXN
23.7667	24.1023	24.0696	23.5588	23.7882	23.7671	P13639	Elongation factor 2	EEF2
24.6951	25.1102	24.0588	24.0982	23.9989	24.8979	P60174	Triosephosphate isomerase	TPI1
23.9326	24.099	23.9821	24.9365	23.0779	24.6112	P21796	Voltage-dependent anion-selective channel protein 1	VDAC1
23.6806	24.4666	23.1724	22.5632	22.4929	22.9223	P37802;Q9UI15	Transgelin-2	TAGLN2
24.1834	24.1951	24.2917	23.7844	24.9764	23.7284	P11021	78 kDa glucose-regulated protein	HSPA5
23.8803	23.6854	23.8693	21.7841	22.8493	21.6745	P23284	Peptidyl-prolyl cis-trans isomerase B	PPIB
24.4192	24.8623	24.5446	23.4887	22.9835	24.0242	P09211	Glutathione S-transferase P	GSTP1
24.2831	24.2526	23.6681	22.3963	22.4911	23.2038	P14923	Junction plakoglobin	JUP
23.264	24.2411	23.5874	23.9766	23.4996	22.9244	P09382	Galectin-1	LGALS1
23.3009	23.8196	23.5725	17.8707	14.9885	22.3068	P07476	Involucrin	IVL
21.9264	22.331	24.1586	19.1559	15.5662	21.8166	Q9UBC9	Small proline-rich protein 3	SPRR3
24.2046	25.2664	25.163	24.375	25.2951	24.2455	P21333	Filamin-A	FLNA
23.4166	23.6874	24.2577	20.9983	24.9001	21.5441	P24821	Tenascin	TNC
23.6483	23.5322	23.6237	22.6033	23.3736	22.5786	Q14204	Cytoplasmic dynein 1 heavy chain 1	DYNC1H1
22.5047	22.2998	22.3021	21.0479	21.7936	21.8829	Q14134	Tripartite motif-containing protein 29	TRIM29
24.1368	25.6379	24.2355	26.2016	27.2966	25.9976	P63261;P60709;Q6S8J3;A5A3E0;Q9BYX7;P0CG38;P0CG39	Actin, cytoplasmic 2;Actin, cytoplasmic 2, N-terminally processed;Actin, cytoplasmic 1;Actin, cytoplasmic 1, N-terminally processed	ACTG1;ACTB
23.7709	23.8037	23.8846	23.4466	23.431	23.8336	P06396;CON__Q3SX14	Gelsolin	GSN
24.2672	23.3801	23.1234	25.4695	25.4497	24.5705	P12110	Collagen alpha-2(VI) chain	COL6A2
23.6145	23.7257	23.5157	23.2598	24.1973	23.0638	Q00610	Clathrin heavy chain 1	CLTC
23.6568	24.3159	24.7121	26.7826	25.1455	26.6726	P06576	ATP synthase subunit beta, mitochondrial	ATP5B
23.166	23.0004	22.0527	24.0984	25.1169	23.6824	P21810	Biglycan	BGN
23.0815	23.7359	24.2626	21.8255	21.3662	22.1916	P62258	14-3-3 protein epsilon	YWHAE
23.6995	23.5124	23.2408	22.8037	23.0782	22.7929	O43707	Alpha-actinin-4	ACTN4
23.3431	24.6592	25.541	25.7488	24.8352	25.0343	P04792	Heat shock protein beta-1	HSPB1
23.7392	23.6352	22.1481	24.4786	24.3174	24.1975	P08133	Annexin A6	ANXA6
22.8241	23.4047	23.4347	22.1828	22.886	21.6417	P12814	Alpha-actinin-1	ACTN1
23.5567	23.8965	23.9101	25.2872	23.4615	25.1456	P40926	Malate dehydrogenase, mitochondrial	MDH2
23.5619	23.4782	23.9427	21.4038	21.4942	22.6243	Q13835	Plakophilin-1	PKP1
22.1412	21.38	20.1427	22.9777	23.0161	22.981	P68104;Q5VTE0	Elongation factor 1-alpha 1;Putative elongation factor 1-alpha-like 3	EEF1A1;EEF1A1P5
23.8025	23.3058	23.2383	21.9391	22.3	22.4336	O60437	Periplakin	PPL
24.4031	24.7361	24.5127	22.4403	23.1922	23.4024	P63104	14-3-3 protein zeta/delta	YWHAZ
23.4968	23.3261	23.8333	23.7675	23.4108	23.6971	P38646	Stress-70 protein, mitochondrial	HSPA9
23.2332	21.2025	21.9674	21.5779	20.0921	21.098	P02794	Ferritin heavy chain;Ferritin heavy chain, N-terminally processed	FTH1
22.1695	22.7708	21.3665	22.3448	22.9361	22.3706	P23396	40S ribosomal protein S3	RPS3
23.1748	23.5111	22.6495	25.6241	23.9616	25.221	P40939	Trifunctional enzyme subunit alpha, mitochondrial;Long-chain enoyl-CoA hydratase;Long chain 3-hydroxyacyl-CoA dehydrogenase	HADHA
22.6612	22.58	22.7672	20.4811	21.1315	19.6548	Q9Y6N5	Sulfide:quinone oxidoreductase, mitochondrial	SQRDL
23.3192	21.8168	22.4359	23.4444	23.1792	23.3138	P07339	Cathepsin D;Cathepsin D light chain;Cathepsin D heavy chain	CTSD
23.5644	23.6595	23.5397	22.3211	23.0645	22.4141	O75369	Filamin-B	FLNB
22.9873	23.6312	23.4284	20.8178	23.1474	21.3734	P05783;CON__H-INV:HIT000015463	Keratin, type I cytoskeletal 18	KRT18
23.2909	23.3865	24.0512	23.5414	25.6564	23.2527	P02751	Fibronectin;Anastellin;Ugl-Y1;Ugl-Y2;Ugl-Y3	FN1
22.8644	23.4957	21.6603	19.5971	19.0554	19.978	Q16658	Fascin	FSCN1
22.6844	22.6972	22.5883	20.2927	21.2166	20.1263	P20340;Q9NRW1;Q14964	Ras-related protein Rab-6A	RAB6A
22.9284	23.7967	23.6509	22.881	23.412	23.2108	P18206	Vinculin	VCL
22.9593	22.7632	23.0353	22.7688	23.5358	22.8254	P00367;P49448	Glutamate dehydrogenase 1, mitochondrial;Glutamate dehydrogenase 2, mitochondrial	GLUD1;GLUD2
23.5477	23.4473	22.4472	22.8753	24.0476	22.7232	P30101	Protein disulfide-isomerase A3	PDIA3
23.2441	23.1762	23.1289	22.2721	24.1841	22.6279	Q15582	Transforming growth factor-beta-induced protein ig-h3	TGFBI
22.3552	22.7831	22.1234	22.0238	22.8388	21.7284	Q14764	Major vault protein	MVP
21.8656	23.7206	22.7441	22.8189	23.0542	22.6831	P08238;Q58FF7	Heat shock protein HSP 90-beta	HSP90AB1
22.5085	22.6943	22.5758	21.8796	22.465	21.8162	P60660	Myosin light polypeptide 6	MYL6
22.3825	23.4638	23.7119	21.8849	22.5387	22.3093	P07900;Q14568;Q58FG0	Heat shock protein HSP 90-alpha	HSP90AA1
21.4559	22.0381	21.9361	15.8633	20.0506	18.277	P20591	Interferon-induced GTP-binding protein Mx1;Interferon-induced GTP-binding protein Mx1, N-terminally processed	MX1
22.6777	22.2935	22.5965	22.8698	23.4545	22.8131	P22626	Heterogeneous nuclear ribonucleoproteins A2/B1	HNRNPA2B1
22.8253	23.1539	23.2701	24.5042	21.9865	24.4245	P00505	Aspartate aminotransferase, mitochondrial	GOT2
23.739	24.0654	23.7811	21.8986	22.7718	21.9682	P31949	Protein S100-A11;Protein S100-A11, N-terminally processed	S100A11
22.6516	23.683	23.7777	22.6131	23.521	22.9879	P46940;Q86VI3	Ras GTPase-activating-like protein IQGAP1	IQGAP1
22.8962	23.2967	23.4143	21.8685	22.1508	22.0709	P26038	Moesin	MSN
22.0979	22.6051	21.5205	22.2293	23.013	20.7085	P07858	Cathepsin B;Cathepsin B light chain;Cathepsin B heavy chain	CTSB
23.0617	24.8365	20.5109	24.1996	23.6781	23.5484	P05109	Protein S100-A8;Protein S100-A8, N-terminally processed	S100A8
23.0622	23.772	23.9943	22.8299	24.5198	23.1408	P14625;Q58FF3	Endoplasmin	HSP90B1
22.9952	23.5888	23.5456	22.9869	23.4821	23.1334	P55072	Transitional endoplasmic reticulum ATPase	VCP
22.4953	23.3584	23.1445	21.9817	22.8993	21.2617	P21980;P49221	Protein-glutamine gamma-glutamyltransferase 2	TGM2
21.8689	21.8703	21.1742	21.8027	21.4802	21.3477	O75083	WD repeat-containing protein 1	WDR1
21.9168	21.5676	21.6897	19.3616	20.5154	19.8099	Q96TA1	Niban-like protein 1	FAM129B
22.9122	22.601	22.3428	21.1995	21.7793	20.859	P12429	Annexin A3	ANXA3
22.3246	22.4142	21.4664	21.7551	21.096	21.4528	P47756	F-actin-capping protein subunit beta	CAPZB
22.731	22.4061	22.3187	20.6482	21.9861	21.3568	P61158;Q9P1U1	Actin-related protein 3	ACTR3
22.1051	23.7537	22.8125	23.1797	23.8776	21.8504	P07237	Protein disulfide-isomerase	P4HB
22.3834	22.8373	22.6475	20.9171	21.8527	20.5247	Q07065	Cytoskeleton-associated protein 4	CKAP4
21.9777	22.704	22.5773	21.4612	22.7969	21.1961	Q15084	Protein disulfide-isomerase A6	PDIA6
21.6147	21.6141	21.759	21.6998	22.35	21.9199	P18124	60S ribosomal protein L7	RPL7
21.8811	21.4443	21.8163	21.8962	21.784	21.742	P20073	Annexin A7	ANXA7
23.3314	23.8188	24.2383	24.0518	23.5978	24.2646	P62979;P62987;P0CG47;P0CG48	Ubiquitin-40S ribosomal protein S27a;Ubiquitin;40S ribosomal protein S27a;Ubiquitin-60S ribosomal protein L40;Ubiquitin;60S ribosomal protein L40;Polyubiquitin-B;Ubiquitin;Polyubiquitin-C;Ubiquitin	RPS27A;UBA52;UBB;UBC
21.3254	21.3688	21.5631	21.0554	20.4648	21.408	P63241;Q9GZV4;Q6IS14	Eukaryotic translation initiation factor 5A-1;Eukaryotic translation initiation factor 5A-2;Eukaryotic translation initiation factor 5A-1-like	EIF5A;EIF5A2;EIF5AL1
22.688	23.4811	22.6998	18.9168	19.8794	17.0436	P07093	Glia-derived nexin	SERPINE2
22.2756	22.2823	22.8076	20.1682	21.2053	19.8609	P23229	Integrin alpha-6;Integrin alpha-6 heavy chain;Integrin alpha-6 light chain;Processed integrin alpha-6	ITGA6
22.3273	22.8658	22.9849	21.551	22.0539	21.2796	P50990	T-complex protein 1 subunit theta	CCT8
22.1448	22.2665	22.7313	20.5083	21.2076	20.699	Q01518	Adenylyl cyclase-associated protein 1	CAP1
21.8302	21.8333	22.3126	19.2739	20.5101	19.0329	P16144	Integrin beta-4	ITGB4
22.672	23.0307	23.0049	22.9303	22.516	22.5986	P35232	Prohibitin	PHB
21.4933	21.6	21.333	20.8361	21.3046	21.0212	P62269	40S ribosomal protein S18	RPS18
21.175	22.0086	21.7963	19.7235	20.3113	17.4989	Q8IUX7	Adipocyte enhancer-binding protein 1	AEBP1
21.7663	22.2316	22.0334	20.9039	20.9133	21.0012	P37837	Transaldolase	TALDO1
21.9686	23.0487	22.5529	21.825	22.6028	21.8572	P36578	60S ribosomal protein L4	RPL4
22.2379	23.0671	22.398	22.2141	22.5105	22.5943	P22314	Ubiquitin-like modifier-activating enzyme 1	UBA1
21.5254	20.2348	20.9799	20.1756	20.314	21.6771	P07108	Acyl-CoA-binding protein	DBI
23.0863	23.0022	23.0085	22.1925	23.3882	22.2566	P27797	Calreticulin	CALR
21.7821	21.9268	22.223	22.4345	22.9533	22.3466	P05388;Q8NHW5	60S acidic ribosomal protein P0;60S acidic ribosomal protein P0-like	RPLP0;RPLP0P6
21.6625	22.0409	21.6964	22.9264	23.5478	22.832	P05387	60S acidic ribosomal protein P2	RPLP2
22.4062	22.5567	22.7637	21.6108	21.7529	21.6537	P17066;P48741	Heat shock 70 kDa protein 6;Putative heat shock 70 kDa protein 7	HSPA6;HSPA7
22.1291	22.2217	22.2566	20.7312	21.5124	20.1239	P61313	60S ribosomal protein L15	RPL15
21.829	22.5745	22.2822	22.3695	23.302	22.8593	Q9Y490	Talin-1	TLN1
22.2286	22.7682	23.042	21.341	22.4694	20.8916	P02452;CON__Q862S4	Collagen alpha-1(I) chain	COL1A1
21.4496	20.4035	21.6559	18.4502	17.9562	19.8146	Q96FQ6	Protein S100-A16	S100A16
22.0055	21.2473	20.7818	22.846	23.3087	22.8515	P06748	Nucleophosmin	NPM1
22.5866	22.4025	22.3432	20.5511	20.2111	21.9247	Q92817	Envoplakin	EVPL
21.4934	21.7237	22.1552	20.7988	21.2206	20.024	P62854;Q5JNZ5	40S ribosomal protein S26;Putative 40S ribosomal protein S26-like 1	RPS26;RPS26P11
21.2437	21.9747	21.4352	22.3724	21.926	22.9907	P07195	L-lactate dehydrogenase B chain	LDHB
21.2763	22.5513	19.593	20.9606	21.6572	21.2137	P26641	Elongation factor 1-gamma	EEF1G
21.8821	22.3385	22.3153	20.9834	21.2639	20.4604	P05141;Q9H0C2	ADP/ATP translocase 2;ADP/ATP translocase 2, N-terminally processed	SLC25A5
21.9528	21.4104	21.8737	23.1169	21.5858	23.1283	O75947	ATP synthase subunit d, mitochondrial	ATP5H
22.0041	22.4452	19.1288	23.1239	24.4111	23.0004	P98160	Basement membrane-specific heparan sulfate proteoglycan core protein;Endorepellin;LG3 peptide	HSPG2
21.6143	22.1175	22.28	20.7752	21.6044	20.9897	P49368	T-complex protein 1 subunit gamma	CCT3
22.2478	21.7462	21.6887	20.3154	19.7016	20.3289	P22735	Protein-glutamine gamma-glutamyltransferase K	TGM1
21.9986	22.5952	23.0277	22.2017	23.279	22.0288	P09525	Annexin A4	ANXA4
22.5961	21.7738	22.5715	26.6291	21.9627	26.311	P06753	Tropomyosin alpha-3 chain	TPM3
22.1646	22.211	22.5627	23.1707	24.1711	22.5648	Q6NZI2	Polymerase I and transcript release factor	PTRF
21.9309	22.3532	22.5403	20.5112	21.2288	21.0964	P31946	14-3-3 protein beta/alpha;14-3-3 protein beta/alpha, N-terminally processed	YWHAB
22.5615	22.4123	22.3272	18.484	19.9265	19.9989	P49327	Fatty acid synthase;[Acyl-carrier-protein] S-acetyltransferase;[Acyl-carrier-protein] S-malonyltransferase;3-oxoacyl-[acyl-carrier-protein] synthase;3-oxoacyl-[acyl-carrier-protein] reductase;3-hydroxyacyl-[acyl-carrier-protein] dehydratase;Enoyl-[acyl-carrier-protein] reductase;Oleoyl-[acyl-carrier-protein] hydrolase	FASN
21.0651	21.6506	21.7636	21.2435	21.4259	21.3575	P50395	Rab GDP dissociation inhibitor beta	GDI2
21.9888	21.896	21.113	18.9073	20.5506	19.3716	P08195	4F2 cell-surface antigen heavy chain	SLC3A2
21.8661	22.286	22.6423	21.2481	21.8496	21.8521	P29401	Transketolase	TKT
22.2896	22.8247	21.744	21.323	22.3685	21.4271	P62241	40S ribosomal protein S8	RPS8
21.9293	20.4692	20.7453	17.3055	18.7445	17.3147	Q96HE7;Q86YB8	ERO1-like protein alpha	ERO1L
21.9109	22.4454	22.8596	21.6603	21.5909	21.1581	P11047	Laminin subunit gamma-1	LAMC1
22.4333	22.4591	21.0248	21.4521	22.0685	21.1998	P46781	40S ribosomal protein S9	RPS9
21.7489	22.4679	22.2573	21.062	22.6156	21.2099	P13667	Protein disulfide-isomerase A4	PDIA4
21.7381	21.1894	21.7937	22.5303	21.6853	22.2118	P36957	Dihydrolipoyllysine-residue succinyltransferase component of 2-oxoglutarate dehydrogenase complex, mitochondrial	DLST
22.1148	21.7501	20.7182	21.889	21.9101	22.1155	Q99623	Prohibitin-2	PHB2
23.0329	23.1456	23.4511	22.123	22.7166	22.13	P17987	T-complex protein 1 subunit alpha	TCP1
21.8193	21.5827	21.6176	19.0989	20.925	20.7788	P04632	Calpain small subunit 1	CAPNS1
22.6266	22.509	19.8871	22.5107	21.8689	22.4954	P19367;Q2TB90;P52790	Hexokinase-1	HK1
20.9893	21.0922	20.3327	27.414	22.3608	26.8321	Q14315	Filamin-C	FLNC
22.2678	22.0727	21.9025	21.721	22.4195	21.4847	P08865	40S ribosomal protein SA	RPSA
21.5784	20.6518	19.9449	21.2555	22.7529	21.7763	P04843	Dolichyl-diphosphooligosaccharide--protein glycosyltransferase subunit 1	RPN1
16.1474	13.4148	14.9398	27.7041	17.2942	27.4176	P20929	Nebulin	NEB
22.2923	22.5412	22.4849	20.4724	21.3733	21.7506	P32926	Desmoglein-3	DSG3
22.2402	22.1321	22.283	21.2633	22.0182	21.5992	P15880	40S ribosomal protein S2	RPS2
22.9037	23.2536	23.6929	22.2575	22.8594	22.4228	P63244	Guanine nucleotide-binding protein subunit beta-2-like 1;Guanine nucleotide-binding protein subunit beta-2-like 1, N-terminally processed	GNB2L1
22.338	20.9711	21.4286	20.5364	20.5556	20.9001	P25789	Proteasome subunit alpha type-4	PSMA4
21.6598	21.4099	20.9432	19.8053	21.5868	19.9799	O15230	Laminin subunit alpha-5	LAMA5
20.7336	21.6968	21.0944	21.3759	21.1978	21.9227	P23528	Cofilin-1	CFL1
20.2522	21.5592	19.9778	22.3768	22.1611	23.6701	P06744;Q8N196	Glucose-6-phosphate isomerase	GPI
22.2698	22.4502	22.5029	21.2757	20.6558	20.5566	P0DP25;P0DP24;P0DP23
22.0236	22.2951	22.0323	21.9481	24.2487	24.382	P02787	Serotransferrin	TF
22.2467	22.2598	22.047	21.3825	21.4987	20.2005	P43490	Nicotinamide phosphoribosyltransferase	NAMPT
21.499	21.6867	20.9894	19.4372	19.623	20.3421	P55786;A6NEC2	Puromycin-sensitive aminopeptidase	NPEPPS
21.5238	21.3721	21.7127	20.6476	21.1531	21.208	P07384	Calpain-1 catalytic subunit	CAPN1
22.2517	22.1311	20.9947	23.6211	22.2823	23.7436	P48047	ATP synthase subunit O, mitochondrial	ATP5O
22.1944	25.1954	25.2635	25.7309	25.9653	25.4495	P62805	Histone H4	HIST1H4A
20.6343	20.9054	21.0298	20.3553	20.8936	20.3384	P62424	60S ribosomal protein L7a	RPL7A
21.0386	21.2435	21.1181	23.1129	20.9431	23.0667	P24539	ATP synthase F(0) complex subunit B1, mitochondrial	ATP5F1
21.7821	22.1626	22.5222	21.3002	22.1184	20.7662	P04899;P11488;P19087;P09471;A8MTJ3;P38405	Guanine nucleotide-binding protein G(i) subunit alpha-2	GNAI2
21.33	21.303	20.7509	24.1749	22.5237	24.4998	P31930	Cytochrome b-c1 complex subunit 1, mitochondrial	UQCRC1
21.2266	22.0279	22.2933	20.7149	21.3031	20.8773	P50991	T-complex protein 1 subunit delta	CCT4
22.0213	22.7849	21.5903	21.3259	22.2158	21.3521	P51149	Ras-related protein Rab-7a	RAB7A
21.1512	21.1787	21.4057	19.7648	20.2998	19.4246	P40227	T-complex protein 1 subunit zeta	CCT6A
21.0571	21.5763	21.0855	19.9468	19.6085	18.6664	P13797	Plastin-3	PLS3
21.1	22.0375	21.2638	20.1071	20.0004	20.6303	P15311	Ezrin	EZR
22.5414	21.7388	19.9284	20.5436	19.7124	16.5291	P04080	Cystatin-B	CSTB
21.6621	21.512	21.7465	20.9722	21.1488	20.9158	P62753	40S ribosomal protein S6	RPS6
22.0565	22.1398	22.6471	22.6678	23.5088	23.0831	P61978	Heterogeneous nuclear ribonucleoprotein K	HNRNPK
22.2515	22.3727	22.3209	23.6371	22.9579	23.8297	P49411	Elongation factor Tu, mitochondrial	TUFM
21.9699	22.4003	19.8143	20.1716	20.9761	20.2853	P11216	Glycogen phosphorylase, brain form	PYGB
20.6977	21.79	21.0286	20.9053	20.7965	20.5403	P25398	40S ribosomal protein S12	RPS12
21.9316	21.8262	22.0974	19.7244	20.0152	20.6763	Q8IVF2	Protein AHNAK2	AHNAK2
21.2721	21.4234	21.0574	19.2235	20.249	18.8483	Q13162	Peroxiredoxin-4	PRDX4
21.6838	21.8685	21.9111	24.7388	22.495	24.3015	P49748	Very long-chain specific acyl-CoA dehydrogenase, mitochondrial	ACADVL
20.3225	21.9528	21.902	25.0777	22.2351	24.3346	Q99798	Aconitate hydratase, mitochondrial	ACO2
20.9139	22.9345	21.9843	24.1582	24.6656	24.4898	Q13813	Spectrin alpha chain, non-erythrocytic 1	SPTAN1
21.8357	22.6528	22.6583	20.386	20.8697	20.4796	Q15907;P62491	Ras-related protein Rab-11B;Ras-related protein Rab-11A	RAB11B;RAB11A
20.0022	21.0624	20.6058	22.3148	23.0416	22.4374	P19338	Nucleolin	NCL
21.9097	22.4845	21.7014	22.8006	22.0262	23.4658	P40925	Malate dehydrogenase, cytoplasmic	MDH1
21.8498	21.345	18.8695	20.4549	21.7049	21.3707	P16152	Carbonyl reductase [NADPH] 1	CBR1
21.2689	20.9896	21.9156	17.3379	15.8345	18.6162	A8K2U0	Alpha-2-macroglobulin-like protein 1	A2ML1
19.5771	20.5152	19.8131	18.8396	19.3757	18.7797	Q9UHD8	Septin-9	SEPT9
21.6654	21.7751	21.7231	21.6545	22.1712	21.6051	P62906	60S ribosomal protein L10a	RPL10A
21.5935	22.4009	22.7637	21.7136	21.137	22.3006	Q7Z406	Myosin-14	MYH14
21.0786	21.7473	20.7939	20.6348	21.1291	21.0715	P18669;Q8N0Y7	Phosphoglycerate mutase 1	PGAM1
21.5499	21.5209	20.1509	18.5439	19.1869	17.7149	P42224	Signal transducer and activator of transcription 1-alpha/beta	STAT1
21.8668	22.2337	21.6964	22.6565	21.3661	22.5386	P30048	Thioredoxin-dependent peroxide reductase, mitochondrial	PRDX3
21.2438	21.6504	21.5185	20.3045	23.8765	19.3861	Q02388	Collagen alpha-1(VII) chain	COL7A1
20.9691	19.8478	21.3704	19.4412	20.4694	20.4885	P34932	Heat shock 70 kDa protein 4	HSPA4
20.3666	22.6698	21.8766	18.275	18.6295	18.5966	P17301	Integrin alpha-2	ITGA2
20.4573	20.558	20.0559	21.1679	21.2524	21.4799	O43852	Calumenin	CALU
21.1356	20.9522	21.1877	20.0099	20.7208	19.2023	P35606	Coatomer subunit beta	COPB2
21.0234	21.7601	20.7206	23.4339	25.9133	22.6482	P10909	Clusterin;Clusterin beta chain;Clusterin alpha chain	CLU
20.5118	19.5127	21.3631	24.3687	23.3017	23.886	P24752	Acetyl-CoA acetyltransferase, mitochondrial	ACAT1
20.1468	20.7351	21.1403	19.4751	19.6843	20.4998	P35613	Basigin	BSG
19.2903	19.3753	19.8396	18.43	20.5695	19.877	Q9Y696	Chloride intracellular channel protein 4	CLIC4
21.8333	21.8686	22.3334	22.8421	23.0132	23.3429	P30086	Phosphatidylethanolamine-binding protein 1;Hippocampal cholinergic neurostimulating peptide	PEBP1
23.8243	23.7112	25.633	21.8376	22.695	22.3784	Q04917	14-3-3 protein eta	YWHAH
21.4814	21.9173	22.0078	20.004	21.4673	20.5044	Q9NZM1	Myoferlin	MYOF
20.6513	21.2934	22.2775	18.4079	16.7098	22.0502	P01040	Cystatin-A;Cystatin-A, N-terminally processed	CSTA
22.0202	23.0844	22.4717	24.983	23.909	25.5413	P04075;P00883	Fructose-bisphosphate aldolase A	ALDOA
21.6104	21.5782	21.6531	19.5903	20.739	20.3397	O75874	Isocitrate dehydrogenase [NADP] cytoplasmic	IDH1
20.9433	21.1164	21.1999	19.561	20.1923	19.5005	Q14847	LIM and SH3 domain protein 1	LASP1
20.7029	21.4817	21.788	19.6536	21.477	19.6881	P53621	Coatomer subunit alpha;Xenin;Proxenin	COPA
21.1805	20.9111	21.9868	21.09	22.0311	21.3642	P62701;Q8TD47	40S ribosomal protein S4, X isoform	RPS4X
19.7522	21.8202	19.1683	22.1277	22.6677	22.1525	P46777	60S ribosomal protein L5	RPL5
20.7842	21.6105	21.0046	20.2203	20.9866	20.4029	Q14697	Neutral alpha-glucosidase AB	GANAB
21.445	21.3445	21.55	21.3631	22.1588	20.5819	O00159	Unconventional myosin-Ic	MYO1C
20.7611	20.7368	20.5229	20.7299	21.7697	20.5814	P12956	X-ray repair cross-complementing protein 6	XRCC6
20.6555	20.8564	20.5728	19.5704	19.802	19.3931	P30040	Endoplasmic reticulum resident protein 29	ERP29
20.7632	21.2612	20.4864	21.045	22.0617	21.2988	P05023;P20648	Sodium/potassium-transporting ATPase subunit alpha-1	ATP1A1
21.0583	21.3864	20.678	19.3306	20.0018	18.971	Q14112	Nidogen-2	NID2
21.6265	21.9236	21.575	20.5875	21.192	20.7991	P49189	4-trimethylaminobutyraldehyde dehydrogenase	ALDH9A1
20.9009	21.6529	21.1628	19.9805	20.2697	20.3577	O14818;Q8TAA3	Proteasome subunit alpha type-7;Proteasome subunit alpha type-7-like	PSMA7;PSMA8
15.1721	16.0913	15.9112	30.6394	19.0786	30.1317	Q8WZ42	Titin	TTN
20.4195	20.8259	20.2397	19.4581	18.8487	19.4477	P62942	Peptidyl-prolyl cis-trans isomerase FKBP1A	FKBP1A
21.3413	21.2263	21.073	21.6084	22.7396	21.6194	P52272	Heterogeneous nuclear ribonucleoprotein M	HNRNPM
21.2967	21.5306	21.3925	21.685	20.3647	21.7367	O75964	ATP synthase subunit g, mitochondrial	ATP5L
21.5763	21.5585	21.9578	20.9516	21.2246	21.2471	P13489	Ribonuclease inhibitor	RNH1
20.8648	20.6645	20.116	20.9819	21.5575	20.9455	P09651;Q32P51	Heterogeneous nuclear ribonucleoprotein A1;Heterogeneous nuclear ribonucleoprotein A1, N-terminally processed;Heterogeneous nuclear ribonucleoprotein A1-like 2	HNRNPA1;HNRNPA1L2
19.2138	18.21	19.8516	20.625	21.4019	20.2513	Q08211	ATP-dependent RNA helicase A	DHX9
20.8487	20.0956	20.8483	20.755	21.4142	20.4129	P14314	Glucosidase 2 subunit beta	PRKCSH
21.3707	21.787	20.8156	22.1727	21.9892	22.4032	P30041	Peroxiredoxin-6	PRDX6
21.3981	21.847	21.2005	20.4903	21.2572	20.5431	Q9UQ80	Proliferation-associated protein 2G4	PA2G4
20.2207	20.133	20.6256	20.0658	20.9811	20.0653	P84098	60S ribosomal protein L19	RPL19
20.6882	21.0925	20.9285	18.9065	19.6385	19.7539	P78417	Glutathione S-transferase omega-1	GSTO1
20.6317	20.667	20.4864	16.3792	19.325	18.6271	Q9Y446	Plakophilin-3	PKP3
21.0314	21.1385	21.2695	19.8253	21.0973	20.4361	Q16181;Q6ZU15	Septin-7	SEPT7
19.4272	21.7999	21.5542	23.6172	24.1738	24.0719	Q01082;Q9H254	Spectrin beta chain, non-erythrocytic 1	SPTBN1
20.3354	21.2239	21.3504	20.9672	21.4988	20.5511	P19105;O14950	Myosin regulatory light chain 12A;Myosin regulatory light chain 12B	MYL12A;MYL12B
21.1161	21.33	21.8292	18.4066	19.8525	18.6309	P07942	Laminin subunit beta-1	LAMB1
21.2709	19.8824	21.4301	18.7207	18.0014	17.3304	O00468	Agrin;Agrin N-terminal 110 kDa subunit;Agrin C-terminal 110 kDa subunit;Agrin C-terminal 90 kDa fragment;Agrin C-terminal 22 kDa fragment	AGRN
21.2212	18.6006	20.7099	17.1927	16.5966	18.7239	O95171	Sciellin	SCEL
20.5303	21.103	21.0982	20.5368	21.1326	21.2229	P24534	Elongation factor 1-beta	EEF1B2
20.3913	21.7976	21.441	19.8629	20.1898	20.6202	P23526	Adenosylhomocysteinase	AHCY
21.2163	21.351	21.365	21.9681	22.4472	21.813	Q03252	Lamin-B2	LMNB2
21.0072	21.3952	21.5936	19.9686	20.1212	20.5469	P09960	Leukotriene A-4 hydrolase	LTA4H
21.2359	20.7271	21.024	20.9872	22.5196	21.524	P04844	Dolichyl-diphosphooligosaccharide--protein glycosyltransferase subunit 2	RPN2
20.9189	20.6629	20.7868	20.655	21.482	20.8972	P35221;Q9UI47	Catenin alpha-1	CTNNA1
20.1782	19.1908	18.6645	19.1123	19.0509	20.2117	Q04760	Lactoylglutathione lyase	GLO1
21.1332	21.3176	21.4964	19.9778	20.5393	19.6657	P61160	Actin-related protein 2	ACTR2
20.8704	22.6686	21.5167	18.1071	18.1765	21.3402	P29373	Cellular retinoic acid-binding protein 2	CRABP2
20.78	21.8703	21.2174	25.2689	22.6304	25.4998	P48735	Isocitrate dehydrogenase [NADP], mitochondrial	IDH2
21.156	18.4782	20.9572	19.0968	19.7049	19.7087	Q06323	Proteasome activator complex subunit 1	PSME1
20.8388	20.6297	19.8514	19.9046	20.4478	20.464	Q9UHG3	Prenylcysteine oxidase 1	PCYOX1
20.0675	21.1113	20.1975	24.0309	21.8877	23.6329	Q02218;Q9ULD0	2-oxoglutarate dehydrogenase, mitochondrial	OGDH
20.2637	20.638	20.1652	23.3164	20.1304	22.5135	P08559;P29803	Pyruvate dehydrogenase E1 component subunit alpha, somatic form, mitochondrial	PDHA1
21.309	21.0673	19.511	23.6969	21.1646	23.3202	P11177	Pyruvate dehydrogenase E1 component subunit beta, mitochondrial	PDHB
21.3514	22.3624	21.524	19.1335	20.2196	19.3248	P59998	Actin-related protein 2/3 complex subunit 4	ARPC4
20.778	20.8055	20.2762	20.2974	21.2575	19.704	Q15365	Poly(rC)-binding protein 1	PCBP1
19.7883	19.7065	19.1794	20.6034	20.4203	19.8245	P21397	Amine oxidase [flavin-containing] A	MAOA
20.7449	20.6205	21.0297	20.7885	22.4424	20.7471	Q7KZF4	Staphylococcal nuclease domain-containing protein 1	SND1
21.067	21.1152	20.874	23.1157	20.8196	20.7018	Q13011	Delta(3,5)-Delta(2,4)-dienoyl-CoA isomerase, mitochondrial	ECH1
20.8755	21.1978	21.3947	20.3816	20.8253	20.1857	P35268	60S ribosomal protein L22	RPL22
21.3951	21.7726	22.4472	20.0281	20.6289	19.792	P46776	60S ribosomal protein L27a	RPL27A
20.9501	21.3241	20.7224	19.5929	18.9824	19.7337	P15121	Aldose reductase	AKR1B1
21.5763	21.3957	21.2663	20.5217	21.2262	20.3883	P62851	40S ribosomal protein S25	RPS25
20.8294	20.5453	20.5775	20.2441	20.6776	20.0747	O75131;Q96FN4;Q8IYJ1;Q96A23;O95741;Q86YQ8;Q9HCH3;Q9UBL6	Copine-3	CPNE3
20.5837	20.7707	20.8048	20.0825	20.3271	19.796	Q15185	Prostaglandin E synthase 3	PTGES3
21.4382	19.2297	21.6301	20.1529	20.6421	20.2334	P48643	T-complex protein 1 subunit epsilon	CCT5
21.4174	21.443	19.4346	21.0571	21.842	20.6408	P83731	60S ribosomal protein L24	RPL24
20.7476	22.6232	22.2085	20.9439	21.3835	21.413	P27348	14-3-3 protein theta	YWHAQ
20.191	20.4591	20.4478	19.0172	19.8309	19.5784	P63092;Q5JWF2	Guanine nucleotide-binding protein G(s) subunit alpha isoforms short;Guanine nucleotide-binding protein G(s) subunit alpha isoforms XLas	GNAS
20.5989	20.9364	20.7447	20.2552	19.8492	20.4346	P28066	Proteasome subunit alpha type-5	PSMA5
20.8223	21.4677	21.2881	18.8313	20.3333	18.2328	P50454	Serpin H1	SERPINH1
19.367	19.2287	19.0522	19.164	19.3116	19.1547	P54727	UV excision repair protein RAD23 homolog B	RAD23B
20.6494	21.5316	22.0247	24.5143	22.8064	23.7766	P55084	Trifunctional enzyme subunit beta, mitochondrial;3-ketoacyl-CoA thiolase	HADHB
20.7429	20.3904	19.4977	17.24	18.8516	19.6526	O15231	Zinc finger protein 185	ZNF185
20.0495	20.4745	19.7166	18.8958	19.2439	18.4232	O43795	Unconventional myosin-Ib	MYO1B
19.5441	21.3223	21.0374	22.8669	21.248	22.2751	Q16698	2,4-dienoyl-CoA reductase, mitochondrial	DECR1
20.2294	20.8281	20.427	18.8856	20.0296	19.2941	P46977	Dolichyl-diphosphooligosaccharide--protein glycosyltransferase subunit STT3A	STT3A
19.6271	20.2447	20.237	18.8478	19.6369	19.6653	O43399	Tumor protein D54	TPD52L2
19.8645	19.6552	20.4245	18.6904	18.6587	18.4917	Q9H9B4	Sideroflexin-1	SFXN1
20.8137	19.873	18.8257	19.6846	20.4362	19.8701	Q92597	Protein NDRG1	NDRG1
21.2808	21.4358	19.9519	24.2262	22.512	23.9378	Q00325	Phosphate carrier protein, mitochondrial	SLC25A3
17.2075	15.5763	15.8051	29.2291	17.1514	29.0965	P12883;Q9H6N6;Q494R4	Myosin-7	MYH7
20.2621	19.2369	20.3658	15.7274	16.3293	18.9764	P29508	Serpin B3	SERPINB3
21.029	21.3402	20.8365	19.5168	20.6719	20.241	P40121	Macrophage-capping protein	CAPG
21.2798	17.1954	19.5409	19.6488	21.2283	19.9949	P39656	Dolichyl-diphosphooligosaccharide--protein glycosyltransferase 48 kDa subunit	DDOST
20.8848	21.1933	20.8865	20.1174	20.3881	20.5435	P20810	Calpastatin	CAST
20.6233	20.609	21.1774	21.5969	22.3882	21.3906	P27824	Calnexin	CANX
19.4504	19.4977	19.405	17.9229	18.0465	17.1206	P20042	Eukaryotic translation initiation factor 2 subunit 2	EIF2S2
20.1188	20.3737	20.8207	20.8633	19.4441	21.0527	Q96IX5	Up-regulated during skeletal muscle growth protein 5	USMG5
21.2942	21.676	21.5513	20.5845	21.5047	19.8044	P62913	60S ribosomal protein L11	RPL11
19.3214	20.2649	17.7159	22.8886	20.5054	22.1542	P05413	Fatty acid-binding protein, heart	FABP3
20.637	20.7916	21.2196	21.115	21.286	21.3389	Q14103	Heterogeneous nuclear ribonucleoprotein D0	HNRNPD
20.5274	20.9918	19.5908	20.6769	21.4386	21.3261	P30153;P30154	Serine/threonine-protein phosphatase 2A 65 kDa regulatory subunit A alpha isoform	PPP2R1A
20.5185	19.1169	20.8497	20.7749	21.2769	20.5391	P51991	Heterogeneous nuclear ribonucleoprotein A3	HNRNPA3
20.4821	20.7321	20.5546	19.8652	20.6302	19.627	P12268	Inosine-5-monophosphate dehydrogenase 2	IMPDH2
20.3089	20.7411	20.781	19.982	20.7533	20.2045	Q9UBI6	Guanine nucleotide-binding protein G(I)/G(S)/G(O) subunit gamma-12	GNG12
19.8696	20.0699	19.7729	18.6646	19.091	18.8039	P06756	Integrin alpha-V;Integrin alpha-V heavy chain;Integrin alpha-V light chain	ITGAV
20.7282	21.5774	21.3596	20.6246	21.4098	19.8048	P27105	Erythrocyte band 7 integral membrane protein	STOM
20.8477	20.9935	20.7348	21.7172	21.608	21.1539	Q99714	3-hydroxyacyl-CoA dehydrogenase type-2	HSD17B10
20.2941	20.5932	19.8852	18.1673	19.6467	19.0867	P26640	Valine--tRNA ligase	VARS
20.0036	22.4526	21.501	23.2329	21.2928	23.8067	O75390	Citrate synthase, mitochondrial	CS
20.7648	20.8589	20.6622	18.6125	19.6976	19.3524	P09497	Clathrin light chain B	CLTB
20.288	19.649	19.7335	20.6511	21.1333	20.2545	P07099	Epoxide hydrolase 1	EPHX1
21.1471	20.1338	21.7155	20.8561	22.2509	20.5873	P60842	Eukaryotic initiation factor 4A-I	EIF4A1
20.2946	20.8561	20.208	18.7055	19.2763	19.0623	Q86VP6	Cullin-associated NEDD8-dissociated protein 1	CAND1
20.1211	21.9235	21.6224	24.2795	22.7063	24.135	Q16891	MICOS complex subunit MIC60	IMMT
20.3466	21.6429	20.6198	20.307	21.2187	20.3558	Q14974	Importin subunit beta-1	KPNB1
20.8033	20.5586	20.5832	20.1655	22.0702	20.1862	P13611	Versican core protein	VCAN
22.8785	22.8009	22.8849	22.6199	23.6957	21.7035	P23142;CON__ENSEMBL:ENSBTAP00000016046	Fibulin-1	FBLN1
19.4479	19.1891	18.6403	18.1477	19.685	18.5592	O94874	E3 UFM1-protein ligase 1	UFL1
20.2405	20.4473	19.9271	19.6648	20.3573	19.9772	P07814	Bifunctional glutamate/proline--tRNA ligase;Glutamate--tRNA ligase;Proline--tRNA ligase	EPRS
20.8173	21.3398	21.2548	20.2866	20.8942	20.1729	P51572	B-cell receptor-associated protein 31	BCAP31
20.3616	21.3141	21.3265	20.438	21.0597	20.6896	Q99536	Synaptic vesicle membrane protein VAT-1 homolog	VAT1
20.6928	18.6734	21.4002	21.1239	21.42	21.0353	P78371	T-complex protein 1 subunit beta	CCT2
19.8482	18.9071	17.8446	16.8381	17.5775	17.3563	P57735	Ras-related protein Rab-25	RAB25
20.479	20.8354	21.1675	20.8557	21.9182	20.9818	P78527	DNA-dependent protein kinase catalytic subunit	PRKDC
20.6269	20.7926	20.9098	19.8283	20.3495	19.9962	P43304	Glycerol-3-phosphate dehydrogenase, mitochondrial	GPD2
22.1081	20.7057	22.193	21.0281	21.9641	20.306	P60903	Protein S100-A10	S100A10
19.86	19.6812	20.3018	18.169	20.0457	18.7817	O00764	Pyridoxal kinase	PDXK
21.3187	21.5171	21.626	20.6917	21.117	20.5993	P28838	Cytosol aminopeptidase	LAP3
20.4667	21.3552	21.1134	21.2879	22.2624	20.6327	P08123	Collagen alpha-2(I) chain	COL1A2
20.6475	21.3863	20.0784	19.6949	20.0406	19.2083	Q99832	T-complex protein 1 subunit eta	CCT7
20.261	21.0351	20.9666	21.9114	21.8315	22.8262	P36871	Phosphoglucomutase-1	PGM1
21.1309	21.9148	21.2174	19.9601	20.2823	20.1415	Q96KP4	Cytosolic non-specific dipeptidase	CNDP2
20.9747	21.9579	21.3217	19.3998	20.0317	19.8601	Q9ULV4;Q6QEF8	Coronin-1C	CORO1C
20.7335	20.5772	21.4355	19.8593	24.4626	18.9948	P02649	Apolipoprotein E	APOE
20.9522	20.0595	21.4022	21.38	21.3668	20.6076	Q96I99	Succinyl-CoA ligase [GDP-forming] subunit beta, mitochondrial	SUCLG2
20.2826	19.0679	18.595	18.0876	19.3469	18.9015	Q9NR31;Q9Y6B6	GTP-binding protein SAR1a	SAR1A
19.2405	19.7252	18.549	21.3388	20.3066	21.7348	P53597	Succinyl-CoA ligase [ADP/GDP-forming] subunit alpha, mitochondrial	SUCLG1
20.7699	21.2895	19.3964	20.8746	21.5929	21.6817	P29692	Elongation factor 1-delta	EEF1D
19.6033	20.4284	20.4948	18.7581	18.6038	18.6634	P26639	Threonine--tRNA ligase, cytoplasmic	TARS
19.6787	19.8814	20.0774	18.4169	19.0173	18.3236	P34897	Serine hydroxymethyltransferase, mitochondrial	SHMT2
20.6891	20.578	20.8931	20.1332	20.7204	20.2378	P54920	Alpha-soluble NSF attachment protein	NAPA
19.9179	17.9899	20.0309	19.6576	20.9491	19.2996	P51571	Translocon-associated protein subunit delta	SSR4
20.1634	19.3744	17.0047	19.338	20.6173	19.3084	P51148	Ras-related protein Rab-5C	RAB5C
19.6041	19.7737	19.3066	18.5509	19.2646	19.087	P49591	Serine--tRNA ligase, cytoplasmic	SARS
20.504	20.4131	19.9121	18.5325	18.896	18.2387	P53396	ATP-citrate synthase	ACLY
18.9216	21.9609	22.009	20.5136	22.7596	21.0871	Q9P2E9	Ribosome-binding protein 1	RRBP1
20.825	20.3076	20.1153	20.543	21.3279	20.8743	P26373	60S ribosomal protein L13	RPL13
21.6513	21.9382	21.914	22.9711	20.9136	22.9257	P36542	ATP synthase subunit gamma, mitochondrial	ATP5C1
19.8628	19.6881	19.5262	18.8674	20.0224	18.4816	P49588	Alanine--tRNA ligase, cytoplasmic	AARS
22.2159	22.0781	22.7304	20.665	21.5795	20.6428	P67936	Tropomyosin alpha-4 chain	TPM4
21.6465	21.6716	22.3706	20.3862	21.6161	20.7831	P17931	Galectin-3	LGALS3
20.6915	21.5037	20.7864	18.9988	20.5756	18.9716	P18085	ADP-ribosylation factor 4	ARF4
19.4657	20.7975	21.7998	20.3315	20.9882	20.7985	P52209	6-phosphogluconate dehydrogenase, decarboxylating	PGD
20.4121	20.4021	20.4911	18.8681	19.568	18.7473	P61803	Dolichyl-diphosphooligosaccharide--protein glycosyltransferase subunit DAD1	DAD1
20.4171	20.7273	20.6525	18.9101	20.0151	18.7341	Q9Y3U8	60S ribosomal protein L36	RPL36
20.3024	20.1203	20.7808	20.1321	20.234	20.3219	E9PAV3;Q13765	Nascent polypeptide-associated complex subunit alpha, muscle-specific form	NACA
20.7976	21.171	21.6718	22.5096	21.3629	22.3344	P13804	Electron transfer flavoprotein subunit alpha, mitochondrial	ETFA
20.5859	20.3693	22.08	22.7113	20.906	22.5682	P09622	Dihydrolipoyl dehydrogenase, mitochondrial	DLD
20.7393	20.6739	20.8233	19.7896	19.3534	19.7317	P49207	60S ribosomal protein L34	RPL34
20.3701	20.7737	20.8106	18.6268	20.1678	18.8376	Q96AG4	Leucine-rich repeat-containing protein 59	LRRC59
19.5082	19.3129	19.1065	17.3106	19.0847	18.104	P09543	2,3-cyclic-nucleotide 3-phosphodiesterase	CNP
20.355	19.4748	20.2245	20.7949	21.3682	20.5233	Q12906;Q96SI9	Interleukin enhancer-binding factor 3	ILF3
19.6353	19.6523	19.6109	17.2971	17.929	18.4779	P13798	Acylamino-acid-releasing enzyme	APEH
18.9148	19.9671	21.0092	20.4677	20.5768	20.9683	P49419	Alpha-aminoadipic semialdehyde dehydrogenase	ALDH7A1
20.3865	20.764	20.3648	20.165	19.508	20.1087	P54819	Adenylate kinase 2, mitochondrial;Adenylate kinase 2, mitochondrial, N-terminally processed	AK2
20.6123	20.7119	20.5238	20.1292	20.301	20.4614	Q53GQ0	Very-long-chain 3-oxoacyl-CoA reductase	HSD17B12
20.3831	19.8377	20.6172	20.6096	21.3042	20.3115	Q05682	Caldesmon	CALD1
19.5971	19.6689	19.4039	18.6573	19.9725	18.3205	Q9H223	EH domain-containing protein 4	EHD4
21.0615	22.9418	19.5275	23.0443	21.8722	22.9413	P68366	Tubulin alpha-4A chain	TUBA4A
19.8139	20.253	18.4923	23.9631	21.9814	23.7982	P28331	NADH-ubiquinone oxidoreductase 75 kDa subunit, mitochondrial	NDUFS1
20.1645	20.2126	19.8924	15.9318	18.5766	17.7889	O95571	Persulfide dioxygenase ETHE1, mitochondrial	ETHE1
20.0536	19.2355	18.744	20.2091	20.273	19.3664	P51659	Peroxisomal multifunctional enzyme type 2;(3R)-hydroxyacyl-CoA dehydrogenase;Enoyl-CoA hydratase 2	HSD17B4
20.6845	20.9288	21.0806	22.3219	20.394	22.9664	P50213	Isocitrate dehydrogenase [NAD] subunit alpha, mitochondrial	IDH3A
20.3079	19.6567	19.5255	17.9423	18.4764	18.2774	P25685	DnaJ homolog subfamily B member 1	DNAJB1
19.382	19.6264	20.0205	18.0812	19.5671	18.1081	P63010	AP-2 complex subunit beta	AP2B1
20.1795	21.4216	21.0313	19.9584	20.7507	20.608	P52565	Rho GDP-dissociation inhibitor 1	ARHGDIA
19.3564	18.7495	19.0345	18.4922	19.3919	18.5379	Q99829	Copine-1	CPNE1
20.9408	20.6699	20.3049	19.4296	20.735	19.5762	Q9Y265	RuvB-like 1	RUVBL1
20.9883	20.6203	20.74	19.0576	19.7781	19.6356	P54136	Arginine--tRNA ligase, cytoplasmic	RARS
19.1819	19.861	19.5711	16.9236	17.3573	18.2877	O00515	Ladinin-1	LAD1
19.9569	20.2821	20.7199	19.6965	21.4101	19.7654	O75396	Vesicle-trafficking protein SEC22b	SEC22B
19.5108	21.2673	21.1293	21.9784	22.4057	22.4178	Q16555	Dihydropyrimidinase-related protein 2	DPYSL2
20.7801	21.7371	21.0737	22.8064	22.8934	22.8249	P00387	NADH-cytochrome b5 reductase 3;NADH-cytochrome b5 reductase 3 membrane-bound form;NADH-cytochrome b5 reductase 3 soluble form	CYB5R3
20.3214	20.858	20.784	19.7979	20.268	19.8039	P61019;Q8WUD1	Ras-related protein Rab-2A;Ras-related protein Rab-2B	RAB2A;RAB2B
20.4859	20.378	19.3327	19.467	19.5127	18.1001	Q6NUK1	Calcium-binding mitochondrial carrier protein SCaMC-1	SLC25A24
20.615	20.5366	20.8812	22.4233	20.1328	22.5116	Q9P2R7	Succinyl-CoA ligase [ADP-forming] subunit beta, mitochondrial	SUCLA2
19.5902	20.4538	19.807	20.3612	20.3421	19.1325	Q04837	Single-stranded DNA-binding protein, mitochondrial	SSBP1
19.3551	19.4928	18.6127	17.2501	18.2961	17.722	Q99961;Q99962	Endophilin-A2	SH3GL1
20.1935	20.2321	19.3661	19.2786	20.0169	19.6479	P33176;O60282;Q12840	Kinesin-1 heavy chain	KIF5B
18.0581	16.4646	16.5462	20.5371	26.1287	20.3539	P04114	Apolipoprotein B-100;Apolipoprotein B-48	APOB
20.1386	19.7924	20.3334	20.1176	20.2296	20.1851	Q01105;P0DME0	Protein SET;Protein SETSIP	SET;SETSIP
21.2326	21.7023	19.2024	19.806	20.2921	20.3898	P14174	Macrophage migration inhibitory factor	MIF
19.7048	19.4857	19.3619	20.1162	19.9521	19.8982	Q00765	Receptor expression-enhancing protein 5	REEP5
20.0433	21.0486	21.0489	22.1393	20.7965	22.2629	P31040	Succinate dehydrogenase [ubiquinone] flavoprotein subunit, mitochondrial	SDHA
20.1741	21.0259	20.7453	21.9921	20.7636	22.9792	Q16851	UTP--glucose-1-phosphate uridylyltransferase	UGP2
19.0489	19.1513	17.7689	22.1364	19.9137	22.1055	P10515	Dihydrolipoyllysine-residue acetyltransferase component of pyruvate dehydrogenase complex, mitochondrial	DLAT
19.6414	19.873	19.5338	19.3563	20.0587	19.0865	P49458	Signal recognition particle 9 kDa protein	SRP9
19.5962	20.4882	19.9068	17.464	18.415	17.1945	Q16363	Laminin subunit alpha-4	LAMA4
18.627	18.3732	18.5436	17.3795	17.8506	17.4718	P48637	Glutathione synthetase	GSS
20.8574	21.0146	19.6162	23.048	21.4181	23.1577	P07954	Fumarate hydratase, mitochondrial	FH
18.5489	19.8669	20.8548	22.0657	20.9513	21.3059	P42704	Leucine-rich PPR motif-containing protein, mitochondrial	LRPPRC
20.2187	20.584	20.3972	19.9978	20.2652	20.1728	P23381	Tryptophan--tRNA ligase, cytoplasmic;T1-TrpRS;T2-TrpRS	WARS
19.1599	19.0283	19.0427	17.9199	18.5192	18.2363	Q96G03	Phosphoglucomutase-2	PGM2
19.7088	18.0173	16.411	18.1533	19.3523	19.9167	P51858	Hepatoma-derived growth factor	HDGF
20.6201	20.6571	17.8286	24.6569	26.2165	24.6742	P51884	Lumican	LUM
20.4136	20.9057	20.6077	21.7064	21.7018	22.0816	Q99497	Protein deglycase DJ-1	PARK7
19.1679	19.9923	19.2509	18.6758	19.2079	18.6108	O14735	CDP-diacylglycerol--inositol 3-phosphatidyltransferase	CDIPT
19.7001	19.707	20.1026	17.4654	18.7025	18.4674	Q92734	Protein TFG	TFG
18.1392	17.287	15.561	25.4476	20.0638	24.867	P02511	Alpha-crystallin B chain	CRYAB
21.2276	21.2549	21.1104	22.477	20.3509	22.5233	Q9Y277	Voltage-dependent anion-selective channel protein 3	VDAC3
20.2552	20.444	20.3245	20.6502	20.7654	20.7534	P17980	26S protease regulatory subunit 6A	PSMC3
18.6686	18.8949	19.1424	18.4574	18.1453	18.0379	O95573	Long-chain-fatty-acid--CoA ligase 3	ACSL3
20.4325	21.2739	20.9682	21.5028	20.9702	22.1591	Q14195;Q14117	Dihydropyrimidinase-related protein 3	DPYSL3
20.8646	20.4092	21.2975	25.0122	21.5545	22.1917	P06702	Protein S100-A9	S100A9
19.7245	19.8827	20.2251	20.2328	20.7848	20.123	P62750	60S ribosomal protein L23a	RPL23A
19.3011	19.893	19.908	22.345	20.6639	22.5938	P14927	Cytochrome b-c1 complex subunit 7	UQCRB
21.1391	21.8087	22.5016	20.6634	21.6173	21.0812	Q07020	60S ribosomal protein L18	RPL18
19.9127	19.3857	18.0275	18.4823	18.6348	18.152	O15371	Eukaryotic translation initiation factor 3 subunit D	EIF3D
19.5145	19.5497	19.3082	19.5554	19.3409	19.1098	Q9NSE4	Isoleucine--tRNA ligase, mitochondrial	IARS2
19.9353	19.9962	19.8918	19.918	20.6732	20.329	P14550	Alcohol dehydrogenase [NADP(+)]	AKR1A1
20.5194	20.7871	19.6883	19.3523	20.5203	19.6695	P52907	F-actin-capping protein subunit alpha-1	CAPZA1
20.3339	19.1515	19.8378	18.8398	18.4646	18.6191	Q7L1Q6	Basic leucine zipper and W2 domain-containing protein 1	BZW1
21.1506	21.237	21.625	21.6644	22.6432	21.8407	P07910;P0DMR1;O60812;B7ZW38;B2RXH8	Heterogeneous nuclear ribonucleoproteins C1/C2;Heterogeneous nuclear ribonucleoprotein C-like 4;Heterogeneous nuclear ribonucleoprotein C-like 1;Heterogeneous nuclear ribonucleoprotein C-like 3;Heterogeneous nuclear ribonucleoprotein C-like 2	HNRNPC;HNRNPCL4;HNRNPCL1;HNRNPCL3;HNRNPCL2
18.947	19.6811	20.12	18.6453	19.4403	18.2213	Q9UNM6	26S proteasome non-ATPase regulatory subunit 13	PSMD13
19.6909	19.8216	20.2454	20.1423	20.5517	19.8973	P54709	Sodium/potassium-transporting ATPase subunit beta-3	ATP1B3
19.3315	20.6014	19.773	18.2889	19.896	19.3173	Q14152	Eukaryotic translation initiation factor 3 subunit A	EIF3A
20.3062	21.1056	21.3918	21.6333	21.2555	21.8545	P61981	14-3-3 protein gamma;14-3-3 protein gamma, N-terminally processed	YWHAG
20.2336	16.8454	20.3379	21.3112	17.5743	21.5649	Q6YN16	Hydroxysteroid dehydrogenase-like protein 2	HSDL2
20.0184	20.124	20.061	19.2469	17.637	19.093	O15143	Actin-related protein 2/3 complex subunit 1B	ARPC1B
20.1473	18.0917	20.8214	19.3331	20.288	18.6739	P14868	Aspartate--tRNA ligase, cytoplasmic	DARS
19.2562	19.0742	19.7664	16.9925	18.9329	17.5409	Q9H4M9	EH domain-containing protein 1	EHD1
18.4163	19.502	19.3361	19.4247	19.4931	19.725	Q16531	DNA damage-binding protein 1	DDB1
20.7992	20.0519	20.9504	19.9252	20.2522	19.6983	Q14247	Src substrate cortactin	CTTN
20.0009	20.2139	20.496	19.36	20.1715	18.9998	Q9P2J5	Leucine--tRNA ligase, cytoplasmic	LARS
19.6891	19.1286	19.1039	19.4363	19.8183	19.4604	Q92841	Probable ATP-dependent RNA helicase DDX17	DDX17
19.451	17.3673	17.0426	20.5671	21.4819	21.2357	P05386	60S acidic ribosomal protein P1	RPLP1
20.9931	18.6239	18.8261	18.93	19.4343	19.661	P25787	Proteasome subunit alpha type-2	PSMA2
20.141	20.3045	20.8141	21.2339	22.2209	21.2323	O75367	Core histone macro-H2A.1	H2AFY
19.5889	20.0025	18.688	20.6503	20.3728	20.5268	O75915	PRA1 family protein 3	ARL6IP5
20.409	20.6099	21.0739	19.8656	20.6205	20	P16070	CD44 antigen	CD44
19.9708	18.9855	20.1163	19.7692	20.138	19.1231	P30626	Sorcin	SRI
18.229	17.4827	18.5158	16.5796	16.694	16.487	P27701	CD82 antigen	CD82
19.9696	20.9736	20.0634	22.0624	22.588	21.6867	P39023	60S ribosomal protein L3	RPL3
20.2699	19.9419	19.464	20.1489	20.4694	19.7814	Q99460	26S proteasome non-ATPase regulatory subunit 1	PSMD1
19.4028	18.8382	20.4558	19.3464	20.2718	19.6408	Q96QK1	Vacuolar protein sorting-associated protein 35	VPS35
19.621	19.6909	20.3392	20.5373	21.3403	20.6325	Q5SSJ5	Heterochromatin protein 1-binding protein 3	HP1BP3
19.8293	19.9942	19.5577	19.9295	19.8373	19.4725	O94905	Erlin-2	ERLIN2
19.4204	19.6433	19.6003	18.5928	19.9876	19.6816	P62304	Small nuclear ribonucleoprotein E	SNRPE
19.4384	19.7575	20.3161	19.9336	20.5811	19.7816	Q9BTV4	Transmembrane protein 43	TMEM43
19.8188	20.4519	19.9485	19.5869	19.8416	20.1025	P35237	Serpin B6	SERPINB6
19.1308	19.6488	19.7121	18.7625	18.5943	18.6861	P60228	Eukaryotic translation initiation factor 3 subunit E	EIF3E
20.7178	20.1811	20.8368	19.9363	20.5751	19.526	Q07955	Serine/arginine-rich splicing factor 1	SRSF1
19.6253	19.0296	19.8347	21.6126	20.8908	21.5444	P30084	Enoyl-CoA hydratase, mitochondrial	ECHS1
19.0475	18.728	19.6206	20.1533	18.7739	19.5473	O43837	Isocitrate dehydrogenase [NAD] subunit beta, mitochondrial	IDH3B
19.4205	19.9919	20.0446	21.4235	22.9265	21.6367	P35555	Fibrillin-1	FBN1
19.7938	21.683	19.3492	21.4695	22.677	21.6275	P61247	40S ribosomal protein S3a	RPS3A
19.3302	20.9999	20.6528	20.6548	21.0707	21.0883	O00151	PDZ and LIM domain protein 1	PDLIM1
18.9845	19.2496	18.8451	19.6602	20.1351	19.5575	Q13418	Integrin-linked protein kinase	ILK
19.8114	19.0824	20.2149	20.2861	19.3921	18.8769	Q13557	Calcium/calmodulin-dependent protein kinase type II subunit delta	CAMK2D
19.7651	19.5341	19.0442	17.872	18.0683	18.2541	Q96LJ7	Dehydrogenase/reductase SDR family member 1	DHRS1
20.6505	20.7766	21.186	22.2536	23.0212	21.8768	Q00839	Heterogeneous nuclear ribonucleoprotein U	HNRNPU
19.4038	17.7052	18.1267	19.5927	21.0825	20.0313	P43243	Matrin-3	MATR3
19.9559	19.5605	17.0878	18.0673	20.0245	18.3162	P61009	Signal peptidase complex subunit 3	SPCS3
19.4516	19.6319	19.5195	16.036	18.0134	19.6486	Q13885;Q9BVA1	Tubulin beta-2A chain;Tubulin beta-2B chain	TUBB2A;TUBB2B
19.8285	20.163	20.2365	17.0555	18.486	16.8659	P61513;A6NKH3	60S ribosomal protein L37a;Putative 60S ribosomal protein L37a-like protein	RPL37A;RPL37AP8
19.6864	20.3367	20.0072	19.9707	20.7881	19.8498	P38159;Q96E39;O75526;Q8N7X1	RNA-binding motif protein, X chromosome;RNA-binding motif protein, X chromosome, N-terminally processed;RNA binding motif protein, X-linked-like-1	RBMX;RBMXL1
20.3876	20.5067	20.2267	18.9469	20.3953	19.3218	O94979	Protein transport protein Sec31A	SEC31A
18.155	19.7532	19.359	18.2875	19.355	18.9944	O15511	Actin-related protein 2/3 complex subunit 5	ARPC5
19.7278	20.253	20.6379	19.4139	20.2821	19.8146	Q9Y262	Eukaryotic translation initiation factor 3 subunit L	EIF3L
20.394	20.4347	20.0795	22.4549	20.2164	21.8987	P38117	Electron transfer flavoprotein subunit beta	ETFB
20.4339	20.8706	21.1279	21.7502	21.1405	21.4689	Q07021	Complement component 1 Q subcomponent-binding protein, mitochondrial	C1QBP
19.2789	19.0836	19.6747	18.0615	18.6633	18.9351	Q08257	Quinone oxidoreductase	CRYZ
19.001	20.5567	19.657	17.5234	19.8572	18.3332	O43175	D-3-phosphoglycerate dehydrogenase	PHGDH
19.8353	22.0274	18.1176	20.4041	20.0552	21.4223	Q9HCY8	Protein S100-A14	S100A14
18.897	19.5684	18.9743	21.0683	19.6109	20.7388	P42126	Enoyl-CoA delta isomerase 1, mitochondrial	ECI1
19.3797	19.4366	19.5118	20.4181	18.8761	20.4064	P30038	Delta-1-pyrroline-5-carboxylate dehydrogenase, mitochondrial	ALDH4A1
19.567	21.3047	21.6235	23.9013	21.8216	24.4269	P22695	Cytochrome b-c1 complex subunit 2, mitochondrial	UQCRC2
18.5515	18.2292	18.5274	17.46	17.618	17.3276	O76003	Glutaredoxin-3	GLRX3
19.8718	19.8923	19.7318	20.1192	19.2698	19.1661	P36776	Lon protease homolog, mitochondrial	LONP1
20.0211	19.6376	19.3548	19.0681	19.5321	18.8465	O43776	Asparagine--tRNA ligase, cytoplasmic	NARS
19.4147	19.8401	20.1108	18.5146	19.5777	18.8435	Q15717	ELAV-like protein 1	ELAVL1
19.677	19.8038	19.8043	18.7526	19.3969	18.5725	P41252	Isoleucine--tRNA ligase, cytoplasmic	IARS
19.6026	19.7442	20.0301	18.3104	19.0599	17.9373	O00303	Eukaryotic translation initiation factor 3 subunit F	EIF3F
20.2155	21.2664	20.7711	20.611	21.5284	20.5464	P39019	40S ribosomal protein S19	RPS19
19.8298	20.902	20.8467	19.4652	19.5236	19.2784	Q13200	26S proteasome non-ATPase regulatory subunit 2	PSMD2
19.7441	19.7844	18.6816	17.9579	19.0523	18.4606	P46063	ATP-dependent DNA helicase Q1	RECQL
19.4969	19.5724	19.2258	19.0025	20.4729	19.6915	O60716	Catenin delta-1	CTNND1
18.2665	19.2349	18.2759	17.6641	17.8498	17.8125	O43237	Cytoplasmic dynein 1 light intermediate chain 2	DYNC1LI2
19.9445	20.3136	20.2725	20.2599	20.8121	21.0172	O60506	Heterogeneous nuclear ribonucleoprotein Q	SYNCRIP
19.343	20.2688	20.3903	19.7152	20.4806	19.6364	Q02543	60S ribosomal protein L18a	RPL18A
20.0969	20.6156	20.5026	22.0338	20	21.9352	Q9NX63	MICOS complex subunit MIC19	CHCHD3
19.2962	19.1638	19.4092	17.5626	17.9076	18.1619	Q9ULZ3	Apoptosis-associated speck-like protein containing a CARD	PYCARD
18.9544	19.1082	19.0356	18.7305	19.3076	18.6762	P55769	NHP2-like protein 1;NHP2-like protein 1, N-terminally processed	NHP2L1
18.5861	18.2524	19.0272	18.1084	19.4949	18.1672	Q9UHB6	LIM domain and actin-binding protein 1	LIMA1
19.5559	20.3749	16.4433	18.2128	17.9675	18.9566	P00491	Purine nucleoside phosphorylase	PNP
19.1624	19.5028	19.7001	18.7596	19.5674	18.8883	Q9Y230	RuvB-like 2	RUVBL2
18.793	19.06	18.2997	15.9542	18.9929	18.5078	Q6ZRV2	Protein FAM83H	FAM83H
19.1974	18.9761	18.7884	18.9113	18.7017	18.6823	Q9H845	Acyl-CoA dehydrogenase family member 9, mitochondrial	ACAD9
20.004	19.8442	18.9359	19.0226	20.1565	19.0797	P55209	Nucleosome assembly protein 1-like 1	NAP1L1
19.4674	19.3113	19.6938	18.8871	18.708	18.6536	P52815	39S ribosomal protein L12, mitochondrial	MRPL12
19.8197	18.3098	17.9791	19.4787	18.4947	19.3365	Q9Y6C9	Mitochondrial carrier homolog 2	MTCH2
19.6193	20.539	19.978	18.544	20.1975	19.1793	Q07960	Rho GTPase-activating protein 1	ARHGAP1
19.9455	20.1546	21.7091	19.2491	20.1625	19.7548	P21926	CD9 antigen	CD9
20.56	21.4318	20.7449	17.9168	19.1849	17.8973	Q9P2B2	Prostaglandin F2 receptor negative regulator	PTGFRN
19.2185	18.6022	19.36	18.4315	17.9574	18.2744	Q13310	Polyadenylate-binding protein 4	PABPC4
19.2931	19.3181	19.8857	19.9528	19.4821	20.9825	P13693;Q56UQ5	Translationally-controlled tumor protein	TPT1
20.623	21.2229	21.1138	20.4833	20.9193	20.5954	P27635;Q96L21	60S ribosomal protein L10	RPL10
19.2761	20.4865	19.7806	18.2509	18.7044	18.0133	P53007	Tricarboxylate transport protein, mitochondrial	SLC25A1
19.8907	19.1865	18.7317	19.7815	19.6733	19.7493	Q13561	Dynactin subunit 2	DCTN2
18.6371	18.7556	19.2725	18.7112	18.4669	18.3369	Q9UBQ5	Eukaryotic translation initiation factor 3 subunit K	EIF3K
18.9264	18.0611	18.6347	19.213	20.3664	19.2409	Q9NYU2	UDP-glucose:glycoprotein glucosyltransferase 1	UGGT1
17.7826	19.9418	19.1441	16.4839	17.7232	15.5473	Q9H2G2	STE20-like serine/threonine-protein kinase	SLK
20.114	20.4492	19.2302	20.0226	20.5563	20.7439	P11766	Alcohol dehydrogenase class-3	ADH5
18.8863	18.8121	19.1384	18.8299	19.6866	19.1402	Q15366;P57721	Poly(rC)-binding protein 2	PCBP2
17.9416	18.0948	19.0415	17.6463	17.602	16.7968	O75477	Erlin-1	ERLIN1
20.1241	21.4454	21.4084	18.3411	19.7029	19.1078	P21589	5-nucleotidase	NT5E
18.9998	19.6766	17.5383	16.79	18.9575	17.7215	P02786	Transferrin receptor protein 1;Transferrin receptor protein 1, serum form	TFRC
19.3044	19.0926	19.0228	18.6552	19.6274	18.3966	Q13596	Sorting nexin-1	SNX1
18.4778	19.6661	19.2448	19.6543	19.2925	19.6436	Q14203	Dynactin subunit 1	DCTN1
19.3522	19.0872	16.8337	17.8218	19.1906	18.3806	Q8TCT9	Minor histocompatibility antigen H13	HM13
18.8357	19.0659	19.6402	16.2024	17.9829	16.6138	O00203	AP-3 complex subunit beta-1	AP3B1
19.3461	20.1264	20.0286	19.5375	20.0281	19.4019	O00231	26S proteasome non-ATPase regulatory subunit 11	PSMD11
19.0727	19.6326	20.0334	19.1649	20.2011	19.0691	P50402	Emerin	EMD
18.8457	21.0995	22.4107	21.1588	21.8642	21.8416	O00299	Chloride intracellular channel protein 1	CLIC1
19.8643	20.7017	18.2026	16.0865	21.1418	18.3775	Q01813	ATP-dependent 6-phosphofructokinase, platelet type	PFKP
20.2363	20.2842	18.8423	20.3043	20.5093	20.9032	P14543	Nidogen-1	NID1
19.3926	19.7528	19.9171	18.4347	18.2797	18.6134	Q16543	Hsp90 co-chaperone Cdc37;Hsp90 co-chaperone Cdc37, N-terminally processed	CDC37
18.8673	19.198	19.3259	18.4599	19.5802	18.2118	Q14258	E3 ubiquitin/ISG15 ligase TRIM25	TRIM25
19.374	18.3072	20.032	20.6322	21.5787	20.0143	P31939	Bifunctional purine biosynthesis protein PURH;Phosphoribosylaminoimidazolecarboxamide formyltransferase;IMP cyclohydrolase	ATIC
18.8394	18.2958	18.7084	18.2328	17.3443	18.4669	P51452	Dual specificity protein phosphatase 3	DUSP3
20.2319	20.0841	20.7158	18.3636	20.2951	18.0823	Q9BVK6	Transmembrane emp24 domain-containing protein 9	TMED9
19.1912	20.8617	20.1594	18.9797	19.9883	18.5185	P80723	Brain acid soluble protein 1	BASP1
18.9295	18.8092	18.1832	17.0557	20.848	17.2326	P00736	Complement C1r subcomponent;Complement C1r subcomponent heavy chain;Complement C1r subcomponent light chain	C1R
19.7682	19.5598	19.3517	19.9689	21.1308	20.3565	Q9H8H3	Methyltransferase-like protein 7A	METTL7A
15.6355	18.484	17.4011	17.8279	18.4257	17.7242	P50552	Vasodilator-stimulated phosphoprotein	VASP
19.5225	19.5649	18.8077	19.6282	20.5069	19.8329	Q13263	Transcription intermediary factor 1-beta	TRIM28
19.1901	19.9385	20.1397	22.7442	21.2316	23.1793	P00568;Q9Y6K8	Adenylate kinase isoenzyme 1	AK1
20.3049	20.206	19.8057	19.6541	19.9343	19.1302	Q9UJZ1	Stomatin-like protein 2, mitochondrial	STOML2
18.1136	18.4055	18.4667	18.3386	18.1404	18.7794	P26440	Isovaleryl-CoA dehydrogenase, mitochondrial	IVD
20.0487	19.7588	19.3949	20.0787	21.1027	19.9934	P23246	Splicing factor, proline- and glutamine-rich	SFPQ
19.1942	18.8601	18.762	19.7125	20.6295	19.7243	Q86UP2	Kinectin	KTN1
20.4591	19.4619	19.795	18.4418	19.8443	18.6219	Q9BUF5;CON__ENSEMBL:ENSBTAP00000025008;Q9H4B7	Tubulin beta-6 chain	TUBB6
19.4869	20.9353	19.5672	18.4565	19.7301	17.2095	P11940;Q9H361;Q4VXU2	Polyadenylate-binding protein 1	PABPC1
18.5522	18.66	18.5595	17.9125	17.5867	17.8004	P54619;Q9UGJ0	5-AMP-activated protein kinase subunit gamma-1	PRKAG1
17.9057	17.3047	17.4577	17.4751	18.2856	17.8083	Q9H6S3	Epidermal growth factor receptor kinase substrate 8-like protein 2	EPS8L2
18.927	19.166	19.6954	19.6727	19.9441	18.6745	Q9GZM7	Tubulointerstitial nephritis antigen-like	TINAGL1
19.226	18.4286	18.7838	17.8052	19.2151	17.5458	O94906	Pre-mRNA-processing factor 6	PRPF6
18.255	16.941	19.0996	18.5136	19.0243	18.2744	P57737	Coronin-7	CORO7
20.138	20.2704	21.2053	20.7546	19.9687	20.5135	P62857	40S ribosomal protein S28	RPS28
19.1592	20.2822	18.8694	17.8344	18.3379	18.6447	P22234	Multifunctional protein ADE2;Phosphoribosylaminoimidazole-succinocarboxamide synthase;Phosphoribosylaminoimidazole carboxylase	PAICS
18.7904	20.06	20.2082	21.1158	21.5253	21.734	P12277	Creatine kinase B-type	CKB
18.9806	22.271	21.5589	21.0081	21.7347	21.5031	P17655	Calpain-2 catalytic subunit	CAPN2
19.3036	19.2558	19.8944	19.0109	18.8417	18.7782	O95202	LETM1 and EF-hand domain-containing protein 1, mitochondrial	LETM1
20.3975	21.1344	20.2505	19.6619	19.8848	19.3887	P62280	40S ribosomal protein S11	RPS11
19.4764	20.4578	20.8179	19.1658	21.3474	19.7395	Q07954	Prolow-density lipoprotein receptor-related protein 1;Low-density lipoprotein receptor-related protein 1 85 kDa subunit;Low-density lipoprotein receptor-related protein 1 515 kDa subunit;Low-density lipoprotein receptor-related protein 1 intracellular domain	LRP1
19.4127	19.6371	18.9922	20.7495	21.6718	21.0553	P98095	Fibulin-2	FBLN2
19.2844	20.3396	20.4476	19.1664	19.1707	18.8809	O95782	AP-2 complex subunit alpha-1	AP2A1
18.7393	19.2146	18.7996	18.0385	18.1985	17.9372	Q13442	28 kDa heat- and acid-stable phosphoprotein	PDAP1
18.584	19.3235	19.2876	16.9081	18.2013	17.1813	O75436	Vacuolar protein sorting-associated protein 26A	VPS26A
18.5714	18.8825	18.8409	18.2421	18.1284	18.2576	Q9BT78	COP9 signalosome complex subunit 4	COPS4
19.2188	19.7467	19.2485	19.8739	20.2744	19.5644	Q15293	Reticulocalbin-1	RCN1
18.0826	18.9839	19.8657	17.6763	17.3733	16.4489	O00560	Syntenin-1	SDCBP
19.7366	18.1526	19.0615	19.7861	21.053	19.668	Q1KMD3	Heterogeneous nuclear ribonucleoprotein U-like protein 2	HNRNPUL2
18.1892	18.4157	18.3465	22.2466	19.6372	21.7208	P33121;Q9ULC5;Q9UKU0	Long-chain-fatty-acid--CoA ligase 1	ACSL1
18.8515	19.7288	19.3821	17.6288	17.7627	17.6598	Q92598	Heat shock protein 105 kDa	HSPH1
18.5518	18.5343	19.6712	16.95	17.7813	17.3183	P18827	Syndecan-1	SDC1
18.9479	19.636	20.4063	18.9317	18.8834	18.8168	Q6UW68	Transmembrane protein 205	TMEM205
16.6174	17.5485	18.8928	17.6931	17.5253	17.3506	Q14019	Coactosin-like protein	COTL1
20.0474	17.9833	18.7767	18.0233	18.5595	18.4816	Q9H4A4	Aminopeptidase B	RNPEP
18.4691	20.6027	19.8534	18.0136	18.7461	18.188	Q9NQW7	Xaa-Pro aminopeptidase 1	XPNPEP1
19.3918	18.0597	18.2649	17.7459	18.0994	17.5827	Q9UQ35	Serine/arginine repetitive matrix protein 2	SRRM2
19.1505	19.202	19.8809	19.7377	20.3523	20.1163	P35998	26S protease regulatory subunit 7	PSMC2
18.9678	19.5153	19.7922	16.9772	18.3966	17.2151	Q96S97	Myeloid-associated differentiation marker	MYADM
18.0625	18.3058	17.1823	22.0903	19.225	21.5902	P43155	Carnitine O-acetyltransferase	CRAT
19.067	19.1719	19.5615	18.8744	19.8137	18.8083	P62195;Q8NB90	26S protease regulatory subunit 8	PSMC5
20.1113	19.9553	18.9398	19.3872	19.5744	19.4508	P61106	Ras-related protein Rab-14	RAB14
18.94	17.1119	18.8172	18.4047	19.3169	18.3482	Q01844	RNA-binding protein EWS	EWSR1
17.6473	19.4567	18.2487	16.8378	16.589	16.3865	P13674	Prolyl 4-hydroxylase subunit alpha-1	P4HA1
17.8116	18.6217	18.6485	22.1312	18.8227	21.9905	P18859	ATP synthase-coupling factor 6, mitochondrial	ATP5J
19.1686	18.2675	19.3039	18.6055	19.7066	18.6394	Q15393	Splicing factor 3B subunit 3	SF3B3
18.2881	18.238	17.31	18.2543	19.237	17.3478	Q14739	Lamin-B receptor	LBR
18.5035	17.3534	18.5613	18.3063	18.9336	18.7715	P12830	Cadherin-1;E-Cad/CTF1;E-Cad/CTF2;E-Cad/CTF3	CDH1
18.9847	16.5952	18.8299	17.713	17.5251	20.2699	Q6ZN66	Guanylate-binding protein 6	GBP6
19.6443	18.2292	19.2578	19.7325	20.1817	19.8969	Q9Y3I0	tRNA-splicing ligase RtcB homolog	RTCB
18.7473	20.1383	19.5531	18.4816	20.5897	18.4246	Q06210;O94808	Glutamine--fructose-6-phosphate aminotransferase [isomerizing] 1	GFPT1
18.8115	18.1952	18.3481	17.6397	18.6721	17.6733	Q9UHB9	Signal recognition particle subunit SRP68	SRP68
19.5527	19.989	20.9797	18.9704	21.4366	20.5246	P62888	60S ribosomal protein L30	RPL30
19.2877	18.4519	19.0258	19.1911	19.0197	19.4932	O60313	Dynamin-like 120 kDa protein, mitochondrial;Dynamin-like 120 kDa protein, form S1	OPA1
19.1349	20.5473	19.7741	21.9801	21.1328	21.7751	O95831	Apoptosis-inducing factor 1, mitochondrial	AIFM1
19.9084	20.3311	20.5263	19.4362	19.9287	20.0646	P31948	Stress-induced-phosphoprotein 1	STIP1
19.0983	19.209	18.4173	18.8272	18.9919	18.8446	Q99873;Q9NR22	Protein arginine N-methyltransferase 1	PRMT1
18.196	19.2164	18.6661	19.2361	19.9293	18.9718	Q16643	Drebrin	DBN1
17.8149	17.684	17.7442	18.4247	18.9643	19.051	Q9BUJ2	Heterogeneous nuclear ribonucleoprotein U-like protein 1	HNRNPUL1
19.5555	19.8227	20.4006	18.3026	19.8957	18.6284	Q9BWM7	Sideroflexin-3	SFXN3
19.0909	18.6629	18.1579	18.5534	18.039	18.9082	P54578	Ubiquitin carboxyl-terminal hydrolase 14	USP14
18.9263	17.7413	18.5434	17.6592	19.2437	17.4718	Q92616	Translational activator GCN1	GCN1L1
19.1542	18.1061	19.0767	18.601	18.6084	17.7291	P07686	Beta-hexosaminidase subunit beta;Beta-hexosaminidase subunit beta chain B;Beta-hexosaminidase subunit beta chain A	HEXB
18.5764	18.7772	18.3467	18.9409	17.9911	19.0941	Q9Y5L4	Mitochondrial import inner membrane translocase subunit Tim13	TIMM13
14.0619	12.4866	15.2123	28.2513	20.7144	27.8401	P35609	Alpha-actinin-2	ACTN2
19.3711	20.6977	21.7555	21.5336	21.8052	21.4399	P30050	60S ribosomal protein L12	RPL12
17.3843	17.7869	17.6091	22.4177	20.0838	22.3566	O75746	Calcium-binding mitochondrial carrier protein Aralar1	SLC25A12
18.1073	17.0656	16.497	17.362	17.581	17.5539	O75844	CAAX prenyl protease 1 homolog	ZMPSTE24
18.436	17.0111	18.1862	22.5822	19.326	22.2936	Q16795	NADH dehydrogenase [ubiquinone] 1 alpha subcomplex subunit 9, mitochondrial	NDUFA9
21.498	22.1039	22.1804	23.6837	22.7052	22.1648	Q92499	ATP-dependent RNA helicase DDX1	DDX1
17.7215	18.2341	18.3349	16.9711	17.5956	18.0937	Q92599	Septin-8	SEPT8
19.5363	19.6653	19.9499	18.9755	19.7622	19.132	P07203	Glutathione peroxidase 1	GPX1
19.3754	19.0569	18.9877	18.4493	19.2255	18.6337	Q96FW1	Ubiquitin thioesterase OTUB1	OTUB1
19.4825	19.1823	19.8804	22.8721	19.8672	23.0806	P49821	NADH dehydrogenase [ubiquinone] flavoprotein 1, mitochondrial	NDUFV1
18.9082	19.938	19.0016	19.3178	19.2038	19.2214	O00232	26S proteasome non-ATPase regulatory subunit 12	PSMD12
18.4684	19.2011	18.8539	16.7345	17.1905	17.3084	O15347	High mobility group protein B3	HMGB3
18.6574	18.5494	16.8492	19.3372	18.2654	19.0439	P23786	Carnitine O-palmitoyltransferase 2, mitochondrial	CPT2
19.2372	19.4755	17.391	18.2202	19.0706	18.2333	Q13347	Eukaryotic translation initiation factor 3 subunit I	EIF3I
18.4723	18.6208	18.6821	18.1882	20.3936	20.0847	Q13151	Heterogeneous nuclear ribonucleoprotein A0	HNRNPA0
18.8148	18.4769	18.2816	19.1892	18.2863	18.9025	Q9Y4W6	AFG3-like protein 2	AFG3L2
17.8848	18.41	15.2884	16.3633	16.9484	16.4813	P67812	Signal peptidase complex catalytic subunit SEC11A	SEC11A
19.3534	19.0235	19.2414	19.1444	20.0699	19.2356	Q13148	TAR DNA-binding protein 43	TARDBP
17.9777	15.8875	18.1192	18.425	17.0238	17.096	P80188	Neutrophil gelatinase-associated lipocalin	LCN2
19.3169	16.6904	20.4008	23.4618	21.4535	23.4121	P13073	Cytochrome c oxidase subunit 4 isoform 1, mitochondrial	COX4I1
18.9707	19.3405	19.5683	22.3264	20.5602	22.1293	P20674	Cytochrome c oxidase subunit 5A, mitochondrial	COX5A
17.484	16.6164	18.9195	17.5775	18.8582	17.5448	Q9H3P7	Golgi resident protein GCP60	ACBD3
18.8167	19.1069	18.8562	17.365	17.4129	19.2493	Q08209;P16298;P48454	Serine/threonine-protein phosphatase 2B catalytic subunit alpha isoform;Serine/threonine-protein phosphatase 2B catalytic subunit beta isoform;Serine/threonine-protein phosphatase 2B catalytic subunit gamma isoform	PPP3CA;PPP3CB;PPP3CC
19.2633	19.6645	19.9965	21.0033	20.2681	21.5957	P54652	Heat shock-related 70 kDa protein 2	HSPA2
19.1057	18.4888	18.8538	19.148	18.7178	19.2739	P62191	26S protease regulatory subunit 4	PSMC1
18.5516	18.504	18.3794	17.9461	18.4221	18.1146	Q9BZZ5	Apoptosis inhibitor 5	API5
18.4811	18.7952	18.1149	18.9663	19.2262	19.486	O75368	SH3 domain-binding glutamic acid-rich-like protein	SH3BGRL
18.6045	19.1957	19.9958	19.6088	20.1612	19.526	Q12905	Interleukin enhancer-binding factor 2	ILF2
17.8217	16.4104	19.7869	16.891	16.2574	17.7562	Q9UKY7	Protein CDV3 homolog	CDV3
19.268	19.9741	20.0797	19.3922	19.6997	19.6849	P21291	Cysteine and glycine-rich protein 1	CSRP1
21.0429	18.6866	18.9839	22.427	20.2358	22.8615	Q96HC4	PDZ and LIM domain protein 5	PDLIM5
17.8305	17.6795	16.4523	16.5068	17.9287	16.8966	Q16822	Phosphoenolpyruvate carboxykinase [GTP], mitochondrial	PCK2
19.3343	19.2626	18.578	18.8806	19.1912	19.0073	Q9NP72	Ras-related protein Rab-18	RAB18
19.0774	18.8446	19.7167	17.6853	18.1253	17.5329	P28062	Proteasome subunit beta type-8	PSMB8
19.397	18.2074	18.6214	18.6109	18.5671	18.6572	Q9NVI7;Q5T2N8	ATPase family AAA domain-containing protein 3A	ATAD3A
19.3856	18.714	19.9323	18.5717	19.6662	19.1825	P35222	Catenin beta-1	CTNNB1
18.4812	18.3304	18.1474	16.0685	17.0502	16.2678	Q9Y617	Phosphoserine aminotransferase	PSAT1
19.3154	18.5837	19.3735	17.5733	19.8568	18.5423	Q12907	Vesicular integral-membrane protein VIP36	LMAN2
19.4459	18.6726	19.3969	19.6734	19.4644	19.4846	P61163	Alpha-centractin	ACTR1A
18.7633	19.2624	18.5412	21.4962	19.4874	21.256	Q16718	NADH dehydrogenase [ubiquinone] 1 alpha subcomplex subunit 5	NDUFA5
18.428	17.0227	17.1367	20.6254	22.722	22.111	Q02952	A-kinase anchor protein 12	AKAP12
15.7245	13.9089	15.3267	25.5338	17.9721	28.326	P12882	Myosin-1	MYH1
20.6572	21.1602	22.0503	20.9827	20.5623	21.0086	P30044	Peroxiredoxin-5, mitochondrial	PRDX5
18.4554	19.2231	18.1298	19.5336	20.361	20.112	Q15124	Phosphoglucomutase-like protein 5	PGM5
19.4403	19.7582	19.8902	18.6638	19.9418	18.3253	P38606	V-type proton ATPase catalytic subunit A	ATP6V1A
19.1961	20.0815	19.2819	16.7632	18.5551	16.3801	O75340	Programmed cell death protein 6	PDCD6
20.0139	17.6166	17.63	17.2811	16.83	16.0508	Q9NTK5	Obg-like ATPase 1	OLA1
19.6685	17.892	17.8976	17.8701	18.2971	17.0781	Q9Y2T2;P53677	AP-3 complex subunit mu-1	AP3M1
18.8202	19.6277	18.5549	17.9377	18.4215	17.4506	Q13492	Phosphatidylinositol-binding clathrin assembly protein	PICALM
20.3897	21.1493	20.7381	20.6264	20.8235	20.9506	P62829	60S ribosomal protein L23	RPL23
19.4833	20.2333	20.2049	21.7852	19.9091	21.4472	P31937	3-hydroxyisobutyrate dehydrogenase, mitochondrial	HIBADH
18.6461	18.931	18.9509	21.3957	18.8194	21.7391	O96000	NADH dehydrogenase [ubiquinone] 1 beta subcomplex subunit 10	NDUFB10
18.3814	20.0921	19.2804	18.2729	18.8514	18.6776	P43034	Platelet-activating factor acetylhydrolase IB subunit alpha	PAFAH1B1
19.0329	20.9925	19.8966	20.7441	21.7116	20.5613	P32969	60S ribosomal protein L9	RPL9
18.359	18.4878	18.6125	17.7778	17.8377	18.0196	Q9H0E2	Toll-interacting protein	TOLLIP
19.2791	19.1629	19.5907	19.4913	20.1298	19.3438	O00567	Nucleolar protein 56	NOP56
18.9571	17.8232	17.9213	19.7117	18.1996	19.694	P46976	Glycogenin-1	GYG1
18.2582	18.1324	18.1689	18.0804	18.322	17.7166	P61221	ATP-binding cassette sub-family E member 1	ABCE1
18.0358	18.8122	19.4177	18.8881	21.4561	19.2143	Q9Y3Z3	Deoxynucleoside triphosphate triphosphohydrolase SAMHD1	SAMHD1
18.0349	19.6972	17.3952	17.9896	18.1725	17.1572	Q96C19;Q9BUP0	EF-hand domain-containing protein D2	EFHD2
19.3504	19.8709	21.0105	24.7899	21.3522	25.312	P16615	Sarcoplasmic/endoplasmic reticulum calcium ATPase 2	ATP2A2
19.79	17.7588	19.6655	21.0674	19.1692	21.3466	Q9Y512	Sorting and assembly machinery component 50 homolog	SAMM50
19.1661	19.1757	18.7328	16.9994	17.9996	16.6516	P31153;Q00266	S-adenosylmethionine synthase isoform type-2	MAT2A
20.419	19.86	19.4174	18.6488	19.0938	18.5967	Q9Y2X3	Nucleolar protein 58	NOP58
19.3765	19.844	19.4858	20.4674	20.6554	18.3087	Q9UBR2	Cathepsin Z	CTSZ
17.1758	18.5709	18.599	19.3777	19.1007	19.5038	Q6IBS0	Twinfilin-2	TWF2
18.6172	18.419	18.664	18.8313	19.0279	18.7689	Q92945	Far upstream element-binding protein 2	KHSRP
20.1801	19.3503	18.9415	19.1027	19.583	19.1392	P41091;Q2VIR3	Eukaryotic translation initiation factor 2 subunit 3;Putative eukaryotic translation initiation factor 2 subunit 3-like protein	EIF2S3;EIF2S3L
19.4346	17.2069	17.7469	18.1583	17.5941	18.4802	P30622;Q9UDT6	CAP-Gly domain-containing linker protein 1	CLIP1
19.0568	19.1298	19.5942	20.4337	19.5307	20.7658	P22061	Protein-L-isoaspartate(D-aspartate) O-methyltransferase	PCMT1
19.6838	20.2096	19.9606	19.3327	18.9358	19.3642	Q15181	Inorganic pyrophosphatase	PPA1
17.4679	18.1295	16.4356	18.7122	22.0578	18.8174	P09871	Complement C1s subcomponent;Complement C1s subcomponent heavy chain;Complement C1s subcomponent light chain	C1S
18.6179	18.9956	18.8744	18.112	18.4549	17.9302	Q06136	3-ketodihydrosphingosine reductase	KDSR
18.8587	18.6526	18.9497	18.806	19.8273	18.7205	P84095	Rho-related GTP-binding protein RhoG	RHOG
18.5025	18.7132	18.5654	18.2856	18.9351	18.3505	P62993	Growth factor receptor-bound protein 2	GRB2
18.0777	18.9099	18.992	17.9035	17.1401	18.2644	P30519	Heme oxygenase 2	HMOX2
17.8472	18.0061	17.9955	17.6621	17.3552	14.9077	Q86Y82	Syntaxin-12	STX12
18.8565	18.9567	18.9656	20.3125	17.256	20.7727	Q9BQ69	O-acetyl-ADP-ribose deacetylase MACROD1	MACROD1
19.1762	19.5504	19.6742	19.8126	18.8476	20.4169	Q12931	Heat shock protein 75 kDa, mitochondrial	TRAP1
18.5401	18.6639	19.0878	17.6632	18.646	17.3831	P08754	Guanine nucleotide-binding protein G(k) subunit alpha	GNAI3
18.5511	19.1146	18.8764	18.1207	18.4426	17.4531	P16435	NADPH--cytochrome P450 reductase	POR
18.3626	18.9285	19.1206	18.2239	18.9275	18.2366	P53634	Dipeptidyl peptidase 1;Dipeptidyl peptidase 1 exclusion domain chain;Dipeptidyl peptidase 1 heavy chain;Dipeptidyl peptidase 1 light chain	CTSC
18.7966	19.7683	19.2421	18.4966	19.2966	18.1177	O60763	General vesicular transport factor p115	USO1
17.7434	20.2109	19.4377	25.0741	23.1456	25.1161	Q13642	Four and a half LIM domains protein 1	FHL1
18.6508	18.9681	18.7767	18.7923	17.7599	18.9245	O94919	Endonuclease domain-containing 1 protein	ENDOD1
19.6807	20.4636	20.6579	19.5051	20.1624	19.5561	Q15019	Septin-2	SEPT2
18.0947	20.1618	21.0544	20.0917	19.8821	19.6447	P61026	Ras-related protein Rab-10	RAB10
17.9078	17.5238	17.3457	17.7073	17.1629	17.3042	Q86V81	THO complex subunit 4	ALYREF
16.8498	18.924	17.9536	17.5708	17.6185	17.861	P00492	Hypoxanthine-guanine phosphoribosyltransferase	HPRT1
18.7007	18.8533	15.2501	17.4535	19.2003	19.7075	P30043	Flavin reductase (NADPH)	BLVRB
19.4864	18.5191	19.3867	18.8689	19.6963	19.0088	Q99613;B5ME19	Eukaryotic translation initiation factor 3 subunit C;Eukaryotic translation initiation factor 3 subunit C-like protein	EIF3C;EIF3CL
18.2373	18.7914	18.8654	17.5076	17.9078	17.5944	Q9BPX5	Actin-related protein 2/3 complex subunit 5-like protein	ARPC5L
19.3894	19.4446	18.6113	17.6915	17.6602	16.9103	P28072	Proteasome subunit beta type-6	PSMB6
20.0132	21.0793	19.3364	20.805	21.161	20.3448	Q13510	Acid ceramidase;Acid ceramidase subunit alpha;Acid ceramidase subunit beta	ASAH1
21.162	20.5436	19.7561	20.8964	23.416	20.8775	P55060	Exportin-2	CSE1L
18.3308	18.2956	18.5912	17.8025	18.343	17.3872	Q92900	Regulator of nonsense transcripts 1	UPF1
18.5643	19.2342	18.9746	20.3308	20.4097	20.3245	Q15233	Non-POU domain-containing octamer-binding protein	NONO
18.4065	16.5524	18.1676	18.9151	19.3303	17.8581	O75955	Flotillin-1	FLOT1
18.4933	21.1444	20.6946	22.0066	22.9724	21.9317	Q9NZN4	EH domain-containing protein 2	EHD2
18.6396	18.2268	19.0779	17.6951	18.9324	18.0426	Q92973	Transportin-1	TNPO1
18.8715	19.1104	20.1112	19.0943	19.9	19.115	P05198	Eukaryotic translation initiation factor 2 subunit 1	EIF2S1
19.2567	19.7034	19.054	20.2758	19.1247	19.9291	Q04446	1,4-alpha-glucan-branching enzyme	GBE1
18.8616	20.2232	18.684	19.425	20.7967	18.779	P48444	Coatomer subunit delta	ARCN1
19.7629	18.7347	18.202	19.7073	18.4118	19.2843	Q92614	Unconventional myosin-XVIIIa	MYO18A
19.0718	18.1139	16.756	19.9403	20.1037	19.9036	P27695	DNA-(apurinic or apyrimidinic site) lyase;DNA-(apurinic or apyrimidinic site) lyase, mitochondrial	APEX1
17.5981	17.8866	17.6072	17.8833	17.653	15.9417	Q03519	Antigen peptide transporter 2	TAP2
19.0044	17.8651	18.1296	17.6011	17.7524	17.5111	P48449	Lanosterol synthase	LSS
17.0098	16.974	16.2792	16.6184	17.0368	16.458	O00186	Syntaxin-binding protein 3	STXBP3
17.5593	18.1643	18.1759	18.6458	18.221	18.2661	Q9H2U2	Inorganic pyrophosphatase 2, mitochondrial	PPA2
17.6934	18.4038	22.1945	17.7543	18.5889	18.1552	Q9NZB2;Q5T035	Constitutive coactivator of PPAR-gamma-like protein 1	FAM120A
19.6941	19.551	19.7101	18.965	18.617	18.6917	P55735	Protein SEC13 homolog	SEC13
19.1243	18.7853	17.762	17.9733	19.0397	18.4888	O60749	Sorting nexin-2	SNX2
18.4623	17.5799	18.1459	18.5732	19.7308	18.8563	O75533	Splicing factor 3B subunit 1	SF3B1
19.5452	18.6606	19.263	18.5038	20.1588	18.2173	Q6DD88	Atlastin-3	ATL3
18.6337	18.1301	18.3085	19.9992	18.3664	20.3222	P05026	Sodium/potassium-transporting ATPase subunit beta-1	ATP1B1
19.2611	19.3973	19.8854	18.546	18.345	18.9057	P31150	Rab GDP dissociation inhibitor alpha	GDI1
18.9037	19.5344	19.2622	22.3515	19.8441	22.0586	O75489	NADH dehydrogenase [ubiquinone] iron-sulfur protein 3, mitochondrial	NDUFS3
18.2946	17.6823	18.4053	18.4837	19.0493	17.7239	O15173	Membrane-associated progesterone receptor component 2	PGRMC2
18.7988	18.7016	18.5658	18.2423	17.6833	18.5691	Q12904	Aminoacyl tRNA synthase complex-interacting multifunctional protein 1;Endothelial monocyte-activating polypeptide 2	AIMP1
18.9008	19.1085	18.5678	19.4605	19.2901	19.6896	Q16762	Thiosulfate sulfurtransferase	TST
19.0064	19.0668	18.5017	19.2683	19.7409	18.8324	Q93052	Lipoma-preferred partner	LPP
18.1418	18.1511	16.5727	16.4927	17.2928	17.014	Q06124	Tyrosine-protein phosphatase non-receptor type 11	PTPN11
17.8966	18.7281	17.8332	17.3774	17.4157	17.2297	Q9NUQ9;Q9H0Q0	Protein FAM49B	FAM49B
19.4641	19.9624	20.2679	18.8473	20.9011	18.9735	P53618	Coatomer subunit beta	COPB1
17.7215	17.3541	18.3647	17.1175	17.139	17.7319	Q9NY33	Dipeptidyl peptidase 3	DPP3
18.365	18.0623	17.6238	17.5027	18.3766	17.2919	P78344	Eukaryotic translation initiation factor 4 gamma 2	EIF4G2
21.1549	20.039	18.7859	21.4808	22.5518	20.9339	P20700	Lamin-B1	LMNB1
18.8143	18.7176	18.9248	18.724	19.1114	19.3386	Q9Y224	UPF0568 protein C14orf166	C14orf166
15.9838	14.8472	15.177	23.4042	14.7486	23.3729	P21817;Q15413	Ryanodine receptor 1	RYR1
18.9734	18.8815	19.5954	20.3963	19.8729	19.3984	Q9UBQ7	Glyoxylate reductase/hydroxypyruvate reductase	GRHPR
18.6779	19.0143	18.5061	17.7307	18.4428	18.0516	O75351;Q6PIW4	Vacuolar protein sorting-associated protein 4B	VPS4B
18.6852	19.0001	18.9242	18.1127	18.9027	17.891	Q6IAA8	Ragulator complex protein LAMTOR1	LAMTOR1
19.1864	19.3186	18.581	18.063	19.0568	18.547	P23634	Plasma membrane calcium-transporting ATPase 4	ATP2B4
22.6439	22.8136	20.9896	19.8533	19.156	19.3788	P28300	Protein-lysine 6-oxidase	LOX
19.0833	18.9674	18.9841	19.0798	20.153	18.939	Q9Y5M8	Signal recognition particle receptor subunit beta	SRPRB
19.1163	19.3503	19.4508	19.8739	20.5849	19.8862	P62879	Guanine nucleotide-binding protein G(I)/G(S)/G(T) subunit beta-2	GNB2
18.3055	19.3941	18.773	17.7336	18.5445	17.82	Q9NYL9	Tropomodulin-3	TMOD3
18.1603	19.1613	19.3019	22.5634	20.8798	22.3179	P21912	Succinate dehydrogenase [ubiquinone] iron-sulfur subunit, mitochondrial	SDHB
18.6431	18.7585	18.7923	18.5016	18.5091	17.544	Q9HB40	Retinoid-inducible serine carboxypeptidase	SCPEP1
18.834	18.1501	18.0905	17.6781	18.0923	17.7634	Q07866;Q9H0B6	Kinesin light chain 1	KLC1
17.8303	18.8773	18.8009	18.143	19.217	18.2092	P08572	Collagen alpha-2(IV) chain;Canstatin	COL4A2
18.4001	18.9727	18.7032	19.3334	22.8588	19.88	P05155	Plasma protease C1 inhibitor	SERPING1
18.1635	17.7047	16.5777	17.4707	18.2845	18.1824	O60610	Protein diaphanous homolog 1	DIAPH1
19.6655	19.2403	19.902	19.262	20.7406	19.2552	Q00341	Vigilin	HDLBP
18.6309	18.9732	19.4897	19.652	20.4996	19.788	P62333	26S protease regulatory subunit 10B	PSMC6
18.4939	19.0812	18.7859	18.8747	20.425	19.1246	Q86UE4	Protein LYRIC	MTDH
19.0513	20.2274	18.6544	18.4174	19.2277	19.027	P11413	Glucose-6-phosphate 1-dehydrogenase	G6PD
18.3593	18.886	17.8037	17.0936	16.8857	17.0016	P41227;Q9BSU3	N-alpha-acetyltransferase 10	NAA10
18.0025	18.2405	18.1497	18.632	18.998	18.69	Q14444	Caprin-1	CAPRIN1
17.8709	17.4002	18.5104	18.7221	19.3824	18.1841	P50570;Q9UQ16	Dynamin-2	DNM2
19.7888	17.2215	16.9078	19.9911	21.8183	19.4311	Q9Y4L1	Hypoxia up-regulated protein 1	HYOU1
18.0996	15.2039	15.4812	22.6486	19.0063	22.9878	O95299	NADH dehydrogenase [ubiquinone] 1 alpha subcomplex subunit 10, mitochondrial	NDUFA10
17.8588	17.5252	16.8392	19.0693	18.0553	18.6195	Q02338	D-beta-hydroxybutyrate dehydrogenase, mitochondrial	BDH1
17.751	17.9588	18.5339	17.1133	16.5477	17.2484	Q99653	Calcineurin B homologous protein 1	CHP1
17.3334	16.9844	17.4644	16.1412	17.3491	16.7685	Q12884	Prolyl endopeptidase FAP;Antiplasmin-cleaving enzyme FAP, soluble form	FAP
18.8502	18.4391	18.4464	18.4749	19.5871	19.1679	Q9UGP8	Translocation protein SEC63 homolog	SEC63
17.8654	20.6791	19.0174	19.2751	20.2734	19.7207	Q9C0C2	182 kDa tankyrase-1-binding protein	TNKS1BP1
18.4582	18.7631	18.9089	18.3516	19.1721	18.4582	Q9Y5B9	FACT complex subunit SPT16	SUPT16H
17.6143	18.0222	17.5231	16.9313	17.6198	16.8199	P22059	Oxysterol-binding protein 1	OSBP
17.6459	19.7161	18.8839	18.2865	20.0144	18.0851	Q9UPN3	Microtubule-actin cross-linking factor 1, isoforms 1/2/3/5	MACF1
18.374	18.4803	18.4673	17.2517	17.6189	17.2447	P35914	Hydroxymethylglutaryl-CoA lyase, mitochondrial	HMGCL
18.0876	18.0083	18.1098	17.3009	18.1045	17.1309	P08240	Signal recognition particle receptor subunit alpha	SRPR
17.8767	17.7785	17.611	19.83	21.2832	20.0718	P26599	Polypyrimidine tract-binding protein 1	PTBP1
17.7139	18.2846	19.5731	19.129	19.6569	19.0881	Q15836;P63027	Vesicle-associated membrane protein 3;Vesicle-associated membrane protein 2	VAMP3;VAMP2
17.5799	17.2627	17.801	16.8553	16.7102	16.7375	Q14126	Desmoglein-2	DSG2
17.6487	16.3942	18.5205	19.4362	20.36	19.5194	P40763	Signal transducer and activator of transcription 3	STAT3
17.7865	18.4146	18.6171	16.1593	17.9491	18.9026	O14745	Na(+)/H(+) exchange regulatory cofactor NHE-RF1	SLC9A3R1
17.6417	17.8741	17.5035	16.7312	17.8246	16.6622	P62995	Transformer-2 protein homolog beta	TRA2B
18.291	17.8647	18.6851	17.28	17.8768	16.7861	Q15155;P69849;Q5JPE7	Nodal modulator 1;Nodal modulator 3;Nodal modulator 2	NOMO1;NOMO3;NOMO2
17.8917	22.4362	22.3569	20.4706	20.622	19.5503	Q14573	Inositol 1,4,5-trisphosphate receptor type 3	ITPR3
18.4153	18.9089	18.5584	17.8732	18.6897	17.4879	P50416	Carnitine O-palmitoyltransferase 1, liver isoform	CPT1A
17.7161	18.0316	17.8918	17.2479	17.4337	16.8163	Q99816	Tumor susceptibility gene 101 protein	TSG101
17.1682	17.6881	17.8207	17.7803	17.5532	17.3696	Q9NP79	Vacuolar protein sorting-associated protein VTA1 homolog	VTA1
17.9084	17.4384	17.7716	17.7175	17.6702	17.8933	Q53H12	Acylglycerol kinase, mitochondrial	AGK
18.0425	17.3675	17.4599	16.8543	16.9369	16.9699	P29144	Tripeptidyl-peptidase 2	TPP2
17.994	17.8298	18.331	17.1926	18.0537	16.8583	O14828	Secretory carrier-associated membrane protein 3	SCAMP3
18.3784	17.9271	18.6126	18.6306	19.1653	18.7366	Q6P2Q9	Pre-mRNA-processing-splicing factor 8	PRPF8
19.1557	21.1012	19.5796	20.9618	22.0099	20.7773	P13010	X-ray repair cross-complementing protein 5	XRCC5
18.4483	19.4505	19.437	19.5466	19.9955	19.755	P45974	Ubiquitin carboxyl-terminal hydrolase 5	USP5
17.9722	17.0526	16.1379	19.6277	20.4948	19.9696	P55290	Cadherin-13	CDH13
17.1864	17.1596	17.8123	17.482	19.1101	18.356	P55327	Tumor protein D52	TPD52
16.8856	18.5573	17.6895	16.8296	17.0577	18.158	Q8WWI1	LIM domain only protein 7	LMO7
17.069	17.723	19.6688	24.6388	21.4118	24.4531	Q13423	NAD(P) transhydrogenase, mitochondrial	NNT
17.8511	19.3075	19.6233	18.4922	18.416	18.0885	Q15370	Transcription elongation factor B polypeptide 2	TCEB2
16.8075	17.6028	17.346	21.5945	17.6223	22.7102	P35573	Glycogen debranching enzyme;4-alpha-glucanotransferase;Amylo-alpha-1,6-glucosidase	AGL
18.3593	19.5629	17.9113	19.469	19.7451	19.7085	Q8WXH0	Nesprin-2	SYNE2
16.9031	15.646	16.4795	16.4483	16.319	16.4508	Q92552	28S ribosomal protein S27, mitochondrial	MRPS27
18.123	17.3572	17.4909	17.5699	18.813	17.3391	P27708	CAD protein;Glutamine-dependent carbamoyl-phosphate synthase;Aspartate carbamoyltransferase;Dihydroorotase	CAD
18.1582	18.1621	19.0409	17.3998	17.8077	17.66	P22033	Methylmalonyl-CoA mutase, mitochondrial	MUT
18.8781	18.5013	18.3134	18.5495	19.1836	18.5751	Q96AE4	Far upstream element-binding protein 1	FUBP1
19.3181	18.175	18.8839	18.8828	20.1462	18.8251	P12270	Nucleoprotein TPR	TPR
17.3108	17.7554	18.4665	17.7392	18.9783	17.7966	P01034	Cystatin-C	CST3
17.2619	17.3458	17.2344	16.8955	16.9252	17.2413	Q9UNS2	COP9 signalosome complex subunit 3	COPS3
18.6384	19.3664	19.9306	19.5303	20.3748	19.6639	P62873	Guanine nucleotide-binding protein G(I)/G(S)/G(T) subunit beta-1	GNB1
17.5406	18.2447	18.4531	18.0185	19.0191	18.0984	P23368;Q16798	NAD-dependent malic enzyme, mitochondrial	ME2
13.4472	16.5612	13.8758	24.4844	14.9231	24.6795	Q5VST9	Obscurin	OBSCN
19.9143	19.0888	19.0493	20.9963	17.5976	21.1455	O75521	Enoyl-CoA delta isomerase 2, mitochondrial	ECI2
18.3134	18.1626	17.9435	17.2247	18.5247	17.4057	Q9H8Y8	Golgi reassembly-stacking protein 2	GORASP2
17.7475	18.8863	18.1466	18.3608	19.9209	18.8166	Q9UJU6	Drebrin-like protein	DBNL
17.7543	19.5281	18.4851	17.9017	17.9323	16.3353	Q15631	Translin	TSN
19.5947	18.0057	17.0676	16.2902	19.4639	19.8578	Q07157	Tight junction protein ZO-1	TJP1
16.2859	17.2383	17.258	16.3444	17.0317	16.5787	O94855	Protein transport protein Sec24D	SEC24D
18.5811	21.1109	20.6531	18.1544	17.684	17.7331	P41250	Glycine--tRNA ligase	GARS
16.9617	18.1054	16.5698	16.3165	17.1727	16.0439	P11498	Pyruvate carboxylase, mitochondrial	PC
17.6554	18.1203	18.5068	19.418	20.2823	19.5039	P09874	Poly [ADP-ribose] polymerase 1	PARP1
17.8644	17.1192	17.4388	17.5789	18.0358	18.1955	P68036;A0A1B0GUS4	Ubiquitin-conjugating enzyme E2 L3	UBE2L3
17.7083	19.6788	20.0709	21.6189	19.9525	21.4536	P47755	F-actin-capping protein subunit alpha-2	CAPZA2
17.4106	17.401	17.856	16.8595	17.4017	16.2235	Q03518	Antigen peptide transporter 1	TAP1
17.3622	17.5257	17.1786	16.9002	18.0705	17.9269	Q8IZ83	Aldehyde dehydrogenase family 16 member A1	ALDH16A1
16.7235	16.931	16.4344	15.959	17.2312	15.9361	Q9BZG1	Ras-related protein Rab-34	RAB34
16.6671	17.6432	15.9376	16.5302	16.8098	16.8581	Q96JJ7	Protein disulfide-isomerase TMX3	TMX3
17.7155	17.706	18.4198	18.7439	19.5801	18.8231	Q9HBL0	Tensin-1	TNS1
18.3058	18.1835	18.3888	19.4944	20.266	19.7883	Q53EL6	Programmed cell death protein 4	PDCD4
14.2824	16.6448	18.9818	21.446	24.1584	21.4163	P35749	Myosin-11	MYH11
18.3633	18.0236	18.3822	19.2552	20.1084	19.2111	P46939	Utrophin	UTRN
17.9112	17.9565	18.2969	18.6808	19.477	19.0034	O43396	Thioredoxin-like protein 1	TXNL1
16.5133	18.6605	18.3141	18.8949	19.3548	18.7828	Q9H444	Charged multivesicular body protein 4b	CHMP4B
17.2541	16.9045	17.1327	17.0659	16.9429	17.5792	Q7Z6Z7	E3 ubiquitin-protein ligase HUWE1	HUWE1
14.5453	14.6216	14.25	27.044	20.7544	26.7948	P68133	Actin, alpha skeletal muscle	ACTA1
20.9946	26.2809	20.8571	20.8598	19.8349	17.3085	O15355	Protein phosphatase 1G	PPM1G
16.7668	17.2394	17.5956	17.6805	19.2041	18.3682	Q13435	Splicing factor 3B subunit 2	SF3B2
17.8415	17.8213	17.6716	18.4812	18.7963	18.6633	Q5JRX3	Presequence protease, mitochondrial	PITRM1
17.2086	17.9064	18.0201	17.8368	18.8644	18.1894	O14980	Exportin-1	XPO1
17.3079	18.064	17.4729	18.5956	20.2821	19.2449	Q9UEY8	Gamma-adducin	ADD3
16.5682	16.5525	16.6118	15.2548	15.9337	15.6052	Q7KZI7;P27448;Q9P0L2	Serine/threonine-protein kinase MARK2	MARK2
16.9877	15.9987	18.2363	17.1535	17.3346	16.839	Q9Y4K1	Absent in melanoma 1 protein	AIM1
16.953	18.1528	18.5979	18.3677	18.6632	18.1553	Q04637	Eukaryotic translation initiation factor 4 gamma 1	EIF4G1
16.7381	19.0598	17.8133	20.3492	20.7115	20.7575	P11586	C-1-tetrahydrofolate synthase, cytoplasmic;Methylenetetrahydrofolate dehydrogenase;Methenyltetrahydrofolate cyclohydrolase;Formyltetrahydrofolate synthetase;C-1-tetrahydrofolate synthase, cytoplasmic, N-terminally processed	MTHFD1
18.2006	16.1584	17.7101	19.5839	19.4634	19.2984	P52943	Cysteine-rich protein 2	CRIP2
16.9429	18.1106	18.7208	20.0277	21.2866	19.9375	O43390	Heterogeneous nuclear ribonucleoprotein R	HNRNPR
16.7316	19.1507	16.8957	16.905	16.8758	16.7541	O15020	Spectrin beta chain, non-erythrocytic 2	SPTBN2
16.1516	14.8452	15.6589	25.6553	13.5287	24.234	Q5VTT5	Myomesin-3	MYOM3
16.4771	16.7118	17.505	19.4931	16.9635	21.19	Q7Z3D6	UPF0317 protein C14orf159, mitochondrial	C14orf159
15.0806	13.4404	13.3978	23.5998	15.307	20.7469	P11532	Dystrophin	DMD
16.4463	18.3661	18.7516	18.306	19.639	18.3025	P46459	Vesicle-fusing ATPase	NSF
18.176	21.5264	21.4335	23.04	20.5429	23.3448	O15061	Synemin	SYNM
17.3324	17.8985	18.8054	15.3077	16.0085	16.1724	Q96L46	Calpain small subunit 2	CAPNS2
13.9268	14.593	14.3344	21.2909	16.5042	22.4795	P07451	Carbonic anhydrase 3	CA3
17.3147	16.4086	15.259	18.2655	22.3379	19.4588	P19827;CON__Q0VCM5	Inter-alpha-trypsin inhibitor heavy chain H1	ITIH1
15.7557	18.0307	17.9521	16.7511	17.4506	17.4845	Q9NUP9;Q9HAP6;O14910	Protein lin-7 homolog C	LIN7C
17.2528	18.6399	18.7564	18.9244	19.3934	17.9893	P35659	Protein DEK	DEK
15.4496	15.3098	15.8836	16.7752	16.9927	16.2325	Q9BZK7	F-box-like/WD repeat-containing protein TBL1XR1	TBL1XR1
14.0034	14.539	17.2085	21.1904	25.4752	23.8521	P01024	Complement C3;Complement C3 beta chain;C3-beta-c;Complement C3 alpha chain;C3a anaphylatoxin;Acylation stimulating protein;Complement C3b alpha chain;Complement C3c alpha chain fragment 1;Complement C3dg fragment;Complement C3g fragment;Complement C3d fragment;Complement C3f fragment;Complement C3c alpha chain fragment 2	C3
14.7263	18.5017	18.655	18.4789	18.4198	18.8287	Q6P587	Acylpyruvase FAHD1, mitochondrial	FAHD1
15.8798	18.3339	16.9784	18.7589	20.5609	20.2841	P35580	Myosin-10	MYH10
16.327	18.9906	18.5938	19.1936	20.491	20.2651	P35611;P35612	Alpha-adducin	ADD1
17947.5	18117.5
