# Supplementary material for: Introducing a new type of alternative laryngeal mucosa model
Source: PLoS One. 2023 Jun 30;18(6):e0287634. doi: 10.1371/journal.pone.0287634 (PMC10313048; doi:10.1371/journal.pone.0287634)
Supplement: S9 Table — 53 unique proteins in VF and CC samples were identified through paired t-test (original FDR method of Benjamini and Hochberg, FDR 0.5%, log2 transformed data. (XLSX) [file pone.0287634.s009.xlsx]

## Sheet: Supplemental Data Table S9
	Supplemental Data Table S9. Results of paired t-test (original FDR method of Benjamini and Hochberg, FDR = 0.5%) of 893 identified proteins in VF and CC samples (53 unique proteins)
	LFQ intensity of samples						N: Peptides	N: Razor + unique peptides	N: Unique peptides	T: Protein IDs	T: Protein names	Gene name	p-value	-log(p-value)	Difference
	CC 1	CC 2	CC 3	VF 1	VF 2	VF 3
upregulated in VF samples	17.8674	17.7662	17.6247	19.7397	19.9227	19.5777	5	5	5	Q9BRX8	Redox-regulatory protein FAM213A	FAM213A	8.2033e-05	4.08601	-1.99389
	20.4685	20.7624	20.7644	22.3195	22.3028	22.2333	25	25	25	P55268	Laminin subunit beta-2	LAMB2	9.10393e-05	4.04077	-1.6201
	15.8091	15.7764	16.4746	20.6778	20.6866	20.0522	30	30	30	Q05707	Collagen alpha-1(XIV) chain	COL14A1	0.000135888	3.86682	-4.45218
	18.3795	18.2504	18.2385	20.4243	20.8943	20.4341	5	5	5	Q9Y2Q3	Glutathione S-transferase kappa 1	GSTK1	0.000142469	3.84628	-2.29475
	17.6685	18.4937	16.7769	24.0576	25.7978	25.2175	101	101	101	P22105;Q16473;REV__Q96CG3	Tenascin-X	TNXB	0.000490565	3.3093	-7.37789
	21.5527	21.9525	21.4291	23.307	23.1598	23.5359	26	23	12	P0DMV9;P0DMV8	Heat shock 70 kDa protein 1B;Heat shock 70 kDa protein 1A	HSPA1B;HSPA1A	0.000922915	3.03484	-1.6895
	18.1411	17.2014	17.5273	20.916	21.8046	20.8188	38	38	38	Q14980	Nuclear mitotic apparatus protein 1	NUMA1	0.00104123	2.98245	-3.55654
	20.341	20.8166	21.0523	22.9026	23.261	23.6868	18	18	17	P05091	Aldehyde dehydrogenase, mitochondrial	ALDH2	0.00117319	2.93063	-2.54683
	15.7566	16.789	15.8564	19.3797	20.5049	20.3877	2	2	2	P14406	Cytochrome c oxidase subunit 7A2, mitochondrial	COX7A2	0.00123304	2.90902	-3.95677
	20.1461	20.3415	20.4661	21.7698	21.469	21.9839	13	13	13	P50995;P27216	Annexin A11	ANXA11	0.00127207	2.89549	-1.423
	17.7005	16.2381	17.0662	21.3919	23.1479	22.9009	83	78	78	P58107	Epiplakin	EPPK1	0.001386	2.85824	-5.47863
	17.6885	17.7462	18.603	22.7963	21.2817	22.4562	13	13	13	P42765	3-ketoacyl-CoA thiolase, mitochondrial	ACAA2	0.00158336	2.80042	-4.16552
	19.3444	19.8761	19.4639	22.6919	21.8671	23.1182	7	4	4	P09972	Fructose-bisphosphate aldolase C	ALDOC	0.00171178	2.76655	-2.99756
	18.1676	19.7039	19.3141	22.5506	23.4212	22.5225	13	13	13	P51888	Prolargin	PRELP	0.00233025	2.6326	-3.76957
	18.3552	17.7222	18.5858	22.1037	21.5382	20.7458	8	8	8	Q01995	Transgelin	TAGLN	0.00233377	2.63194	-3.24149
	14.9278	13.8512	13.9217	28.5259	23.059	28.6353	137	108	36	Q9UKX2	Myosin-2	MYH2	0.00261688	2.58222	-12.5065
	18.0577	17.6101	18.0666	20.0772	21.0042	19.9098	10	10	10	Q96CX2;Q68DU8;Q6ZWB6	BTB/POZ domain-containing protein KCTD12	KCTD12	0.00289234	2.53875	-2.41887
	17.9598	16.0641	16.5839	20.8142	22.3443	22.4119	16	15	15	P00352	Retinal dehydrogenase 1	ALDH1A1	0.00291936	2.53471	-4.98754
	19.6691	18.9578	19.1549	23.1318	22.2398	24.2613	16	16	16	P17174	Aspartate aminotransferase, cytoplasmic	GOT1	0.00315203	2.50141	-3.95035
	14.4875	17.3788	17.2185	22.72	23.8543	22.0273	21	21	21	P00488	Coagulation factor XIII A chain	F13A1	0.00381119	2.41894	-6.50563
	17.1691	19.0287	18.3561	25.904	22.672	25.9096	24	3	3	P68032;P62736;P63267	Actin, alpha cardiac muscle 1;Actin, aortic smooth muscle;Actin, gamma-enteric smooth muscle	ACTC1;ACTA2;ACTG2	0.00532136	2.27398	-6.6439
proteins upregulated in CC samples	20.2868	20.3154	20.2512	19.3471	19.3073	19.2707	13	13	13	P55884	Eukaryotic translation initiation factor 3 subunit B	EIF3B	4.54272e-06	5.34268	0.976113
	24.4785	24.5358	24.7383	21.3954	21.469	21.8893	14	14	13	P30740;O75830	Leukocyte elastase inhibitor	SERPINB1	6.47138e-05	4.189	2.99962
	20.0795	20.005	20.249	18.655	18.4278	18.5581	6	6	6	P28070	Proteasome subunit beta type-4	PSMB4	8.89955e-05	4.05063	1.56416
	23.9348	24.2372	24.2524	22.6338	22.6779	22.7865	13	13	10	Q06830	Peroxiredoxin-1	PRDX1	0.000216814	3.66391	1.44204
	21.6831	22.0479	21.8641	19.7306	19.9772	20.1144	9	9	9	P60900	Proteasome subunit alpha type-6	PSMA6	0.000235531	3.62795	1.92433
	18.9535	19.1223	19.1309	17.7993	18.0397	18.0164	7	7	7	P62760	Visinin-like protein 1	VSNL1	0.000310413	3.50806	1.11709
	22.0883	22.5414	22.7952	20.1803	19.931	20.1618	11	11	11	O60664	Perilipin-3	PLIN3	0.000424536	3.37209	2.38394
	22.47	22.8344	22.7588	20.4851	20.9927	20.8324	21	21	21	Q8WUM4	Programmed cell death 6-interacting protein	PDCD6IP	0.00050405	3.29753	1.91765
	20.6842	20.6645	20.8297	18.9254	19.3793	18.8568	10	10	10	O43242	26S proteasome non-ATPase regulatory subunit 3	PSMD3	0.000626923	3.20279	1.67234
	19.9883	20.7435	19.7182	16.8454	17.3228	17.0348	5	5	5	O00154	Cytosolic acyl coenzyme A thioester hydrolase	ACOT7	0.000790918	3.10187	3.08236
	19.3473	19.6431	19.5408	18.0294	18.2792	17.8073	3	3	3	Q99729	Heterogeneous nuclear ribonucleoprotein A/B	HNRNPAB	0.000805602	3.09388	1.47179
	20.5676	19.7316	20.1799	16.8653	17.5276	16.7416	7	7	7	P09914;Q5T764	Interferon-induced protein with tetratricopeptide repeats 1	IFIT1	0.000818259	3.08711	3.11482
	24.1778	23.8598	24.4971	20.8029	21.7544	21.4236	7	7	7	P47929	Galectin-7	LGALS7	0.00103461	2.98522	2.8513
	25.1596	25.6126	25.2813	19.3809	20.9409	18.6986	23	23	23	P15144	Aminopeptidase N	ANPEP	0.00110773	2.95557	5.67768
	19.9694	19.3976	19.784	17.1872	17.4324	16.528	4	4	4	P15104	Glutamine synthetase	GLUL	0.00110824	2.95537	2.6678
	19.879	20.0406	19.4276	18.1381	18.2454	18.2864	7	7	7	Q9NSD9	Phenylalanine--tRNA ligase beta subunit	FARSB	0.0011708	2.93152	1.55909
	22.6353	22.7894	22.5771	20.4938	21.1629	21.0628	4	4	4	P62826	GTP-binding nuclear protein Ran	RAN	0.00127145	2.8957	1.76075
	23.0929	23.5846	23.1817	14.3122	17.3798	14.658	5	5	5	P78539	Sushi repeat-containing protein SRPX	SRPX	0.00133548	2.87436	7.8364
	20.1888	20.6917	20.8654	18.7762	18.9944	18.6658	14	14	14	P29590	Protein PML	PML	0.0014041	2.8526	1.76988
	23.4026	23.18	22.8838	20.7115	21.4103	20.6631	9	9	9	P05556	Integrin beta-1	ITGB1	0.00143469	2.84324	2.22716
	22.235	22.3864	22.177	19.3101	20.368	19.6473	2	2	2	P60981	Destrin	DSTN	0.00143758	2.84237	2.49093
	26.3336	26.4382	26.5482	24.1821	24.598	24.9763	138	138	138	P15924	Desmoplakin	DSP	0.00145335	2.83763	1.85455
	19.4805	19.8237	19.9078	17.1173	17.995	17.1863	3	3	3	Q9BRA2	Thioredoxin domain-containing protein 17	TXNDC17	0.00176173	2.75406	2.30444
	25.513	25.6834	25.0402	22.4348	21.5304	22.8243	15	12	12	P31947	14-3-3 protein sigma	SFN	0.00183098	2.73732	3.14901
	20.1624	20.493	20.7274	17.8886	18.7013	17.8302	10	10	10	P54577	Tyrosine--tRNA ligase, cytoplasmic;Tyrosine--tRNA ligase, cytoplasmic, N-terminally processed	YARS	0.00204397	2.68953	2.32089
	21.5695	21.7446	21.733	19.2112	19.2591	20.1304	2	2	2	P25815	Protein S100-P	S100P	0.00211518	2.67465	2.14877
	21.9066	22.3428	21.8877	19.9555	19.4571	20.4134	19	19	19	P27816	Microtubule-associated protein 4	MAP4	0.00257035	2.59001	2.10372
	21.7015	21.7913	22.0148	18.5316	19.9017	19.105	13	13	13	P19971	Thymidine phosphorylase	TYMP	0.00287367	2.54156	2.6564
	22.7699	22.9154	22.9408	19.1165	20.6644	19.2663	9	9	9	Q08380	Galectin-3-binding protein	LGALS3BP	0.00299031	2.52428	3.19297
	22.658	22.6532	23.0389	19.0847	20.5971	19.0682	10	10	7	P36955	Pigment epithelium-derived factor	SERPINF1	0.00360697	2.44286	3.20003
	25.0598	24.9074	25.1586	17.6923	20.7304	17.0123	27	27	27	Q16787	Laminin subunit alpha-3	LAMA3	0.00459147	2.33805	6.56359
	23.5121	24.2661	24.8794	16.2583	19.5849	15.5637	18	18	18	Q13753	Laminin subunit gamma-2	LAMC2	0.00554762	2.25589	7.08352
	1085.63	1093.35
